# Supplementary material for: Increased Biomass Yield of Lactococcus lactis by Reduced Overconsumption of Amino Acids and Increased Catalytic Activities of Enzymes
Source: PLoS One. 2012 Oct 25;7(10):e48223. doi: 10.1371/journal.pone.0048223 (PMC3485057; doi:10.1371/journal.pone.0048223)
Supplement: File S1 — List of reactions. Reactions used for metabolic flux analysis and calculated values for individual experiments (Exp1, Exp 2, Exp3), along with average values of three independent experiments. (XLSX) [file pone.0048223.s001.xlsx]

## Sheet: Table S1
flux name	flux stoichiometry	genes involved in the flux	flux type	comment
pgiA	G6P = F6P	pgiA	dependent	glycolysis
fbaA	F6P + ATP = 2GAP	pfk, 2*fbaA	dependent	glycolysis
gapA	GAP = NADH + ATP + 3PG	gapA, gapB, pgk	dependent	glycolysis
pmg	3PG = PEP	pmg, enoA	dependent	glycolysis
pyk	PEP = ATP + PYR	pyk	dependent	glycolysis
gnd	G6P = 2NADPH + R5P + CO2	pgiA, zwf, ywcC, gnd, rpiA	dependent	pentose phosphate cycle
tkt	3R5P = 2F6P + GAP	rpe, 2*tkt	dependent	pentose phosphate cycle
ptk	R5P = GAP + Acetyl-P	ptk	dependent	phosphoketolase
pfl	PYR = FOR + AceCoA	pfl	dependent	pyruvate formate lyase
eutD	AceCoA = Acetyl-P	pta, ackA2	dependent	acetyl-P synthesis
nucl_cycle	ASP = NADH + NH3 + OXA	add, apt, hprT, 2*deoD, purA, purB	dependent	salvage in the nucleotide metabolism
sdaA	SER = PYR + NH3	sdaA	dependent	serine degradation
glyA	SER = GLY + 2 NADPH + FOR	glyA	dependent	glycine degradation/synthesis
mleS	OXA = PYR + CO2	mleS	dependent	Oxaloacetate to pyruvate conversion
aspB	ASP + KG = OXA + GLU	aspB	dependent	aspartate transaminase
aspC	ALA + KG = PYR + GLU	aspC	dependent	alanine transaminase
ansB	ASN = ASP + NH3	ansB	dependent	asparagine degradation
glnA	GLU + ATP + NH3 = GLN	glnA	dependent	glutamine synthesis
argE	ORN + KG = 2 GLU + ATP + NADPH	argE, argD, argB, argC, argJ	dependent	ornithine to glutamate conversion
proA	GLU + 2 NADPH = PRO	proA, proB, proC	dependent	proline synthesis
thr	ASP + 2 NADPH + 2 ATP = THR	asd, hom, thrA, thrB, thrC	dependent	threonine degradation/synthesis
X_lys	LYS =	lysA	dependent	lysine degradation
cysDE	MET +ATP = THR	cysD, cysE	dependent	methionine degradation
metB2	CYS = PYR + NH3	metB2	dependent	cysteine degradation
Pur	8 ATP + R5P + ASP + 2 GLN + GLY + FOR = IMP + 2 GLU + PYR + NADH	deoB, prsA, prsB, purF, purD, purN, purL, purQ, purM, purK, purE, purC, purB, purH	dependent	inosine-monophosphate synthesis
O_co2	CO2 =	diffusion	dependent	outflow of carbon dioxide
O_nh3	NH3 =	amtB	dependent	outflow of ammonia
X_prod	If X_prod > 0 (THEN) PYR + NADH = (ELSE) = PYR	hyp1	dependent	flux to balance carbon excess or limitation
carA	GLN + CO2 + 2 ATP = CARP	carA, carB	dependent	glutamine degradation
NADH_bal	NADH =	trxA, noxA, noxB	dependent	flux to balance NADH excess or limitation
Fbp	2 GAP = F6P	fbp	dependent	flux to balance ATP excess or limitation
bcaT1 or Ile_synt	If I_Ile > O_Ile (THEN) ILE + NADH + KG = GLU (ELSE) THR + PYR + NADPH + GLU = ILE + KG +NH3	bcaT, panE (If I_Ile higher than O_Ile else: ilvA, bcaT, panE, ilvB, ilvC, ilvD)	dependent	Isoleucine degradation or synthesis
bcaT2 or Leu_synt	If I_Leu > O_Leu (THEN) LEU + NADH + KG = GLU (ELSE) 2 PYR + AceCoA + NADPH + GLU = LEU + KG + NADH	bcaT, panE (If I_Leu higher than O_Leu else: bcaT, panE, ilvB, ilvC, ilvD, leuB, leuC, leuD)	dependent	Leucine degradation or synthesis
bcaT3 or Val_synt	If I_Val > O_Val (THEN) VAL + NADH + KG = GLU (ELSE) 2 PYR + NADPH + GLU = VAL + KG + CO2	bcaT, panE (If I_Val higher than O_Val else: bcaT, panE, ilvB, ilvC, ilvD)	dependent	Valine degradation or synthesis
X_his or His_synt	If I_His > O_His (THEN) His = (ELSE) 5 ATP + R5P + ASP + GLN + FOR = HIS + KG + 3 NADH + PYR + CO2	hyp2 (If I_His higher than O_His else: hisG, hisI, hisZ, hisA, hisF, hisB, hisH, hisC, hisK, hisD)	dependent	Histidine degradation or synthesis
araT1 or Tyr_synt	If I_Phe > O_Phe (THEN) PHE + KG + NADH = GLU (ELSE) ATP + 2 PEP + 2 R5P + NADPH + GLU = PHE + KG + F6P + CO2	araT (If I_Phe higher than O_Phe else: araT, pheA, aroF, aroH, aroB, aroE, aroK, aroA aroC)	dependent	phenylalanine degradation or synthesis
araT2 or Phe_synt	If I_Tyr > O_Tyr (THEN) TYR + KG + NADH = GLU (ELSE) ATP + 2 PEP + 2 R5P + NADPH + GLU = TYR + KG + F6P + CO2 + NADH	araT (If I_Tyr higher than O_Tyr else: araT, tyrA, aroF, aroH, aroB, aroE, aroK, aroA aroC)	dependent	tyrosine degradation or synthesis
X_trp or Trp_synt	If I_Trp > O_Trp (THEN) TRP + KG = GLU (ELSE) 3 ATP + 2 PEP + 3 R5P + NADPH + GLN + SER = TRP + GLU + F6P + CO2 + PYR + GAP	trpA, trpB (If I_Trp higher than O_Trp else: trpG, trpD, trpF, trpE, trpC, trpA, trpB, aroF, aroH, aroB, aroE, aroK, aroA aroC)	dependent	tryptophan degradation or synthesis
arcA	If I_Arg > O_Arg (THEN) ARG = ORN + CAR-P + NH3 (ELSE) 2 ATP + ASP + CAR-P + ORN = ARG + CO2 + PYR + NADH	arcA, arcB (If I_Arg higher than O_Arg else: argB, argF, argH, argG)	dependent	arginine degradation or synthesis
arcC	arcC: CAR-P = ATP + NH3 + CO2	arcC1	dependent	carbamoyl-phosphate degradation
I_glc	PEP = PYR + G6P	ptsI, ptsK, ptsH, ptnABD	input	glucose transport
I_ala	0.5 ATP = ALA	yjgC, hyp11	input	alanine transport
I_arg	0.5 ATP = ARG	gltS	input	arginine transport
I_asn	ATP = ASN	yhcA	input	asparagine transport
I_asp	ATP = ASP	yhcA	input	aspartate transport
I_cys	0.5 ATP = CYS	yjgC, hyp11	input	cysteine transport
I_gln	ATP = GLN	glnP, glnQ	input	glutamine transport
I_glu	ATP = GLU	gltP, gltQ	input	glutamate transport
I_gly	0.5 ATP = GLY	yjgC, hyp11	input	glycine transport
I_his	0.5 ATP = HIS	yjgC, hyp11	input	histidine transport
I_ile	0.5 ATP = ILE	yjgC, hyp11	input	isoleucine transport
I_leu	0.5 ATP = LEU	yjgC, hyp11	input	leucine transport
I_lys	0.5 ATP = LYS	lysP	input	lysine transport
I_met	0.5 ATP = MET	yjgC, hyp11	input	methionine transport
I_phe	0.5 ATP = PHE	yjgC, hyp11	input	phenylalanine transport
I_pro	0.5 ATP = PRO	busAA, busAB	input	proline transport
I_ser	0.5 ATP = SER	yjgC, hyp11	input	serine transport
I_thr	0.5 ATP = THR	yjgC, hyp11	input	threonine transport
I_trp	0.5 ATP = TRP	yjgC, hyp11	input	tryptophane transport
I_tyr	0.5 ATP = TYR	yjgC, hyp11	input	tyrosine transport
I_val	0.5 ATP = VAL	yjgC, hyp11	input	valine transport
I_hypox	2.5 ATP + R5P = IMP	hyp6	input	hypoxhantine transport
O_ace	Acetyl-P = ATP	hyp3	input	acetate production
O_lac	PYR + NADH =	ldh, hyp4	input	lactate production
O_eth	Ace-CoA + 2 NADH =	adhE, adhA, hyp5	input	ethanol production
O_for	FOR =	diffusion	input	formate production
O_Orn	ORN = ARG	arcD1, arcD2	input	ornithine production
O_ala	ALA =		input	ala in biomass
O_arg	ARG =		input	arg in biomass
O_asn_asp	0.5 ASP + 0.5 ASN =		input	asx in biomass
O_cys	CYS =		input	cys in biomass
O_gln_glu	0.5 GLU + 0.5 GLN =		input	glx in biomass
O_gly	GLY =		input	gly in biomass
O_his	HIS =		input	his in biomass
O_ile	ILE =		input	ile in biomass
O_leu	LEU =		input	leu in biomass
O_lys	LYS =		input	lys in biomass
O_met	MET =		input	met in biomass
O_phe	PHE =		input	phe in biomass
O_pro	PRO =		input	pro in biomass
O_ser	SER =		input	ser in biomass
O_thr	THR =		input	thr in biomass
O_trp	TRP =		input	trp in biomass
O_tyr	TYR =		input	tyr in biomass
O_val	VAL =		input	val in biomass
O_datp	3 ATP + NADPH + ASP + IMP = NADH + PYR + CO2	adk, purA, nrdE, nrdF, trxA	input	dATP in biomass
O_dctp	5 ATP + R5P + NADPH + ASP + GLN + CARP = NADH + CO2 + GLU	pyrB, pyrC, pyrE, pyrF, pyrH, pydA, pydB, pyrG, nrdD, trxA, pyrZ	input	dCTP in biomass
O_dgtp	4 ATP + NADPH + GLN + IMP = NADH + GLU	guaA, guaB, gmk, nrdE, nrdF, trxA	input	dGTP in biomass
O_dttp	7 ATP + R5P + NADPH + ASP + FOR + CARP = NADH + CO2	pyrB, pyrC, pyrE, pyrF, pyrH, pydA, pydB, nrdD, trxA, dut, thyA, yeaB, pyrZ	input	dTTP in biomass
O_atp	3 ATP +ASP + IMP = NADH + PYR + CO2	adk, purA	input	ATP in biomass (in nucleic acids)
O_ctp	5 ATP + R5P + ASP + GLN + CARP = NADH + CO2 + GLU	pyrG, pyrB, pyrC, pyrE, pyrF, pyrH, pydA, pydB, pyrZ	input	CTP in biomass
O_gtp	4 ATP + GLN + IMP = NADH + GLU	guaA, guaB, gmk	input	GTP in biomass
O_utp	4 ATP + R5P + ASP + CARP = NADH + CO2	pyrB, pyrC, pyrE, pyrF, pyrH, pydA, pydB, pyrZ	input	UTP in biomass
O_c14	6 ATP + 7 AceCoA + 12 NADPH =	fabD, fabH, accA, accB, accC, accD, 6*(fabF, fabG, fabI, fabZ), acpP	input	C14 fatty acid in biomass
O_c16	7 ATP + 8 AceCoA + 14 NADPH =	fabD, fabH, accA, accB, accC, accD, 7*(fabF, fabG, fabI, fabZ), acpP	input	C16 fatty acid in biomass
O_c16:1	7 ATP + 8 AceCoA + 13 NADPH =	fabD, fabH, accA, accB, accC, accD, 7*(fabF, fabG, fabI, fabZ), acpP	input	C16:1 fatty acid in biomass
O_c18:1	8 ATP + 9 AceCoA + 15 NADPH =	fabD, fabH, accA, accB, accC, accD, 8*(fabF, fabG, fabI, fabZ), acpP	input	C18 fatty acid in biomass
O_c19	9 ATP + 9 AceCoA + 16 NADPH + FOR =	fabD, fabH, accA, accB, accC, accD, 8*(fabF, fabG, fabI, fabZ), acpP	input	C19 fatty acid in biomass
O_glycP	GAP + NADPH =	gpdA	input	glycerol-phosphate in biomass
ATP_polym	ATP =		input	ATP spent for biomonomer polymerization to synthesize biopolymers
O_nag	3 ATP + F6P + AceCoA =	glmS, glmU, femD	input	N-acetylglucosamine in biomass
O_nam	4 ATP + F6P + PEP + AceCoA =	murA1, murA2, murB, glmS, glmU, glmM	input	N-acetylmuramic acid in biomass
O_g6p	G6P =		input	glucose equivalents in polysaccharides in biomass
List of metabolites
abbreviation	full name
G6P	glucose-6phosphate
ATP	ATP
F6P	fructose-6-phosphate
GAP	glyceraldeyde-3-phosphate
NADH	NADH
3PG	3-phosphoglycerate
PEP	phosphoenolpyruvate
PYR	pyruvate
AceCoA	acetyl-CoA
Acetyl-P	atcetyl-phosphate
CO2	carbon dioxide
OXA	oxaloacetate
R5P	ribose-5-phosphate
KG	alfa-ketoglutarate
NADPH	NADPH
ARG	arginine
Ala	alanine
Asn	asparagine
Asp	aspartate
Cys	cysteine
Gln	glutamine
Glu	glutamate
Gly	glycine
His	histidine
Ile	isoleucine
Leu	leucine
Lys	lysine
Met	methionine
Phe	phenylalanine
Pro	proline
Ser	serine
Thr	threonine
Trp	tryptophan
Tyr	tyrosine
Val	valine
Orn	ornithine
IMP	inosine-monophosphate
For	formate
CAR-P	carbamoyl-phosphate
NH3	ammonia

## Sheet: Table S2
Table S2. Average specific C-flux values of exp1, exp2 and exp3
flux, C-mmol/(g*h)		0.11	0.12	0.13	0.14	0.15	0.16	0.17	0.18	0.19	0.2	0.21	0.22	0.23	0.24	0.25	0.26	0.27	0.28	0.29	0.3	0.31	0.32	0.33	0.34	0.35	0.36	0.37	0.38	0.39	0.4	0.41	0.42	0.43	0.44	0.45	0.46	0.47	0.48	0.49	0.5	0.51	0.52	0.53	0.54	0.55	0.56	0.57	0.58
I_glc		33.0297	36.0281	39.5453	42.2986	44.7687	47.6925	50.1651	52.4892	55.1546	57.4672	61.1708	63.3172	65.7366	67.8739	70.1531	72.4075	74.6348	76.9749	79.3828	81.802	84.1829	86.7044	89.288	91.7199	94.3573	97.0999	99.3864	101.611	103.739	105.676	110.147	111.758	113.297	115.172	116.899	118.611	120.754	122	123.317	124.606	126.431	127.644	129.606	131.256	136.698	138.283	139.605	141.087
I_Ala		0.217223	0.245121	0.235101	0.261052	0.281433	0.305134	0.322426	0.33975	0.360164	0.377789	0.397151	0.414322	0.432571	0.449386	0.46762	0.486081	0.504827	0.524436	0.544431	0.565893	0.587022	0.610217	0.634192	0.657228	0.681512	0.706607	0.727861	0.748914	0.769572	0.788405	0.773662	0.787346	0.801487	0.81615	0.82877	0.840966	0.855885	0.862541	0.868251	0.871894	0.879483	0.880297	0.883914	0.882599	0.909802	0.922692	0.937588	0.955151
I_arg		1.34188	1.34375	1.38881	1.46147	1.49897	1.56812	1.57832	1.59247	1.62974	1.6382	1.72997	1.75839	1.72161	1.69534	1.67324	1.64911	1.61923	1.58715	1.5542	1.51192	1.47455	1.43067	1.39914	1.35699	1.32575	1.30206	1.27891	1.25917	1.24693	1.23917	1.22542	1.16989	1.09101	1.02825	0.978547	0.935244	0.888901	0.8518	0.812531	0.757442	0.728308	0.687002	0.653564	0.622819	-0.0901061	-0.103356	-0.113162	-0.114124
I_Asn		0.763568	0.838721	0.867588	0.944277	1.00035	1.06468	1.122	1.17531	1.23492	1.28797	1.34364	1.39165	1.44534	1.49313	1.54351	1.59404	1.64374	1.69559	1.74865	1.80259	1.85472	1.91044	1.96823	2.02214	2.08011	2.14001	2.18884	2.23622	2.28113	2.32201	2.36182	2.39535	2.42757	2.46637	2.50186	2.53775	2.58215	2.60764	2.63476	2.65971	2.69726	2.72117	2.76068	2.79254	2.89774	2.95289	3.01703	3.09364
I_asp		0.0392379	0.041221	0.00584621	0.00673091	0.00806841	0.0102568	0.00855688	0.00780552	0.00792104	0.00697275	0.0106424	0.011958	0.00943139	0.00748129	0.00570988	0.00384953	0.00200825	-3.00313e-05	-0.00228144	-0.00437938	-0.00615346	-0.00812207	-0.00959369	-0.0112584	-0.0130062	-0.0147831	-0.0163661	-0.01804	-0.0192972	-0.0206518	-0.0759964	-0.0793199	-0.082867	-0.086626	-0.0899655	-0.0932485	-0.0968928	-0.0996447	-0.102863	-0.1067	-0.110235	-0.113653	-0.118323	-0.122786	-0.103747	-0.100439	-0.0963968	-0.0911335
I_Cys		0.253023	0.269069	0.203902	0.217408	0.226783	0.238084	0.243829	0.249374	0.256954	0.262179	0.260258	0.2674	0.271934	0.275298	0.27916	0.282545	0.285702	0.288841	0.291903	0.295143	0.298252	0.301907	0.30639	0.310138	0.31485	0.320437	0.324914	0.329923	0.335703	0.341449	0.353685	0.355312	0.355932	0.357363	0.358585	0.359829	0.361971	0.361347	0.359914	0.356833	0.356638	0.353191	0.350787	0.346667	0.331051	0.336034	0.342335	0.350813
I_Gln		2.3269	2.60631	2.5294	2.77978	2.97024	3.18556	3.36373	3.53401	3.72644	3.89711	4.09915	4.23407	4.40286	4.56819	4.74366	4.92416	5.10774	5.30186	5.50468	5.71595	5.92538	6.15261	6.3851	6.61608	6.86379	7.11649	7.33525	7.55228	7.75658	7.9541	8.39052	8.60995	8.83082	9.0472	9.25504	9.47424	9.70215	9.86855	10.0496	10.1933	10.3854	10.5197	10.6952	10.826	14.279	14.6759	15.1174	15.608
I_Glu		-0.250357	-0.272805	-0.287313	-0.306446	-0.317025	-0.331839	-0.338019	-0.34429	-0.353591	-0.358337	-0.331645	-0.33135	-0.322057	-0.318518	-0.315068	-0.312519	-0.308971	-0.305304	-0.302146	-0.297296	-0.293915	-0.289715	-0.287597	-0.284306	-0.283483	-0.283269	-0.282949	-0.283213	-0.283638	-0.285825	-0.283311	-0.286962	-0.287308	-0.289018	-0.293188	-0.299653	-0.304214	-0.310212	-0.318014	-0.32136	-0.329083	-0.333894	-0.341344	-0.347509	-0.405281	-0.413592	-0.421588	-0.428051
I_Gly		0.0671925	0.0772508	0.0738934	0.0861844	0.0970076	0.109578	0.118544	0.127851	0.139011	0.149011	0.154436	0.163181	0.173913	0.184283	0.195512	0.207237	0.21947	0.232279	0.245295	0.260144	0.274763	0.291332	0.308051	0.324458	0.341405	0.358858	0.373906	0.389145	0.404312	0.417895	0.441648	0.454586	0.469658	0.484065	0.496078	0.507309	0.521014	0.527589	0.533378	0.538373	0.544623	0.546015	0.548517	0.546639	0.523913	0.531435	0.539619	0.548297
I_His		0.0535389	0.0590706	0.0093318	0.0147058	0.0205681	0.028021	0.0285365	0.0305341	0.0346064	0.0370356	0.046666	0.0520916	0.0537739	0.0557892	0.0582836	0.0610138	0.0640191	0.0668443	0.069173	0.073328	0.0774274	0.0825724	0.0882318	0.0931745	0.0980165	0.103324	0.107586	0.112222	0.117769	0.121854	0.116676	0.118768	0.121968	0.123924	0.124729	0.124836	0.126008	0.123454	0.118987	0.112738	0.107689	0.0990006	0.0882311	0.0744604	0.0150038	0.0185608	0.0229181	0.0285818
I_Ile		0.274949	0.293272	0.254968	0.284052	0.30849	0.339101	0.356319	0.374915	0.39914	0.418324	0.392027	0.411753	0.428065	0.443064	0.460327	0.477533	0.495092	0.513231	0.531307	0.551632	0.571853	0.594903	0.618927	0.641006	0.664139	0.688173	0.707531	0.727013	0.746797	0.76339	0.734254	0.747448	0.761917	0.776215	0.788085	0.79937	0.814427	0.818794	0.821259	0.819968	0.823998	0.818416	0.81431	0.803335	0.61872	0.636231	0.656485	0.680536
I_Leu		0.391745	0.418311	0.298225	0.338969	0.37525	0.421893	0.440117	0.462821	0.495864	0.519847	0.5712	0.604481	0.626142	0.646915	0.671209	0.695726	0.721208	0.747129	0.772194	0.802625	0.832824	0.867456	0.904359	0.938092	0.97321	1.01042	1.04093	1.07209	1.10517	1.1324	1.14895	1.16886	1.1922	1.2137	1.23065	1.2459	1.26722	1.2708	1.26955	1.26171	1.26192	1.24642	1.22974	1.20105	1.11274	1.15295	1.19982	1.25625
I_Lys		0.333685	0.361817	0.318467	0.350827	0.376879	0.408835	0.428408	0.44891	0.47446	0.49485	0.549464	0.572701	0.594763	0.614654	0.637023	0.65886	0.681276	0.704833	0.728991	0.753973	0.778768	0.805355	0.8329	0.859609	0.887862	0.916674	0.940839	0.964051	0.986139	1.00604	1.00463	1.02184	1.03897	1.05658	1.07234	1.08806	1.106	1.11548	1.12409	1.12944	1.14007	1.14323	1.14943	1.15012	1.42365	1.45212	1.48491	1.52343
I_met		0.0634544	0.0648148	0.068563	0.0777191	0.0857692	0.096127	0.102357	0.109002	0.117578	0.124482	0.139283	0.146303	0.151838	0.157578	0.163835	0.170374	0.176914	0.183539	0.189989	0.197297	0.20432	0.212026	0.219942	0.226794	0.233801	0.240894	0.245997	0.2508	0.255232	0.257923	0.302771	0.308878	0.315548	0.322075	0.327758	0.333332	0.340187	0.343185	0.345704	0.34677	0.349844	0.349506	0.34986	0.347667	0.341884	0.352172	0.363862	0.377354
I_phe		0.245386	0.256067	0.223468	0.252349	0.277696	0.309877	0.327464	0.346746	0.37245	0.392947	0.364582	0.385173	0.403209	0.420003	0.439312	0.458821	0.478946	0.49973	0.520395	0.544293	0.567916	0.595171	0.623195	0.649123	0.676024	0.704061	0.726819	0.750033	0.773531	0.793064	0.808073	0.824677	0.842319	0.858085	0.871101	0.883581	0.899171	0.902224	0.90221	0.895547	0.895663	0.882815	0.869784	0.847261	0.650498	0.666329	0.684391	0.705345
I_pro		0.034781	0.0154122	0.00151139	0.011043	0.0234116	0.0410599	0.0483189	0.0577987	0.0718892	0.0827289	0.118662	0.133583	0.143498	0.153094	0.164084	0.175495	0.187353	0.199182	0.210159	0.224128	0.237501	0.252689	0.268183	0.281427	0.294023	0.306794	0.315759	0.324115	0.332424	0.335987	0.378802	0.385277	0.393789	0.400806	0.405515	0.409076	0.415528	0.413771	0.409088	0.401403	0.396869	0.385039	0.371281	0.351907	0.211974	0.224994	0.240502	0.259821
I_ser		0.245237	0.259373	0.236925	0.267795	0.293929	0.328095	0.343875	0.362139	0.387888	0.407173	0.561617	0.58758	0.607069	0.627804	0.650644	0.674645	0.699346	0.724794	0.750083	0.779178	0.807746	0.839052	0.872235	0.903358	0.93653	0.971663	1.00146	1.03149	1.06187	1.08812	1.29503	1.32168	1.35102	1.37942	1.40409	1.42797	1.45616	1.4701	1.48196	1.48915	1.50272	1.50468	1.50855	1.50279	1.84779	1.89449	1.94766	2.00912
I_Thr		0.338551	0.358892	0.356495	0.389257	0.414251	0.445682	0.466401	0.487172	0.513219	0.534083	0.558198	0.57911	0.59671	0.613517	0.632081	0.65079	0.66928	0.688434	0.707799	0.72812	0.748162	0.769933	0.793152	0.814092	0.836875	0.860823	0.880049	0.899028	0.917629	0.933795	0.95765	0.968859	0.978507	0.989594	0.999426	1.00932	1.02175	1.02538	1.02747	1.02524	1.02981	1.02501	1.02355	1.01619	0.959456	0.969554	0.981618	0.996567
I_trp		0.0270501	0.0253145	0.0261347	0.0296686	0.0329048	0.0373354	0.0396958	0.0423339	0.0460823	0.0491036	0.055091	0.0585929	0.0618476	0.0648851	0.068359	0.0719643	0.0757506	0.0797334	0.0837683	0.0885211	0.0932846	0.0987826	0.104558	0.110149	0.116102	0.122534	0.128295	0.134355	0.140724	0.146631	0.150777	0.15366	0.156784	0.159641	0.16194	0.16407	0.166827	0.167336	0.167274	0.16626	0.16631	0.164221	0.162143	0.158472	0.133843	0.136376	0.139322	0.142844
I_tyr		0.12413	0.138181	0.129626	0.14295	0.153071	0.164924	0.173184	0.181385	0.191372	0.199877	0.200009	0.207633	0.215817	0.223631	0.232113	0.240878	0.249795	0.259131	0.268676	0.27931	0.289846	0.301804	0.314298	0.326332	0.339298	0.353072	0.365053	0.377496	0.390245	0.402297	0.413863	0.422034	0.43069	0.439436	0.446813	0.453834	0.462526	0.465984	0.468701	0.470095	0.473578	0.472652	0.473066	0.470142	0.422991	0.425773	0.428878	0.432284
I_Val		0.266458	0.287445	0.243026	0.271472	0.295426	0.325066	0.341602	0.359524	0.382733	0.401114	0.416093	0.435694	0.451925	0.467657	0.48531	0.503193	0.52146	0.540297	0.559095	0.580138	0.600947	0.624151	0.648349	0.670786	0.694223	0.718396	0.737945	0.757273	0.776403	0.792366	0.799851	0.814304	0.829367	0.843689	0.855768	0.867373	0.881564	0.885818	0.88782	0.885205	0.887955	0.880949	0.874655	0.861098	0.850698	0.866505	0.884663	0.905933
I_hypox		0.0652036	0.0706704	0.0760604	0.0813736	0.08661	0.0917696	0.0968524	0.101858	0.106788	0.11164	0.116416	0.121114	0.125736	0.130282	0.13475	0.139142	0.143456	0.147694	0.151856	0.15594	0.159948	0.163878	0.167732	0.17151	0.17521	0.178834	0.18238	0.18585	0.189244	0.19256	0.1958	0.198962	0.202048	0.205058	0.20799	0.210846	0.213624	0.216326	0.218952	0.2215	0.223972	0.226366	0.228684	0.230926	0.23309	0.235178	0.237188	0.239122
O_Ala		0.19737	0.215481	0.23362	0.251787	0.269982	0.288205	0.306456	0.324735	0.343043	0.361378	0.379741	0.398133	0.416552	0.435	0.453475	0.471979	0.49051	0.50907	0.527658	0.546273	0.564917	0.583589	0.602289	0.621017	0.639773	0.658557	0.677369	0.696209	0.715077	0.733974	0.752898	0.77185	0.790831	0.809839	0.828875	0.84794	0.867032	0.886153	0.905302	0.924478	0.943683	0.962916	0.982177	1.00147	1.02078	1.04013	1.0595	1.0789
O_arg		0.140232	0.153077	0.165937	0.178814	0.191707	0.204615	0.21754	0.230481	0.243437	0.25641	0.269399	0.282404	0.295424	0.308461	0.321514	0.334583	0.347668	0.360769	0.373886	0.387019	0.400168	0.413333	0.426514	0.439711	0.452924	0.466153	0.479399	0.49266	0.505937	0.51923	0.53254	0.545865	0.559206	0.572564	0.585937	0.599326	0.612732	0.626153	0.639591	0.653044	0.666514	0.679999	0.693501	0.707019	0.720552	0.734102	0.747668	0.761249
O_Asn_Asp		0.194504	0.212128	0.229743	0.247348	0.264944	0.28253	0.300106	0.317673	0.33523	0.352777	0.370315	0.387844	0.405362	0.422871	0.440371	0.457861	0.475341	0.492811	0.510272	0.527724	0.545166	0.562598	0.58002	0.597433	0.614836	0.63223	0.649614	0.666989	0.684353	0.701709	0.719054	0.73639	0.753717	0.771033	0.788341	0.805638	0.822926	0.840204	0.857473	0.874732	0.891981	0.909221	0.926452	0.943672	0.960883	0.978084	0.995276	1.01246
O_Cys		0.00597596	0.00649999	0.00702083	0.00753845	0.00805288	0.00856409	0.00907211	0.00957691	0.0100785	0.0105769	0.0110721	0.0115641	0.0120529	0.0125384	0.0130208	0.0135	0.0139759	0.0144487	0.0149183	0.0153846	0.0158477	0.0163077	0.0167644	0.0172179	0.0176683	0.0181154	0.0185593	0.019	0.0194375	0.0198718	0.0203029	0.0207307	0.0211554	0.0215769	0.0219952	0.0224102	0.0228221	0.0232307	0.0236362	0.0240384	0.0244375	0.0248333	0.0252259	0.0256154	0.0260016	0.0263846	0.0267644	0.027141
O_Gln_Glu		0.202232	0.220641	0.239054	0.25747	0.275891	0.294316	0.312745	0.331178	0.349614	0.368055	0.3865	0.404949	0.423402	0.441859	0.460319	0.478784	0.497253	0.515726	0.534203	0.552684	0.571169	0.589658	0.60815	0.626647	0.645148	0.663653	0.682162	0.700675	0.719192	0.737713	0.756238	0.774767	0.7933	0.811837	0.830378	0.848923	0.867472	0.886025	0.904582	0.923143	0.941708	0.960277	0.97885	0.997427	1.01601	1.03459	1.05318	1.07178
O_Gly		0.0948925	0.103577	0.112271	0.120974	0.129687	0.13841	0.147142	0.155884	0.164636	0.173397	0.182168	0.190949	0.199739	0.208538	0.217348	0.226166	0.234995	0.243833	0.252681	0.261538	0.270405	0.279282	0.288168	0.297064	0.305969	0.314884	0.323809	0.332743	0.341687	0.350641	0.359604	0.368577	0.377559	0.386551	0.395552	0.404564	0.413585	0.422615	0.431655	0.440705	0.449764	0.458833	0.467911	0.477	0.486097	0.495205	0.504322	0.513448
O_His		0.0480862	0.0525499	0.0570291	0.0615237	0.0660336	0.0705589	0.0750996	0.0796557	0.0842272	0.088814	0.0934163	0.0980339	0.102667	0.107315	0.111979	0.116658	0.121353	0.126063	0.130788	0.135529	0.140285	0.145056	0.149843	0.154645	0.159463	0.164296	0.169144	0.174008	0.178887	0.183782	0.188692	0.193617	0.198558	0.203514	0.208485	0.213472	0.218474	0.223492	0.228525	0.233573	0.238637	0.243716	0.248811	0.253921	0.259046	0.264187	0.269343	0.274514
O_Ile		0.16255	0.177538	0.192562	0.207622	0.222716	0.237846	0.253011	0.268211	0.283447	0.298718	0.314024	0.329365	0.344742	0.360153	0.375601	0.391083	0.406601	0.422153	0.437742	0.453365	0.469024	0.484717	0.500447	0.516211	0.532011	0.547846	0.563716	0.579621	0.595562	0.611538	0.627549	0.643596	0.659677	0.675794	0.691946	0.708134	0.724357	0.740615	0.756908	0.773236	0.7896	0.805999	0.822433	0.838903	0.855408	0.871948	0.888523	0.905134
O_Leu		0.242564	0.264807	0.287083	0.309391	0.33173	0.354102	0.376506	0.398942	0.42141	0.44391	0.466442	0.489006	0.511602	0.53423	0.55689	0.579583	0.602307	0.625063	0.647852	0.670672	0.693525	0.71641	0.739326	0.762275	0.785256	0.808268	0.831313	0.85439	0.877499	0.90064	0.923813	0.947018	0.970255	0.993525	1.01683	1.04016	1.06352	1.08692	1.11035	1.13381	1.15731	1.18083	1.20439	1.22798	1.2516	1.27526	1.29894	1.32266
O_Lys		0.269896	0.294538	0.319198	0.343875	0.368569	0.393282	0.418012	0.442759	0.467524	0.492307	0.517108	0.541926	0.566761	0.591615	0.616486	0.641374	0.666281	0.691204	0.716146	0.741105	0.766082	0.791076	0.816088	0.841118	0.866165	0.89123	0.916312	0.941413	0.96653	0.991666	1.01682	1.04199	1.06718	1.09238	1.11761	1.14285	1.16811	1.19338	1.21868	1.24399	1.26932	1.29467	1.32003	1.34541	1.37081	1.39623	1.42166	1.44712
O_met		0.0589112	0.0639903	0.0690234	0.0740103	0.0789512	0.0838461	0.0886948	0.0934975	0.0982541	0.102965	0.107629	0.112247	0.11682	0.121346	0.125826	0.13026	0.134648	0.13899	0.143286	0.147536	0.15174	0.155897	0.160009	0.164074	0.168094	0.172067	0.175994	0.179876	0.183711	0.1875	0.191243	0.19494	0.198591	0.202195	0.205754	0.209267	0.212733	0.216154	0.219528	0.222856	0.226139	0.229375	0.232565	0.235709	0.238807	0.241859	0.244865	0.247824
O_phe		0.165833	0.181096	0.19639	0.211716	0.227073	0.242461	0.257881	0.273331	0.288813	0.304327	0.319871	0.335447	0.351054	0.366692	0.382361	0.398062	0.413794	0.429557	0.445352	0.461177	0.477034	0.492923	0.508842	0.524793	0.540775	0.556788	0.572832	0.588908	0.605015	0.621153	0.637323	0.653523	0.669755	0.686019	0.702313	0.718639	0.734996	0.751384	0.767803	0.784254	0.800736	0.817249	0.833794	0.850369	0.866976	0.883615	0.900284	0.916985
O_pro		0.08878	0.0969871	0.105217	0.113469	0.121745	0.130043	0.138363	0.146707	0.155073	0.163461	0.171873	0.180307	0.188764	0.197243	0.205746	0.214271	0.222818	0.231389	0.239982	0.248598	0.257236	0.265897	0.274581	0.283288	0.292017	0.300769	0.309544	0.318341	0.327161	0.336004	0.344869	0.353758	0.362669	0.371602	0.380559	0.389538	0.398539	0.407564	0.416611	0.425681	0.434773	0.443888	0.453026	0.462187	0.47137	0.480576	0.489805	0.499057
O_ser		0.0879514	0.0958845	0.103807	0.111719	0.119621	0.127513	0.135394	0.143264	0.151124	0.158974	0.166814	0.174642	0.182461	0.190269	0.198067	0.205854	0.213631	0.221397	0.229153	0.236899	0.244634	0.252359	0.260073	0.267777	0.27547	0.283154	0.290826	0.298488	0.30614	0.313782	0.321413	0.329033	0.336643	0.344243	0.351833	0.359411	0.36698	0.374538	0.382086	0.389623	0.39715	0.404666	0.412172	0.419668	0.427153	0.434628	0.442092	0.449546
O_Thr		0.117239	0.128102	0.139	0.149931	0.160897	0.171897	0.182931	0.194	0.205102	0.216239	0.22741	0.238615	0.249854	0.261128	0.272436	0.283777	0.295154	0.306564	0.318008	0.329487	0.341	0.352547	0.364128	0.375743	0.387393	0.399077	0.410794	0.422547	0.434333	0.446153	0.458008	0.469897	0.48182	0.493777	0.505769	0.517794	0.529854	0.541948	0.554076	0.566239	0.578435	0.590666	0.602931	0.61523	0.627563	0.639931	0.652333	0.664769
O_trp		0.08591	0.09372	0.10153	0.10934	0.11715	0.12496	0.13277	0.14058	0.14839	0.1562	0.16401	0.17182	0.17963	0.18744	0.19525	0.20306	0.21087	0.21868	0.22649	0.2343	0.24211	0.24992	0.25773	0.26554	0.27335	0.28116	0.28897	0.29678	0.30459	0.3124	0.32021	0.32802	0.33583	0.34364	0.35145	0.35926	0.36707	0.37488	0.38269	0.3905	0.39831	0.40612	0.41393	0.42174	0.42955	0.43736	0.44517	0.45298
O_tyr		0.133256	0.145211	0.15714	0.169043	0.180919	0.192769	0.204592	0.216389	0.22816	0.239904	0.251621	0.263312	0.274977	0.286615	0.298227	0.309812	0.321371	0.332904	0.34441	0.355889	0.367342	0.378769	0.390169	0.401543	0.41289	0.424211	0.435506	0.446774	0.458015	0.46923	0.480419	0.491581	0.502717	0.513826	0.524909	0.535966	0.546996	0.557999	0.568977	0.579927	0.590852	0.601749	0.612621	0.623466	0.634284	0.645076	0.655842	0.666581
O_Val		0.173638	0.189743	0.205903	0.222115	0.238381	0.254701	0.271073	0.2875	0.303979	0.320513	0.337099	0.353739	0.370432	0.387179	0.403979	0.420833	0.43774	0.4547	0.471714	0.488782	0.505902	0.523076	0.540304	0.557585	0.574919	0.592307	0.609748	0.627243	0.644791	0.662393	0.680047	0.697756	0.715517	0.733333	0.751201	0.769123	0.787099	0.805127	0.82321	0.841345	0.859534	0.877777	0.896073	0.914422	0.932825	0.951281	0.969791	0.988354
O_orn		0.931953	0.902481	0.840579	0.86128	0.864584	0.88309	0.878771	0.874267	0.879607	0.871276	0.897989	0.891199	0.840626	0.806577	0.771405	0.73832	0.701373	0.663029	0.625619	0.582268	0.54518	0.503204	0.471927	0.437589	0.412871	0.394016	0.382158	0.375042	0.375569	0.38646	0.143839	0.113076	0.0716308	0.0422675	0.0226992	0.00853174	-0.00776934	-0.0100218	-0.00637303	-0.00458851	0.00579956	0.0211723	0.0460151	0.0798526	-0.103444	-0.0881713	-0.0706878	-0.049914
O_G6P		0.392668	0.428499	0.463788	0.498518	0.532681	0.566267	0.599268	0.631679	0.663493	0.694708	0.725318	0.755321	0.784714	0.813494	0.841659	0.869206	0.896136	0.922444	0.948132	0.973196	0.997636	1.02145	1.04464	1.0672	1.08914	1.11045	1.13112	1.15117	1.17059	1.18938	1.20754	1.22506	1.24196	1.25822	1.27385	1.28885	1.30321	1.31694	1.33004	1.34251	1.35434	1.36553	1.3761	1.38603	1.39532	1.40398	1.412	1.41939
O_NAM		0.221843	0.238106	0.254236	0.270246	0.286147	0.301947	0.317652	0.333268	0.3488	0.364252	0.379627	0.394929	0.41016	0.425322	0.440418	0.455448	0.470416	0.485322	0.500168	0.514954	0.529681	0.544352	0.558966	0.573524	0.588026	0.602475	0.616869	0.63121	0.645498	0.659734	0.673918	0.68805	0.70213	0.71616	0.730139	0.744067	0.757945	0.771773	0.785552	0.799281	0.812961	0.826591	0.840172	0.853705	0.867189	0.880624	0.894011	0.90735
O_NAG		0.161341	0.173168	0.184899	0.196543	0.208107	0.219598	0.23102	0.242377	0.253673	0.26491	0.276092	0.287221	0.298298	0.309325	0.320304	0.331235	0.342121	0.352962	0.363758	0.374512	0.385223	0.395892	0.40652	0.417108	0.427656	0.438164	0.448632	0.459062	0.469453	0.479807	0.490122	0.5004	0.51064	0.520843	0.53101	0.54114	0.551233	0.56129	0.571311	0.581295	0.591244	0.601157	0.611034	0.620876	0.630683	0.640454	0.65019	0.659891
O_dATP		0.0149213	0.0161306	0.0173155	0.0184758	0.0196116	0.0207229	0.0218097	0.0228719	0.0239097	0.0249229	0.0259116	0.0268758	0.0278155	0.0287306	0.0296212	0.0304873	0.0313289	0.032146	0.0329386	0.0337066	0.0344501	0.0351691	0.0358636	0.0365335	0.037179	0.0377999	0.0383963	0.0389682	0.0395156	0.0400384	0.0405368	0.0410106	0.0414599	0.0418846	0.0422849	0.0426606	0.0430119	0.0433386	0.0436407	0.0439184	0.0441716	0.0444002	0.0446043	0.0447839	0.044939	0.0450695	0.0451755	0.0452571
O_dTTP		0.0149213	0.0161306	0.0173155	0.0184758	0.0196116	0.0207229	0.0218097	0.0228719	0.0239097	0.0249229	0.0259116	0.0268758	0.0278155	0.0287306	0.0296212	0.0304873	0.0313289	0.032146	0.0329386	0.0337066	0.0344501	0.0351691	0.0358636	0.0365335	0.037179	0.0377999	0.0383963	0.0389682	0.0395156	0.0400384	0.0405368	0.0410106	0.0414599	0.0418846	0.0422849	0.0426606	0.0430119	0.0433386	0.0436407	0.0439184	0.0441716	0.0444002	0.0446043	0.0447839	0.044939	0.0450695	0.0451755	0.0452571
O_dCTP		0.00735313	0.0079491	0.00853299	0.00910479	0.00966452	0.0102122	0.0107477	0.0112712	0.0117826	0.0122819	0.0127691	0.0132443	0.0137073	0.0141583	0.0145972	0.015024	0.0154388	0.0158414	0.016232	0.0166105	0.0169769	0.0173312	0.0176734	0.0180036	0.0183216	0.0186276	0.0189215	0.0192034	0.0194731	0.0197307	0.0199763	0.0202098	0.0204312	0.0206406	0.0208378	0.021023	0.021196	0.021357	0.021506	0.0216428	0.0217675	0.0218802	0.0219808	0.0220693	0.0221457	0.02221	0.0222623	0.0223025
O_dGTP		0.00817014	0.00883233	0.0094811	0.0101164	0.0107384	0.0113468	0.0119419	0.0125235	0.0130918	0.0136465	0.0141879	0.0147159	0.0152304	0.0157315	0.0162191	0.0166934	0.0171542	0.0176016	0.0180355	0.0184561	0.0188632	0.0192569	0.0196371	0.020004	0.0203574	0.0206974	0.0210239	0.0213371	0.0216368	0.0219231	0.0221959	0.0224554	0.0227014	0.022934	0.0231531	0.0233588	0.0235512	0.02373	0.0238955	0.0240475	0.0241862	0.0243113	0.0244231	0.0245214	0.0246063	0.0246778	0.0247359	0.0247805
O_ATP		0.0565331	0.0623784	0.0683414	0.074422	0.0806203	0.0869362	0.0933698	0.099921	0.10659	0.113376	0.120281	0.127302	0.134442	0.141699	0.149074	0.156566	0.164177	0.171904	0.17975	0.187713	0.195794	0.203992	0.212308	0.220742	0.229293	0.237962	0.246749	0.255653	0.264675	0.273815	0.283072	0.292447	0.30194	0.31155	0.321278	0.331123	0.341087	0.351167	0.361366	0.371682	0.382116	0.392668	0.403337	0.414123	0.425028	0.43605	0.44719	0.458447
O_UTP		0.0576368	0.0635963	0.0696756	0.075875	0.0821942	0.0886335	0.0951927	0.101872	0.108671	0.11559	0.122629	0.129788	0.137067	0.144466	0.151984	0.159623	0.167382	0.17526	0.183259	0.191378	0.199616	0.207975	0.216453	0.225051	0.23377	0.242608	0.251566	0.260644	0.269842	0.279161	0.288599	0.298157	0.307834	0.317632	0.32755	0.337588	0.347746	0.358023	0.368421	0.378939	0.389576	0.400334	0.411211	0.422209	0.433326	0.444563	0.45592	0.467398
O_CTP		0.0359797	0.0396999	0.0434949	0.0473648	0.0513096	0.0553293	0.0594239	0.0635933	0.0678376	0.0721568	0.0765509	0.0810199	0.0855637	0.0901824	0.094876	0.0996445	0.104488	0.109406	0.114399	0.119467	0.12461	0.129828	0.13512	0.140488	0.14593	0.151448	0.15704	0.162707	0.168449	0.174266	0.180157	0.186124	0.192165	0.198282	0.204473	0.210739	0.21708	0.223496	0.229986	0.236552	0.243192	0.249908	0.256698	0.263563	0.270503	0.277518	0.284608	0.291772
O_GTP		0.0440201	0.0485716	0.0532148	0.0579495	0.0627758	0.0676938	0.0727034	0.0778046	0.0829974	0.0882818	0.0936578	0.0991254	0.104685	0.110336	0.116078	0.121912	0.127838	0.133855	0.139964	0.146165	0.152457	0.158841	0.165316	0.171883	0.178542	0.185292	0.192134	0.199067	0.206092	0.213209	0.220417	0.227717	0.235109	0.242592	0.250166	0.257833	0.265591	0.27344	0.281381	0.289414	0.297539	0.305755	0.314062	0.322462	0.330953	0.339535	0.348209	0.356975
O_C14		0.104978	0.108715	0.11227	0.115665	0.118918	0.122044	0.125055	0.127962	0.130773	0.133498	0.136142	0.138712	0.141213	0.14365	0.146027	0.148347	0.150615	0.152833	0.155005	0.157131	0.159216	0.161261	0.163269	0.16524	0.167177	0.169081	0.170953	0.172796	0.17461	0.176396	0.178156	0.17989	0.1816	0.183286	0.184949	0.18659	0.18821	0.18981	0.19139	0.192951	0.194493	0.196017	0.197524	0.199014	0.200487	0.201944	0.203386	0.204813
O_C16		0.117239	0.126437	0.135534	0.144539	0.153459	0.162301	0.17107	0.179772	0.18841	0.196988	0.205509	0.213977	0.222395	0.230764	0.239087	0.247367	0.255605	0.263802	0.271961	0.280083	0.288169	0.29622	0.304239	0.312226	0.320181	0.328107	0.336004	0.343872	0.351713	0.359528	0.367317	0.375081	0.382821	0.390537	0.398229	0.4059	0.413548	0.421175	0.428781	0.436366	0.443931	0.451477	0.459004	0.466512	0.474001	0.481473	0.488927	0.496364
O_C16:1		0.0212361	0.0229417	0.0246098	0.0262405	0.0278336	0.0293892	0.0309074	0.0323881	0.0338313	0.035237	0.0366051	0.0379359	0.0392291	0.0404848	0.041703	0.0428838	0.0440271	0.0451328	0.0462011	0.0472319	0.0482252	0.049181	0.0500993	0.0509801	0.0518235	0.0526293	0.0533977	0.0541285	0.0548219	0.0554778	0.0560962	0.0566771	0.0572205	0.0577264	0.0581949	0.0586258	0.0590193	0.0593752	0.0596937	0.0599747	0.0602182	0.0604242	0.0605927	0.0607237	0.0608172	0.0608733	0.0608918	0.0608729
O_C18:1		0.0731401	0.0822261	0.0915068	0.100967	0.110595	0.120378	0.130307	0.140373	0.150569	0.160888	0.171324	0.181871	0.192524	0.203278	0.21413	0.225075	0.23611	0.247231	0.258436	0.269722	0.281085	0.292523	0.304034	0.315617	0.327267	0.338985	0.350767	0.362612	0.374519	0.386486	0.398511	0.410593	0.42273	0.434922	0.447167	0.459463	0.471811	0.484208	0.496654	0.509147	0.521687	0.534273	0.546904	0.559578	0.572296	0.585057	0.597859	0.610702
O_C19		0.0488625	0.0529918	0.0570689	0.0610939	0.0650668	0.0689875	0.0728561	0.0766726	0.0804369	0.0841491	0.0878092	0.0914171	0.0949729	0.0984766	0.101928	0.105328	0.108675	0.11197	0.115213	0.118404	0.121543	0.124629	0.127664	0.130646	0.133576	0.136454	0.13928	0.142054	0.144776	0.147445	0.150063	0.152628	0.155141	0.157602	0.160011	0.162368	0.164673	0.166925	0.169126	0.171274	0.17337	0.175414	0.177406	0.179346	0.181233	0.183069	0.184852	0.186583
O_glycP		0.18937	0.203252	0.217021	0.230688	0.244261	0.257748	0.271154	0.284485	0.297743	0.310933	0.324058	0.337119	0.350121	0.363064	0.37595	0.38878	0.401557	0.414281	0.426954	0.439575	0.452147	0.46467	0.477145	0.489572	0.501952	0.514285	0.526573	0.538814	0.551011	0.563163	0.57527	0.587334	0.599353	0.611329	0.623262	0.635151	0.646998	0.658802	0.670564	0.682283	0.69396	0.705595	0.717189	0.72874	0.740251	0.751719	0.763147	0.774533
O_ace		0.973473	1.05486	1.55012	1.64087	1.71852	1.81872	1.89748	1.97066	2.06131	2.13862	2.04877	2.11762	2.1998	2.27095	2.34933	2.42354	2.49141	2.55687	2.61812	2.67251	2.71767	2.76663	2.8138	2.85204	2.90036	2.95794	2.99944	3.04137	3.07902	3.10216	3.49444	3.49042	3.47573	3.47111	3.45759	3.44233	3.4401	3.39634	3.34102	3.29156	3.28102	3.24696	3.21459	3.15846	2.04421	2.00673	1.96483	1.92189
O_eth		0.634993	0.723032	0.57313	0.604049	0.636175	0.675781	0.713113	0.74985	0.790076	0.827489	1.00526	1.04164	1.07937	1.11343	1.1459	1.17431	1.19753	1.21566	1.22777	1.23541	1.25203	1.28335	1.3227	1.36302	1.39645	1.41071	1.40494	1.38884	1.36215	1.32849	1.1367	1.10767	1.0839	1.06706	1.04858	1.03076	1.01239	0.981149	0.936844	0.88683	0.846312	0.81399	0.786938	0.753215	0.921221	0.863114	0.812092	0.781055
O_for		1.08897	1.1813	1.24611	1.32494	1.39405	1.47521	1.54089	1.61037	1.68351	1.74909	1.91842	1.98698	2.05816	2.12731	2.19982	2.26964	2.33596	2.40199	2.46664	2.52795	2.58408	2.64124	2.69736	2.74614	2.79897	2.85332	2.89097	2.923	2.9488	2.96338	3.11015	3.10292	3.08858	3.08272	3.06891	3.05232	3.04317	3.00492	2.96384	2.9306	2.91657	2.88104	2.84888	2.80282	2.7576	2.71868	2.66898	2.6116
O_lac		30.2585	32.9699	35.9533	38.4726	40.7408	43.4274	45.713	47.8669	50.3385	52.4869	56.2703	58.2811	60.4722	62.3419	64.2819	66.163	68.0083	69.9945	72.1357	74.4064	76.741	79.3178	81.9538	84.3581	86.8745	89.4632	91.5897	93.7094	95.7044	97.3824	102.645	103.753	104.734	106.025	107.181	108.381	110.066	111.039	112.177	113.452	115.425	116.873	118.75	120.067	129.194	130.858	131.65	131.599
pgiA		31.9351	34.7905	38.178	40.8658	43.2543	46.1259	48.4911	50.7161	53.3065	55.5224	59.2036	61.2754	63.587	65.6142	67.79	69.9389	72.0595	74.2933	76.5935	78.906	81.1792	83.5927	86.0735	88.3932	90.9217	93.5587	95.7296	97.8365	99.8465	101.653	106.151	107.626	109.017	110.75	112.339	113.916	115.926	117.029	118.198	119.323	121.01	122.066	123.875	125.364	129.962	131.471	132.734	134.184
fbaA		35.1683	38.1917	42.7423	45.472	47.8398	50.8632	53.2401	55.4256	58.0765	60.2205	64.483	66.4184	68.6967	70.5978	72.6989	74.7606	76.7751	78.9518	81.2306	83.5034	85.6976	88.0372	90.4488	92.6223	95.1116	97.793	99.8542	101.831	103.683	105.258	110.656	111.619	112.42	113.738	114.845	115.915	117.619	118.07	118.653	119.282	120.663	121.171	122.744	123.919	126.221	126.862	126.986	127.199
gapA		32.0452	34.9266	38.0283	40.7101	43.0952	45.9414	48.3017	50.5323	53.1027	55.3123	59.1505	61.2165	63.5391	65.5896	67.7871	69.9626	72.1168	74.3922	76.7434	79.1151	81.4383	83.8896	86.3969	88.7441	91.304	93.9847	96.2068	98.3664	100.432	102.299	106.771	108.285	109.719	111.491	113.107	114.705	116.74	117.863	119.075	120.267	121.993	123.069	124.896	126.406	132.307	133.816	135.045	136.411
pmg		32.0452	34.9266	38.0283	40.7101	43.0952	45.9414	48.3017	50.5323	53.1027	55.3123	59.1505	61.2165	63.5391	65.5896	67.7871	69.9626	72.1168	74.3922	76.7434	79.1151	81.4383	83.8896	86.3969	88.7441	91.304	93.9847	96.2068	98.3664	100.432	102.299	106.771	108.285	109.719	111.491	113.107	114.705	116.74	117.863	119.075	120.267	121.993	123.069	124.896	126.406	132.307	133.816	135.045	136.411
pyk		15.4316	16.8056	18.1269	19.4263	20.5683	21.9465	23.0608	24.1199	25.3499	26.3942	28.3581	29.3402	30.4426	31.4139	32.4618	33.5006	34.532	35.6288	36.7676	37.9225	39.048	40.2322	41.4422	42.5677	43.8043	45.11	46.1835	47.2258	48.2227	49.1155	51.329	52.0268	52.6813	53.5057	54.2474	54.9769	55.9305	56.4153	56.9531	57.4838	58.2831	58.7341	59.5633	60.2279	63.2754	63.9789	64.5365	65.1535
gnd		0.701895	0.809151	0.9035	0.934295	0.981737	1.00032	1.07471	1.1415	1.18465	1.25008	1.24189	1.28646	1.36489	1.44624	1.52138	1.5994	1.67911	1.75914	1.84119	1.92276	2.00604	2.09033	2.16989	2.25948	2.34648	2.4307	2.52561	2.62322	2.72155	2.83355	2.78902	2.90739	3.0382	3.16344	3.28595	3.40671	3.52506	3.65393	3.78962	3.93999	4.06652	4.21228	4.3549	4.50565	5.34039	5.40778	5.45876	5.48349
tkt		0.221409	0.231059	0.00729255	0.0214431	0.0303064	0.0320369	0.0303329	0.0399494	0.0373873	0.0376767	0.201795	0.209898	0.219541	0.238002	0.257424	0.279749	0.307003	0.340952	0.38207	0.429312	0.468345	0.49633	0.516706	0.533887	0.5556	0.588415	0.623499	0.658607	0.696051	0.732668	0.767656	0.784257	0.799232	0.812461	0.817782	0.81811	0.822945	0.818768	0.831547	0.860381	0.876956	0.87017	0.864595	0.85846	1.65543	1.65931	1.64206	1.59345
ptk		-0.295095	-0.257802	0.404597	0.371623	0.364924	0.360491	0.400273	0.401247	0.423452	0.451341	-0.0890431	-0.102564	-0.0956569	-0.112827	-0.136791	-0.16614	-0.208261	-0.269616	-0.350991	-0.447357	-0.51831	-0.552493	-0.566221	-0.563253	-0.574377	-0.619095	-0.665797	-0.709619	-0.760178	-0.800194	-1.00517	-0.991145	-0.961007	-0.930264	-0.880602	-0.818148	-0.768609	-0.692297	-0.662456	-0.677864	-0.671646	-0.589647	-0.5135	-0.437415	-2.43643	-2.43037	-2.3707	-2.23362
pfl		3.25509	3.53718	3.74222	3.98676	4.19958	4.45028	4.6526	4.86606	5.09271	5.29591	5.79997	6.00884	6.23045	6.44534	6.67141	6.89008	7.09893	7.3079	7.51337	7.71068	7.89222	8.07926	8.26324	8.42513	8.60009	8.78018	8.90712	9.01736	9.10918	9.16601	9.6406	9.63177	9.6049	9.60228	9.57223	9.5327	9.51909	9.40742	9.28612	9.19121	9.1553	9.0495	8.95654	8.81689	8.67139	8.55866	8.41428	8.24699
eutD		1.09151	1.15798	1.38828	1.49222	1.57255	1.67452	1.73737	1.81016	1.89193	1.95809	2.08439	2.15864	2.23806	2.31609	2.40405	2.49	2.57471	2.66472	2.75852	2.85145	2.925	2.98763	3.04029	3.07734	3.13012	3.20558	3.26575	3.32522	3.38309	3.42224	3.89651	3.88688	3.86013	3.84321	3.80983	3.76959	3.74754	3.67326	3.60601	3.56271	3.54968	3.48282	3.41999	3.33343	3.01878	2.97888	2.91311	2.81534
nucl_cycle		1.21666	1.30537	1.00382	1.15384	1.24383	1.38806	1.41897	1.45752	1.54287	1.58123	1.63892	1.69591	1.71761	1.72534	1.7502	1.77383	1.79706	1.82462	1.85085	1.89055	1.92563	1.97769	2.04027	2.08202	2.1352	2.19763	2.21715	2.2341	2.248	2.23368	2.24763	2.19573	2.12807	2.0483	1.95615	1.85979	1.79404	1.65102	1.48938	1.2883	1.14498	0.92214	0.719004	0.466124	-0.681175	-0.704445	-0.697018	-0.641286
sdaA		0.0821508	0.0857709	0.0333019	0.0582854	0.0761712	0.104958	0.109308	0.116651	0.134483	0.143835	0.282213	0.296335	0.306817	0.317863	0.332344	0.348689	0.366465	0.385828	0.405277	0.431399	0.456575	0.487534	0.520595	0.550996	0.584279	0.620333	0.64718	0.674554	0.702175	0.723081	0.939347	0.958711	0.983944	1.00709	1.02269	1.0362	1.05783	1.05382	1.04631	1.0326	1.02738	1.00258	0.981294	0.943289	1.21898	1.24908	1.28666	1.33337
glyA		0.0590823	0.0590618	0.0792537	0.0760618	0.0751605	0.0717266	0.0737894	0.0754294	0.0743786	0.0751558	0.0828856	0.0857226	0.0856687	0.0862482	0.0856262	0.0843488	0.0823996	0.0796745	0.0767288	0.0711219	0.0659488	0.0579394	0.0497927	0.0422051	0.0338943	0.0249147	0.0196313	0.0141498	0.0088658	0.00604587	-0.0119397	-0.0136144	-0.0183998	-0.022101	-0.0221208	-0.0208784	-0.0232602	-0.0148566	-0.00518478	0.00576652	0.014924	0.0314563	0.0464149	0.0680303	0.121007	0.128702	0.135491	0.141628
mleS		0.730447	0.785868	0.702533	0.777349	0.823673	0.8884	0.923519	0.956815	1.00474	1.03708	1.08985	1.12027	1.14449	1.16316	1.18656	1.21067	1.23369	1.25907	1.28489	1.31464	1.34186	1.37484	1.41246	1.44213	1.47764	1.51659	1.53732	1.5558	1.57081	1.5761	1.54399	1.53518	1.5143	1.4805	1.44318	1.40403	1.38161	1.33097	1.27645	1.21415	1.17507	1.11192	1.06606	1.00747	0.607157	0.615952	0.642273	0.696107
aspB		-0.486212	-0.519499	-0.301286	-0.376495	-0.420153	-0.499658	-0.495452	-0.500701	-0.538132	-0.544145	-0.549068	-0.57564	-0.573126	-0.562176	-0.563633	-0.56316	-0.563373	-0.565549	-0.565954	-0.575915	-0.583772	-0.602852	-0.627809	-0.639895	-0.657562	-0.681046	-0.679827	-0.678299	-0.677191	-0.657581	-0.70364	-0.660551	-0.61377	-0.567802	-0.51297	-0.455764	-0.412426	-0.320057	-0.212928	-0.0741421	0.0300893	0.189777	0.347052	0.541348	1.28833	1.3204	1.33929	1.33739
aspC		0.0198533	0.0296399	0.00148119	0.0092656	0.0114509	0.0169295	0.0159702	0.0150146	0.0171212	0.0164115	0.0174099	0.0161889	0.0160188	0.0143862	0.0141453	0.0141027	0.014317	0.015366	0.0167734	0.0196199	0.0221047	0.026628	0.0319029	0.0362109	0.0417391	0.0480503	0.0504919	0.0527043	0.054495	0.0544311	0.0207644	0.0154957	0.0106562	0.00631081	-0.000105151	-0.00697417	-0.0111477	-0.0236117	-0.0370505	-0.052584	-0.0642003	-0.0826188	-0.0982628	-0.118867	-0.110981	-0.117435	-0.121912	-0.12375
ansB		0.666317	0.732657	0.752717	0.820603	0.867876	0.923411	0.971945	1.01647	1.0673	1.11158	1.15848	1.19772	1.24266	1.2817	1.32332	1.36511	1.40607	1.44919	1.49351	1.53873	1.58213	1.62914	1.67822	1.72342	1.77269	1.8239	1.86404	1.90273	1.93896	1.97116	2.00229	2.02715	2.05071	2.08085	2.10769	2.13493	2.17068	2.18754	2.20602	2.22234	2.25126	2.26656	2.29746	2.3207	2.4173	2.46385	2.51939	2.58741
glnA		0.156314	0.143432	0.248586	0.282176	0.312019	0.35476	0.372413	0.394401	0.427685	0.451759	0.56546	0.611745	0.647642	0.672501	0.702723	0.729013	0.755102	0.780917	0.804497	0.828329	0.849259	0.870507	0.891049	0.905143	0.917362	0.930191	0.935362	0.938027	0.940986	0.934686	1.18943	1.18244	1.17039	1.15882	1.14559	1.13011	1.11833	1.094	1.05872	1.02059	0.994557	0.954101	0.909723	0.859241	0.296906	0.289967	0.286257	0.291422
arcA		1.38804	1.37117	1.39099	1.45491	1.48018	1.54012	1.53654	1.53685	1.56222	1.55604	1.64017	1.65422	1.59431	1.54819	1.50601	1.46219	1.41183	1.35899	1.30544	1.24135	1.18342	1.11797	1.06701	1.0048	0.955404	0.914715	0.875946	0.841515	0.816109	0.797229	0.721645	0.646641	0.573923	0.5827	0.60209	0.635096	0.649755	0.671338	0.701327	0.698195	0.719183	0.718287	0.726803	0.72614	0.831347	0.855092	0.874967	0.885356
argE		0.224746	0.240163	0.318581	0.351148	0.368896	0.400343	0.401675	0.406439	0.422243	0.425427	0.468816	0.48732	0.487967	0.483581	0.4836	0.480171	0.475154	0.469459	0.462245	0.452191	0.441	0.428441	0.417247	0.399742	0.383299	0.368246	0.347797	0.32622	0.304521	0.277898	0.457531	0.425791	0.383481	0.344513	0.308259	0.272822	0.236615	0.19639	0.149427	0.0908217	0.0466619	-0.0118083	-0.0716271	-0.13671	-0.589346	-0.624405	-0.658451	-0.687882
proA		0.053999	0.0815748	0.103706	0.102426	0.0983331	0.0889827	0.0900443	0.0889079	0.0831834	0.0807324	0.0532106	0.0467237	0.0452655	0.0441492	0.0416618	0.0387755	0.0354649	0.0322065	0.0298226	0.0244695	0.0197353	0.0132082	0.00639763	0.00186048	-0.00200641	-0.00602548	-0.00621497	-0.00577437	-0.0052632	1.70585e-05	-0.0339327	-0.0315197	-0.0311202	-0.0292036	-0.0249562	-0.0195389	-0.0169891	-0.00620687	0.00752305	0.024278	0.0379047	0.0588491	0.0817453	0.11028	0.259396	0.255583	0.249303	0.239236
bcaT1 or Ile_synt		0.1124	0.115733	0.0624052	0.0764301	0.0857735	0.101255	0.103309	0.106703	0.115693	0.119606	0.0808983	0.0879013	0.0939793	0.0975244	0.104263	0.109953	0.116061	0.122722	0.129526	0.137874	0.146889	0.159956	0.173	0.184252	0.195999	0.208017	0.215701	0.224262	0.233531	0.240126	0.248152	0.255149	0.263193	0.27023	0.274953	0.279018	0.286672	0.283546	0.277771	0.267104	0.261105	0.243591	0.225897	0.20037	0.236688	0.235717	0.232038	0.224597
bcaT2 or Leu_synt		0.149181	0.153504	0.148909	0.137635	0.130486	0.111509	0.11989	0.122161	0.113521	0.113412	0.141833	0.132879	0.124838	0.120165	0.114318	0.116143	0.118901	0.122065	0.124343	0.131953	0.139299	0.151046	0.165033	0.175817	0.187955	0.202156	0.209618	0.217702	0.227668	0.246575	0.26445	0.279453	0.297403	0.310433	0.318455	0.324611	0.335211	0.326979	0.312179	0.287404	0.268675	0.229026	0.184329	0.123723	0.138859	0.122306	0.0991183	0.0664048
bcaT3 or Val_synt		0.0928201	0.0977021	0.0371237	0.0493564	0.057045	0.0703653	0.0705281	0.0720243	0.078754	0.0806013	0.0789939	0.0819555	0.0814925	0.0804782	0.0813309	0.08236	0.0837199	0.0855968	0.087381	0.0913562	0.0950447	0.101074	0.108046	0.113201	0.119303	0.126088	0.128197	0.13003	0.131612	0.129974	0.119804	0.116549	0.118798	0.121659	0.122908	0.123842	0.127781	0.122337	0.114327	0.100748	0.0922702	0.0726598	0.0522741	0.0247747	0.0821267	0.0847762	0.0851276	0.0824205
araT1 or Tyr_synt		0.00912545	0.00703032	0.0275149	0.0260934	0.0278483	0.0278453	0.0314088	0.0350037	0.0367878	0.0400262	0.051612	0.0556791	0.05916	0.0629836	0.0661141	0.0689345	0.0715758	0.0737723	0.0757334	0.0765787	0.0774957	0.0769644	0.0758715	0.0752112	0.0735922	0.0711395	0.0704524	0.0692772	0.0677698	0.0669332	0.0665564	0.0695471	0.0720274	0.0743908	0.0780968	0.0821319	0.0844695	0.0920153	0.100275	0.109832	0.117273	0.129097	0.139554	0.153324	0.211293	0.219303	0.226964	0.234297
araT2 or Phe_synt		0.0795528	0.0749706	0.0270775	0.0406329	0.0506229	0.0674153	0.0695834	0.073415	0.0836364	0.0886205	0.0735259	0.0829367	0.0900629	0.0949662	0.10292	0.110328	0.118106	0.126233	0.134074	0.144706	0.155643	0.171098	0.186712	0.1997	0.212965	0.226879	0.23575	0.245726	0.25673	0.263841	0.314179	0.320959	0.328456	0.333975	0.337083	0.339471	0.345374	0.338981	0.328682	0.311231	0.300187	0.274916	0.248014	0.211542	0.216479	0.217286	0.215893	0.21164
thr		-0.224946	-0.231449	-0.217127	-0.242292	-0.258808	-0.283609	-0.2944	-0.305575	-0.323576	-0.335058	-0.355146	-0.365901	-0.371318	-0.376503	-0.38354	-0.391269	-0.398749	-0.406961	-0.415166	-0.42524	-0.43454	-0.4457	-0.458797	-0.468706	-0.480757	-0.494244	-0.501295	-0.507598	-0.513081	-0.514556	-0.541715	-0.539681	-0.536602	-0.535117	-0.531655	-0.528185	-0.528321	-0.516598	-0.503197	-0.484677	-0.474774	-0.453393	-0.436444	-0.411881	-0.256563	-0.260729	-0.269792	-0.28569
ATP_spilling	mmol/(g*h)	6.34567	6.87602	7.91783	8.37679	8.76671	9.29776	9.69851	10.0543	10.5095	10.8567	11.5981	11.8964	12.2684	12.5586	12.8903	13.2123	13.5213	13.863	14.2247	14.5802	14.9192	15.288	15.6726	16.0059	16.4081	16.852	17.1656	17.4619	17.7315	17.943	18.9782	19.0481	19.079	19.2254	19.329	19.4239	19.6563	19.6252	19.6201	19.6308	19.8043	19.8004	20.0256	20.1711	19.8345	19.7961	19.635	19.4855
NADH_bal	mmol/(g*h)	0.225671	0.217676	0.412758	0.466777	0.492195	0.532277	0.533089	0.534929	0.547163	0.542982	0.405904	0.401835	0.418186	0.451875	0.515018	0.594188	0.682849	0.770948	0.838781	0.875156	0.864112	0.801742	0.731996	0.681818	0.674395	0.703647	0.747565	0.782237	0.836901	0.934695	0.882203	1.04125	1.55077	1.56711	1.58728	1.61023	1.66172	1.69961	1.78692	1.888	2.00166	2.09676	2.28236	2.48426	1.74419	1.7479	1.72811	1.67342
X_prod_Pyr		-0.615175	-0.658232	-1.01278	-0.9788	-1.00377	-0.982151	-1.08298	-1.18684	-1.24364	-1.34891	-1.6415	-1.74846	-1.80629	-1.81619	-1.74937	-1.63911	-1.5037	-1.38317	-1.33719	-1.38041	-1.52381	-1.77399	-2.01629	-2.17515	-2.23555	-2.24484	-2.22616	-2.24734	-2.22101	-2.06406	-3.19155	-2.78027	-2.30236	-1.81386	-1.33367	-0.910619	-0.53783	-0.329644	-0.193463	-0.254939	-0.503983	-0.856567	-0.874414	-0.637647	-3.79099	-3.77553	-3.10027	-1.37596
X_lys		0.0637884	0.0672791	-0.000730638	0.00695282	0.00831003	0.015553	0.010396	0.00615098	0.00693604	0.00254232	0.0323563	0.0307754	0.0280013	0.0230396	0.0205374	0.0174856	0.0149955	0.0136283	0.0128448	0.0128684	0.0126861	0.0142792	0.0168115	0.0184912	0.0216969	0.0254445	0.0245264	0.0226387	0.0196092	0.0143699	-0.0121855	-0.0201486	-0.0282064	-0.0358038	-0.0452652	-0.0547917	-0.0621069	-0.0779045	-0.0945875	-0.114551	-0.129251	-0.151431	-0.1706	-0.195293	0.0528333	0.0558954	0.0632418	0.0763177
cysDE		0.00454323	0.000824509	-0.000460416	0.00370875	0.00681799	0.0122809	0.0136623	0.0155042	0.0193239	0.0215175	0.0316535	0.0340552	0.0350182	0.0362319	0.0380092	0.0401138	0.0422652	0.0445489	0.046703	0.0497615	0.05258	0.0561292	0.0599328	0.0627197	0.065707	0.0688264	0.070003	0.0709242	0.0715214	0.0704229	0.111528	0.113938	0.116957	0.11988	0.122004	0.124065	0.127454	0.127031	0.126176	0.123914	0.123705	0.120131	0.117295	0.111958	0.103077	0.110313	0.118998	0.12953
metB2		0.247047	0.262569	0.196881	0.209869	0.21873	0.22952	0.234757	0.239797	0.246876	0.251602	0.249185	0.255836	0.259881	0.26276	0.266139	0.269045	0.271726	0.274393	0.276985	0.279759	0.282404	0.285599	0.289625	0.29292	0.297182	0.302322	0.306355	0.310923	0.316265	0.321578	0.333382	0.334581	0.334776	0.335786	0.336589	0.337418	0.339148	0.338116	0.336278	0.332794	0.332201	0.328357	0.325561	0.321052	0.305049	0.309649	0.315571	0.323672
X_his or His_synt		0.00545272	0.00652065	0.0545704	0.0533752	0.0510901	0.046759	0.0489878	0.0495255	0.0496207	0.0517784	0.0467503	0.0459422	0.048893	0.0515261	0.0536954	0.0556444	0.0573336	0.0592184	0.061615	0.0622007	0.0628574	0.0624839	0.0616113	0.0614709	0.0614465	0.060972	0.0615588	0.0617862	0.0641443	0.0691405	0.0883411	0.093968	0.100744	0.10536	0.108543	0.111116	0.114066	0.112883	0.109773	0.120835	0.130948	0.144716	0.16058	0.17946	0.244042	0.245626	0.246425	0.245933
X_trp or Trp_synt		0.0588599	0.0684055	0.0753953	0.0796714	0.0842452	0.0876246	0.0930742	0.0982461	0.102308	0.107096	0.108919	0.113227	0.117782	0.122555	0.126891	0.131096	0.135119	0.138947	0.142722	0.145779	0.148825	0.151137	0.153172	0.155391	0.157248	0.158626	0.160675	0.162425	0.163866	0.165769	0.169433	0.17436	0.179046	0.183999	0.18951	0.19519	0.200243	0.207544	0.215416	0.22424	0.232	0.241899	0.251787	0.263268	0.295707	0.300984	0.305848	0.310136
pur		0.0467528	0.0521941	0.0578339	0.0636721	0.0697089	0.0759441	0.0823779	0.0890101	0.0958409	0.10287	0.110098	0.117524	0.125149	0.132972	0.140994	0.149214	0.157633	0.16625	0.175066	0.18408	0.193293	0.202704	0.212314	0.222122	0.232129	0.242334	0.252738	0.26334	0.274141	0.28514	0.296338	0.307734	0.319329	0.331122	0.343114	0.355304	0.367693	0.38028	0.393066	0.40605	0.419233	0.432614	0.446194	0.459972	0.473949	0.488124	0.502498	0.51707
O_CO2		0.544444	0.574705	0.608009	0.63833	0.659554	0.68206	0.706898	0.728628	0.750215	0.769847	0.798874	0.814942	0.825688	0.838411	0.851088	0.865201	0.878161	0.89131	0.904865	0.917003	0.929952	0.943021	0.958602	0.972175	0.988723	1.00684	1.023	1.03973	1.05736	1.0789	1.06594	1.07766	1.08682	1.09967	1.11353	1.12846	1.14486	1.15818	1.17201	1.18304	1.1993	1.21006	1.22544	1.23891	1.3061	1.31722	1.32642	1.3331
X_prod_Glu		2.04506	2.27146	2.21791	2.46459	2.64789	2.87077	3.0246	3.17607	3.36229	3.51542	3.79661	3.93837	4.1001	4.24725	4.41021	4.57425	4.7412	4.91808	5.10075	5.29369	5.48156	5.68847	5.90021	6.10301	6.32046	6.54383	6.72415	6.90039	7.06354	7.20844	7.84243	8.00553	8.16482	8.32006	8.46469	8.61802	8.78407	8.87491	8.96895	9.01533	9.12333	9.15487	9.22167	9.23403	12.009	12.3477	12.7348	13.181
arcC		0.62764	0.668847	0.66016	0.71885	0.758404	0.811637	0.840455	0.869431	0.909517	0.937706	1.00654	1.03579	1.0567	1.07696	1.10103	1.12502	1.14849	1.17351	1.19955	1.22588	1.25219	1.28105	1.31326	1.3418	1.37538	1.41159	1.43948	1.46726	1.49391	1.51798	1.6304	1.64872	1.66201	1.67756	1.69347	1.71235	1.73317	1.74094	1.74916	1.74513	1.75801	1.75373	1.7581	1.75231	2.17808	2.23983	2.31187	2.39729
Out_NH3		0	0	0	0	0	0	0	0	0	0	0	0	0	0	0	0	0	0	0	0	0	0	0	0	0	0	0	0	0	0	0	0	0	0	0	0	0	0	0	0	0	0	0	0	0	0	0	0
Sum_O_AA		2.46982	2.69557	2.92153	3.14769	3.37405	3.60062	3.82739	4.05436	4.28154	4.50893	4.73651	4.9643	5.1923	5.42049	5.6489	5.8775	6.10631	6.33532	6.56454	6.79396	7.02359	7.25341	7.48345	7.71368	7.94412	8.17477	8.40561	8.63666	8.86792	9.09938	9.33104	9.56291	9.79498	10.0273	10.2597	10.4924	10.7253	10.9584	11.1917	11.4252	11.6589	11.8928	12.1269	12.3612	12.5957	12.8304	13.0654	13.3005
Sum_O_NA		0.239536	0.263289	0.287372	0.311784	0.336526	0.361598	0.386999	0.412729	0.438789	0.465179	0.491899	0.518947	0.546326	0.574034	0.602071	0.630438	0.659135	0.688161	0.717517	0.747202	0.777217	0.807561	0.838235	0.869239	0.900572	0.932234	0.964227	0.996548	1.0292	1.06218	1.09549	1.12913	1.1631	1.1974	1.23203	1.26699	1.30227	1.33789	1.37384	1.41011	1.44672	1.48366	1.52092	1.55852	1.59644	1.63469	1.67328	1.71219
I_AA_Ala_group		1.92403	2.08965	1.97975	2.1727	2.32182	2.50151	2.62563	2.7494	2.90008	3.02518	3.28594	3.4152	3.53697	3.6509	3.77424	3.89919	4.02437	4.15435	4.28588	4.42669	4.56451	4.71476	4.87266	5.02015	5.17828	5.34362	5.48067	5.61668	5.75093	5.87102	6.10749	6.20382	6.3013	6.40633	6.49884	6.58989	6.70203	6.75495	6.80287	6.8345	6.9003	6.91671	6.95768	6.96463	7.366	7.50666	7.66945	7.86246
I_AA_Glu_group		3.4532	3.69268	3.63241	3.94585	4.17559	4.4629	4.65236	4.83999	5.07447	5.2597	5.61613	5.79469	5.94591	6.0981	6.26591	6.43624	6.60535	6.78288	6.96689	7.1547	7.34351	7.54625	7.76483	7.97019	8.20008	8.44208	8.64698	8.85235	9.0523	9.24343	9.71143	9.87816	10.0283	10.1872	10.3459	10.5189	10.7024	10.8239	10.9533	11.0308	11.1815	11.2578	11.3787	11.4532	13.9956	14.384	14.8231	15.3256
I_AA_His_group		0.848444	1.00181	0.73123	0.901432	1.06147	1.24809	1.35891	1.4819	1.63468	1.7663	1.83643	1.98322	2.14675	2.2876	2.44437	2.60004	2.76309	2.93144	3.09797	3.28885	3.47201	3.67902	3.88283	4.07748	4.2698	4.46354	4.61884	4.77029	4.91644	5.0295	5.33601	5.4674	5.61814	5.75108	5.85649	5.95182	6.0717	6.10309	6.11197	6.09232	6.10123	6.03604	5.9652	5.83375	5.67347	5.79519	5.93594	6.10248
X_prod_His_group		0.504104	0.515875	0.271321	0.298471	0.326655	0.374949	0.381488	0.390888	0.418057	0.429346	0.410314	0.425835	0.427914	0.426865	0.433952	0.444981	0.458625	0.474939	0.490616	0.51967	0.548264	0.591065	0.639205	0.678885	0.72261	0.769855	0.793608	0.816786	0.844231	0.860117	0.874305	0.881746	0.898706	0.908077	0.903656	0.894978	0.901774	0.852211	0.787074	0.703872	0.645244	0.534139	0.421033	0.283564	0.0734487	0.077958	0.0870414	0.102224
AA_to_Pyr		0.572907	0.606095	0.335049	0.438489	0.503143	0.616897	0.618423	0.632856	0.691938	0.709497	0.862934	0.906031	0.914961	0.916271	0.933986	0.951963	0.972103	0.995926	1.01793	1.05708	1.09293	1.14652	1.20834	1.25361	1.30755	1.37021	1.39701	1.42944	1.49872	1.55319	1.98267	2.05	2.1233	2.18413	2.23044	2.2769	2.34255	2.33085	2.30526	2.22773	2.19264	2.06794	1.94338	1.75501	2.61039	2.67979	2.74495	2.80029
Sum_O_AA - the amount of all amino acids in the biomass
Sum_O_NA - the amount of all nucleotides in the biomass
I_AA_Ala_group - the sum of Ala, Asx, Cys, Gly, Ser and Thr consumed
I_AA_Glu_group - the sum of Arg, Glx and Pro consumed
I_AA_His_group - the sum of His, Ile, Leu, Lys, Met, Phe, Tr, Tyr and Val consumed
X_prod_His_group - difference of I_AA_His group and O_AA_His_group (ie. Unmeasured products from His etc)
AA_to_Pyr - degradation of Ala, Asx, Cys, Gly,Ser and Thr to pyruvate
[truncated: 6 more columns]

## Sheet: Table S3
Table S3. Specific C-flux values of Exp1, C-mmol/(g*h)
flux, C-mmol/(g*h)				0.13	0.14	0.15	0.16	0.17	0.18	0.19	0.2	0.21	0.22	0.23	0.24	0.25	0.26	0.27	0.28	0.29	0.3	0.31	0.32	0.33	0.34	0.35	0.36	0.37	0.38	0.39	0.4	0.41	0.42	0.43	0.44	0.45	0.46	0.47	0.48	0.49	0.5	0.51	0.52	0.53	0.54
I_glc				40.0964	42.7156	44.9205	48.2093	50.7509	53.1175	56.2424	58.7123	61.2616	63.3975	66.1662	68.2453	70.9394	73.4615	75.7704	78.2191	80.7169	83.021	85.1762	87.8717	90.4782	92.3115	94.6534	97.4543	99.3405	101.637	104.046	105.94	107.502	109.032	110.521	112.587	114.431	116.33	119.14	120.261	121.528	122.529	124.56	125.144	126.957	128.065
I_Ala				0.199315	0.226941	0.24542	0.272034	0.287357	0.303207	0.325873	0.343241	0.358259	0.378106	0.3988	0.415637	0.437067	0.458023	0.478399	0.499412	0.519898	0.542917	0.564578	0.591939	0.618867	0.640014	0.663795	0.691182	0.710966	0.734226	0.759393	0.778404	0.794802	0.809253	0.824788	0.841319	0.854858	0.867923	0.887306	0.891184	0.893299	0.890486	0.895579	0.886187	0.881155	0.86693
I_arg				1.42141	1.55767	1.62358	1.75885	1.77669	1.81233	1.89438	1.91983	1.91216	1.97038	1.99532	1.98007	2.02005	2.02047	2.0218	2.03477	2.06084	2.02908	2.01047	1.98509	1.95273	1.91524	1.89848	1.88417	1.8616	1.83769	1.7993	1.76956	1.72564	1.70531	1.64168	1.58892	1.55875	1.54749	1.5166	1.49987	1.48829	1.42916	1.41885	1.37447	1.34575	1.30974
I_Asn				0.823848	0.907547	0.95453	1.02256	1.0807	1.13356	1.20099	1.25656	1.31621	1.36141	1.42353	1.47178	1.53101	1.58824	1.64024	1.6948	1.74993	1.80269	1.85123	1.91173	1.97037	2.0114	2.06279	2.12417	2.16508	2.21498	2.26696	2.30717	2.33968	2.37205	2.40211	2.44353	2.4809	2.52001	2.57738	2.59892	2.62313	2.63898	2.67887	2.68609	2.71914	2.73605
I_asp				-0.0316162	-0.0318266	-0.0310269	-0.0283296	-0.0333032	-0.0361727	-0.0372609	-0.0404354	-0.0468826	-0.0453614	-0.0484595	-0.0518953	-0.0534183	-0.0562971	-0.0582584	-0.0600168	-0.0616162	-0.0638299	-0.0652116	-0.0668367	-0.0685244	-0.0692089	-0.0700966	-0.071396	-0.0720274	-0.0730594	-0.074187	-0.0752181	-0.0762747	-0.0773443	-0.0789294	-0.0819836	-0.0847466	-0.0874304	-0.0917637	-0.0949885	-0.099339	-0.105678	-0.111898	-0.118827	-0.128608	-0.139311
I_Cys				0.124849	0.140972	0.151133	0.167246	0.173617	0.181096	0.19323	0.200981	0.206161	0.216725	0.225867	0.232028	0.242182	0.250655	0.259031	0.268067	0.277318	0.285652	0.29393	0.304301	0.314229	0.321658	0.330773	0.341378	0.348568	0.357063	0.365714	0.372046	0.37666	0.381459	0.384675	0.388121	0.391403	0.39532	0.400419	0.400057	0.398781	0.392682	0.392056	0.383692	0.376811	0.36551
I_Gln				2.19481	2.4549	2.61658	2.84489	3.01553	3.17738	3.39115	3.56541	3.73894	3.90284	4.10291	4.26478	4.4609	4.6547	4.83596	5.02303	5.20747	5.40246	5.58195	5.80588	6.02439	6.18553	6.37261	6.59118	6.73983	6.91764	7.10296	7.23955	7.34719	7.45255	7.54304	7.64639	7.7387	7.83763	7.9777	8.00138	8.01618	7.96819	8.01129	7.92251	7.88265	7.76944
I_Glu				-0.283648	-0.308066	-0.318857	-0.340747	-0.347367	-0.355591	-0.37074	-0.377192	-0.380203	-0.388839	-0.394929	-0.393903	-0.401486	-0.402717	-0.403383	-0.406045	-0.411087	-0.4055	-0.401784	-0.396611	-0.390179	-0.382268	-0.378265	-0.374826	-0.369701	-0.364417	-0.356259	-0.350025	-0.3412	-0.337106	-0.324863	-0.315668	-0.31087	-0.309733	-0.305541	-0.304291	-0.304968	-0.298087	-0.300179	-0.297045	-0.298753	-0.300304
I_Gly				0.0604356	0.0745987	0.0860264	0.101149	0.109422	0.118354	0.131151	0.141713	0.150369	0.163836	0.177179	0.189543	0.203583	0.218729	0.233934	0.249123	0.263232	0.282433	0.300319	0.323162	0.346062	0.365253	0.385351	0.408057	0.425554	0.445794	0.468634	0.486066	0.502436	0.515456	0.532466	0.549285	0.562021	0.572981	0.590174	0.593916	0.595525	0.596175	0.599591	0.593504	0.589023	0.577237
I_His				-0.0452386	-0.0386694	-0.0305219	-0.018738	-0.0204513	-0.0189914	-0.0132325	-0.0106978	-0.0136615	-0.00272452	0.00202076	0.00667875	0.0138668	0.0209777	0.0294644	0.0378731	0.0453089	0.0572776	0.0690706	0.0842983	0.0996249	0.113737	0.127479	0.142378	0.154524	0.16804	0.183427	0.1946	0.205017	0.212736	0.222711	0.229285	0.233272	0.235952	0.240073	0.236337	0.22876	0.216835	0.206929	0.188866	0.166256	0.136585
I_Ile				0.195777	0.231749	0.258132	0.297631	0.310932	0.328092	0.356903	0.376054	0.387139	0.417004	0.441167	0.460293	0.487807	0.513461	0.539826	0.567138	0.593576	0.624372	0.654246	0.692269	0.729772	0.760725	0.794612	0.833021	0.861733	0.894912	0.931246	0.958502	0.982406	1.0026	1.02511	1.04644	1.06304	1.07839	1.1011	1.10234	1.09903	1.08707	1.0851	1.06201	1.04021	1.00371
I_Leu				0.149316	0.201334	0.244764	0.310384	0.320226	0.34066	0.382343	0.406435	0.41083	0.4629	0.496155	0.523009	0.564865	0.603398	0.645398	0.688596	0.729515	0.781582	0.832946	0.898786	0.96413	1.02072	1.08025	1.1466	1.19801	1.25649	1.32154	1.36991	1.4134	1.44832	1.48961	1.52413	1.54911	1.57051	1.60243	1.59778	1.58173	1.54911	1.5306	1.47545	1.41407	1.32477
I_Lys				0.245891	0.281091	0.304429	0.340994	0.354059	0.370217	0.397155	0.414312	0.424802	0.450005	0.470859	0.485658	0.509286	0.529699	0.550328	0.572296	0.594337	0.616427	0.638291	0.66599	0.692919	0.714242	0.739139	0.767773	0.788391	0.812479	0.838198	0.85761	0.873759	0.888404	0.90274	0.917661	0.930071	0.942526	0.96037	0.962241	0.961585	0.952975	0.954408	0.938513	0.925994	0.902509
I_met				0.068428	0.0810838	0.0904357	0.10414	0.10938	0.115778	0.1261	0.133292	0.137941	0.148516	0.157528	0.164885	0.174918	0.18454	0.194332	0.2044	0.214081	0.225616	0.236678	0.250733	0.264619	0.27603	0.288421	0.302464	0.312927	0.325033	0.338278	0.348163	0.356814	0.364132	0.372253	0.379884	0.38582	0.391318	0.399446	0.3998	0.398495	0.393979	0.393152	0.384622	0.376552	0.363152
I_phe				0.175481	0.215	0.245839	0.290412	0.305697	0.325408	0.358073	0.380675	0.393921	0.429397	0.458254	0.482452	0.515035	0.546732	0.579354	0.612617	0.644214	0.683466	0.720999	0.768646	0.815804	0.854962	0.896533	0.943315	0.978261	1.01847	1.06236	1.09449	1.12225	1.14564	1.17078	1.19206	1.20818	1.22305	1.24455	1.2412	1.23089	1.20678	1.19585	1.15773	1.1178	1.0588
I_pro				-0.00451487	0.0141068	0.0322268	0.0582056	0.0609039	0.0683868	0.0843605	0.0940113	0.0948886	0.117655	0.131736	0.14455	0.162427	0.180226	0.199856	0.219537	0.237533	0.263411	0.288497	0.320695	0.352929	0.381392	0.410134	0.441844	0.466887	0.495186	0.527031	0.550462	0.571973	0.588639	0.609376	0.625454	0.636473	0.645247	0.6586	0.654753	0.644628	0.626824	0.614378	0.585104	0.550655	0.502644
I_ser				0.197543	0.240915	0.27427	0.324266	0.33785	0.357449	0.392298	0.41458	0.424958	0.463603	0.492541	0.515725	0.549735	0.581456	0.61472	0.649059	0.682005	0.721849	0.760703	0.810319	0.859412	0.900742	0.945265	0.995413	1.03352	1.07729	1.12564	1.16189	1.1942	1.22083	1.25167	1.27985	1.30121	1.32035	1.34892	1.34938	1.34306	1.32584	1.32019	1.28747	1.25434	1.20157
I_Thr				0.33126	0.373137	0.399501	0.439931	0.45972	0.481152	0.51361	0.536192	0.554004	0.58136	0.607821	0.627075	0.655251	0.680343	0.704707	0.730552	0.756615	0.781832	0.806198	0.83676	0.866307	0.888525	0.915126	0.946089	0.967395	0.992642	1.01888	1.03837	1.05356	1.06847	1.08077	1.09448	1.10674	1.12008	1.13858	1.14047	1.14038	1.12977	1.13273	1.11559	1.10403	1.08088
I_trp				0.0272335	0.0336592	0.0387551	0.0459664	0.0486942	0.0520718	0.0574971	0.061411	0.0639057	0.0698047	0.074797	0.0791104	0.0846575	0.0902047	0.095883	0.101635	0.107058	0.113986	0.120559	0.128909	0.137199	0.144097	0.151366	0.159545	0.165689	0.172763	0.180533	0.186249	0.191268	0.195441	0.200113	0.204166	0.207223	0.209986	0.214059	0.213728	0.212231	0.208643	0.207131	0.201091	0.194824	0.185336
I_tyr				0.10878	0.124651	0.135557	0.150958	0.160062	0.169433	0.182691	0.193087	0.20217	0.214037	0.226512	0.236954	0.249824	0.262707	0.275269	0.288126	0.300539	0.315049	0.328632	0.345814	0.362791	0.376272	0.391185	0.408297	0.420793	0.435445	0.451419	0.463486	0.474064	0.483201	0.493407	0.504059	0.512644	0.520754	0.532906	0.535326	0.536546	0.535065	0.538034	0.532287	0.528962	0.519942
I_Val				0.176153	0.209957	0.235071	0.272567	0.284742	0.30073	0.327818	0.345711	0.355683	0.384136	0.40678	0.424746	0.450637	0.474765	0.499622	0.525323	0.550145	0.579191	0.607336	0.643087	0.678311	0.70735	0.738939	0.774661	0.801197	0.83181	0.865103	0.889728	0.910896	0.928979	0.948164	0.965348	0.978676	0.991215	1.00934	1.00816	1.00215	0.985952	0.980226	0.953609	0.926929	0.885873
I_hypox				0.0760604	0.0813736	0.08661	0.0917696	0.0968524	0.101858	0.106788	0.11164	0.116416	0.121114	0.125736	0.130282	0.13475	0.139142	0.143456	0.147694	0.151856	0.15594	0.159948	0.163878	0.167732	0.17151	0.17521	0.178834	0.18238	0.18585	0.189244	0.19256	0.1958	0.198962	0.202048	0.205058	0.20799	0.210846	0.213624	0.216326	0.218952	0.2215	0.223972	0.226366	0.228684	0.230926
O_Ala				0.23362	0.251787	0.269982	0.288205	0.306456	0.324735	0.343043	0.361378	0.379741	0.398133	0.416552	0.435	0.453475	0.471979	0.49051	0.50907	0.527658	0.546273	0.564917	0.583589	0.602289	0.621017	0.639773	0.658557	0.677369	0.696209	0.715077	0.733974	0.752898	0.77185	0.790831	0.809839	0.828875	0.84794	0.867032	0.886153	0.905302	0.924478	0.943683	0.962916	0.982177	1.00147
O_arg				0.165937	0.178814	0.191707	0.204615	0.21754	0.230481	0.243437	0.25641	0.269399	0.282404	0.295424	0.308461	0.321514	0.334583	0.347668	0.360769	0.373886	0.387019	0.400168	0.413333	0.426514	0.439711	0.452924	0.466153	0.479399	0.49266	0.505937	0.51923	0.53254	0.545865	0.559206	0.572564	0.585937	0.599326	0.612732	0.626153	0.639591	0.653044	0.666514	0.679999	0.693501	0.707019
O_Asn_Asp				0.229743	0.247348	0.264944	0.28253	0.300106	0.317673	0.33523	0.352777	0.370315	0.387844	0.405362	0.422871	0.440371	0.457861	0.475341	0.492811	0.510272	0.527724	0.545166	0.562598	0.58002	0.597433	0.614836	0.63223	0.649614	0.666989	0.684353	0.701709	0.719054	0.73639	0.753717	0.771033	0.788341	0.805638	0.822926	0.840204	0.857473	0.874732	0.891981	0.909221	0.926452	0.943672
O_Cys				0.00702083	0.00753845	0.00805288	0.00856409	0.00907211	0.00957691	0.0100785	0.0105769	0.0110721	0.0115641	0.0120529	0.0125384	0.0130208	0.0135	0.0139759	0.0144487	0.0149183	0.0153846	0.0158477	0.0163077	0.0167644	0.0172179	0.0176683	0.0181154	0.0185593	0.019	0.0194375	0.0198718	0.0203029	0.0207307	0.0211554	0.0215769	0.0219952	0.0224102	0.0228221	0.0232307	0.0236362	0.0240384	0.0244375	0.0248333	0.0252259	0.0256154
O_Gln_Glu				0.239054	0.25747	0.275891	0.294316	0.312745	0.331178	0.349614	0.368055	0.3865	0.404949	0.423402	0.441859	0.460319	0.478784	0.497253	0.515726	0.534203	0.552684	0.571169	0.589658	0.60815	0.626647	0.645148	0.663653	0.682162	0.700675	0.719192	0.737713	0.756238	0.774767	0.7933	0.811837	0.830378	0.848923	0.867472	0.886025	0.904582	0.923143	0.941708	0.960277	0.97885	0.997427
O_Gly				0.112271	0.120974	0.129687	0.13841	0.147142	0.155884	0.164636	0.173397	0.182168	0.190949	0.199739	0.208538	0.217348	0.226166	0.234995	0.243833	0.252681	0.261538	0.270405	0.279282	0.288168	0.297064	0.305969	0.314884	0.323809	0.332743	0.341687	0.350641	0.359604	0.368577	0.377559	0.386551	0.395552	0.404564	0.413585	0.422615	0.431655	0.440705	0.449764	0.458833	0.467911	0.477
O_His				0.0570291	0.0615237	0.0660336	0.0705589	0.0750996	0.0796557	0.0842272	0.088814	0.0934163	0.0980339	0.102667	0.107315	0.111979	0.116658	0.121353	0.126063	0.130788	0.135529	0.140285	0.145056	0.149843	0.154645	0.159463	0.164296	0.169144	0.174008	0.178887	0.183782	0.188692	0.193617	0.198558	0.203514	0.208485	0.213472	0.218474	0.223492	0.228525	0.233573	0.238637	0.243716	0.248811	0.253921
O_Ile				0.192562	0.207622	0.222716	0.237846	0.253011	0.268211	0.283447	0.298718	0.314024	0.329365	0.344742	0.360153	0.375601	0.391083	0.406601	0.422153	0.437742	0.453365	0.469024	0.484717	0.500447	0.516211	0.532011	0.547846	0.563716	0.579621	0.595562	0.611538	0.627549	0.643596	0.659677	0.675794	0.691946	0.708134	0.724357	0.740615	0.756908	0.773236	0.7896	0.805999	0.822433	0.838903
O_Leu				0.287083	0.309391	0.33173	0.354102	0.376506	0.398942	0.42141	0.44391	0.466442	0.489006	0.511602	0.53423	0.55689	0.579583	0.602307	0.625063	0.647852	0.670672	0.693525	0.71641	0.739326	0.762275	0.785256	0.808268	0.831313	0.85439	0.877499	0.90064	0.923813	0.947018	0.970255	0.993525	1.01683	1.04016	1.06352	1.08692	1.11035	1.13381	1.15731	1.18083	1.20439	1.22798
O_Lys				0.319198	0.343875	0.368569	0.393282	0.418012	0.442759	0.467524	0.492307	0.517108	0.541926	0.566761	0.591615	0.616486	0.641374	0.666281	0.691204	0.716146	0.741105	0.766082	0.791076	0.816088	0.841118	0.866165	0.89123	0.916312	0.941413	0.96653	0.991666	1.01682	1.04199	1.06718	1.09238	1.11761	1.14285	1.16811	1.19338	1.21868	1.24399	1.26932	1.29467	1.32003	1.34541
O_met				0.0690234	0.0740103	0.0789512	0.0838461	0.0886948	0.0934975	0.0982541	0.102965	0.107629	0.112247	0.11682	0.121346	0.125826	0.13026	0.134648	0.13899	0.143286	0.147536	0.15174	0.155897	0.160009	0.164074	0.168094	0.172067	0.175994	0.179876	0.183711	0.1875	0.191243	0.19494	0.198591	0.202195	0.205754	0.209267	0.212733	0.216154	0.219528	0.222856	0.226139	0.229375	0.232565	0.235709
O_phe				0.19639	0.211716	0.227073	0.242461	0.257881	0.273331	0.288813	0.304327	0.319871	0.335447	0.351054	0.366692	0.382361	0.398062	0.413794	0.429557	0.445352	0.461177	0.477034	0.492923	0.508842	0.524793	0.540775	0.556788	0.572832	0.588908	0.605015	0.621153	0.637323	0.653523	0.669755	0.686019	0.702313	0.718639	0.734996	0.751384	0.767803	0.784254	0.800736	0.817249	0.833794	0.850369
O_pro				0.105217	0.113469	0.121745	0.130043	0.138363	0.146707	0.155073	0.163461	0.171873	0.180307	0.188764	0.197243	0.205746	0.214271	0.222818	0.231389	0.239982	0.248598	0.257236	0.265897	0.274581	0.283288	0.292017	0.300769	0.309544	0.318341	0.327161	0.336004	0.344869	0.353758	0.362669	0.371602	0.380559	0.389538	0.398539	0.407564	0.416611	0.425681	0.434773	0.443888	0.453026	0.462187
O_ser				0.103807	0.111719	0.119621	0.127513	0.135394	0.143264	0.151124	0.158974	0.166814	0.174642	0.182461	0.190269	0.198067	0.205854	0.213631	0.221397	0.229153	0.236899	0.244634	0.252359	0.260073	0.267777	0.27547	0.283154	0.290826	0.298488	0.30614	0.313782	0.321413	0.329033	0.336643	0.344243	0.351833	0.359411	0.36698	0.374538	0.382086	0.389623	0.39715	0.404666	0.412172	0.419668
O_Thr				0.139	0.149931	0.160897	0.171897	0.182931	0.194	0.205102	0.216239	0.22741	0.238615	0.249854	0.261128	0.272436	0.283777	0.295154	0.306564	0.318008	0.329487	0.341	0.352547	0.364128	0.375743	0.387393	0.399077	0.410794	0.422547	0.434333	0.446153	0.458008	0.469897	0.48182	0.493777	0.505769	0.517794	0.529854	0.541948	0.554076	0.566239	0.578435	0.590666	0.602931	0.61523
O_trp				0.10153	0.10934	0.11715	0.12496	0.13277	0.14058	0.14839	0.1562	0.16401	0.17182	0.17963	0.18744	0.19525	0.20306	0.21087	0.21868	0.22649	0.2343	0.24211	0.24992	0.25773	0.26554	0.27335	0.28116	0.28897	0.29678	0.30459	0.3124	0.32021	0.32802	0.33583	0.34364	0.35145	0.35926	0.36707	0.37488	0.38269	0.3905	0.39831	0.40612	0.41393	0.42174
O_tyr				0.15714	0.169043	0.180919	0.192769	0.204592	0.216389	0.22816	0.239904	0.251621	0.263312	0.274977	0.286615	0.298227	0.309812	0.321371	0.332904	0.34441	0.355889	0.367342	0.378769	0.390169	0.401543	0.41289	0.424211	0.435506	0.446774	0.458015	0.46923	0.480419	0.491581	0.502717	0.513826	0.524909	0.535966	0.546996	0.557999	0.568977	0.579927	0.590852	0.601749	0.612621	0.623466
O_Val				0.205903	0.222115	0.238381	0.254701	0.271073	0.2875	0.303979	0.320513	0.337099	0.353739	0.370432	0.387179	0.403979	0.420833	0.43774	0.4547	0.471714	0.488782	0.505902	0.523076	0.540304	0.557585	0.574919	0.592307	0.609748	0.627243	0.644791	0.662393	0.680047	0.697756	0.715517	0.733333	0.751201	0.769123	0.787099	0.805127	0.82321	0.841345	0.859534	0.877777	0.896073	0.914422
O_orn				0.793537	0.848295	0.864058	0.912567	0.913086	0.920567	0.946464	0.945073	0.931646	0.938678	0.931886	0.903161	0.902528	0.877703	0.852479	0.834331	0.82602	0.77468	0.733184	0.679781	0.622558	0.568593	0.526804	0.483049	0.443771	0.400127	0.34594	0.307081	0.26427	0.23766	0.187901	0.152403	0.132127	0.12279	0.102532	0.106332	0.121467	0.12779	0.149024	0.175281	0.219083	0.275963
O_G6P				0.463788	0.498518	0.532681	0.566267	0.599268	0.631679	0.663493	0.694708	0.725318	0.755321	0.784714	0.813494	0.841659	0.869206	0.896136	0.922444	0.948132	0.973196	0.997636	1.02145	1.04464	1.0672	1.08914	1.11045	1.13112	1.15117	1.17059	1.18938	1.20754	1.22506	1.24196	1.25822	1.27385	1.28885	1.30321	1.31694	1.33004	1.34251	1.35434	1.36553	1.3761	1.38603
O_NAM				0.254236	0.270246	0.286147	0.301947	0.317652	0.333268	0.3488	0.364252	0.379627	0.394929	0.41016	0.425322	0.440418	0.455448	0.470416	0.485322	0.500168	0.514954	0.529681	0.544352	0.558966	0.573524	0.588026	0.602475	0.616869	0.63121	0.645498	0.659734	0.673918	0.68805	0.70213	0.71616	0.730139	0.744067	0.757945	0.771773	0.785552	0.799281	0.812961	0.826591	0.840172	0.853705
O_NAG				0.184899	0.196543	0.208107	0.219598	0.23102	0.242377	0.253673	0.26491	0.276092	0.287221	0.298298	0.309325	0.320304	0.331235	0.342121	0.352962	0.363758	0.374512	0.385223	0.395892	0.40652	0.417108	0.427656	0.438164	0.448632	0.459062	0.469453	0.479807	0.490122	0.5004	0.51064	0.520843	0.53101	0.54114	0.551233	0.56129	0.571311	0.581295	0.591244	0.601157	0.611034	0.620876
O_dATP				0.0173155	0.0184758	0.0196116	0.0207229	0.0218097	0.0228719	0.0239097	0.0249229	0.0259116	0.0268758	0.0278155	0.0287306	0.0296212	0.0304873	0.0313289	0.032146	0.0329386	0.0337066	0.0344501	0.0351691	0.0358636	0.0365335	0.037179	0.0377999	0.0383963	0.0389682	0.0395156	0.0400384	0.0405368	0.0410106	0.0414599	0.0418846	0.0422849	0.0426606	0.0430119	0.0433386	0.0436407	0.0439184	0.0441716	0.0444002	0.0446043	0.0447839
O_dTTP				0.0173155	0.0184758	0.0196116	0.0207229	0.0218097	0.0228719	0.0239097	0.0249229	0.0259116	0.0268758	0.0278155	0.0287306	0.0296212	0.0304873	0.0313289	0.032146	0.0329386	0.0337066	0.0344501	0.0351691	0.0358636	0.0365335	0.037179	0.0377999	0.0383963	0.0389682	0.0395156	0.0400384	0.0405368	0.0410106	0.0414599	0.0418846	0.0422849	0.0426606	0.0430119	0.0433386	0.0436407	0.0439184	0.0441716	0.0444002	0.0446043	0.0447839
O_dCTP				0.00853299	0.00910479	0.00966452	0.0102122	0.0107477	0.0112712	0.0117826	0.0122819	0.0127691	0.0132443	0.0137073	0.0141583	0.0145972	0.015024	0.0154388	0.0158414	0.016232	0.0166105	0.0169769	0.0173312	0.0176734	0.0180036	0.0183216	0.0186276	0.0189215	0.0192034	0.0194731	0.0197307	0.0199763	0.0202098	0.0204312	0.0206406	0.0208378	0.021023	0.021196	0.021357	0.021506	0.0216428	0.0217675	0.0218802	0.0219808	0.0220693
O_dGTP				0.0094811	0.0101164	0.0107384	0.0113468	0.0119419	0.0125235	0.0130918	0.0136465	0.0141879	0.0147159	0.0152304	0.0157315	0.0162191	0.0166934	0.0171542	0.0176016	0.0180355	0.0184561	0.0188632	0.0192569	0.0196371	0.020004	0.0203574	0.0206974	0.0210239	0.0213371	0.0216368	0.0219231	0.0221959	0.0224554	0.0227014	0.022934	0.0231531	0.0233588	0.0235512	0.02373	0.0238955	0.0240475	0.0241862	0.0243113	0.0244231	0.0245214
O_ATP				0.0683414	0.074422	0.0806203	0.0869362	0.0933698	0.099921	0.10659	0.113376	0.120281	0.127302	0.134442	0.141699	0.149074	0.156566	0.164177	0.171904	0.17975	0.187713	0.195794	0.203992	0.212308	0.220742	0.229293	0.237962	0.246749	0.255653	0.264675	0.273815	0.283072	0.292447	0.30194	0.31155	0.321278	0.331123	0.341087	0.351167	0.361366	0.371682	0.382116	0.392668	0.403337	0.414123
O_UTP				0.0696756	0.075875	0.0821942	0.0886335	0.0951927	0.101872	0.108671	0.11559	0.122629	0.129788	0.137067	0.144466	0.151984	0.159623	0.167382	0.17526	0.183259	0.191378	0.199616	0.207975	0.216453	0.225051	0.23377	0.242608	0.251566	0.260644	0.269842	0.279161	0.288599	0.298157	0.307834	0.317632	0.32755	0.337588	0.347746	0.358023	0.368421	0.378939	0.389576	0.400334	0.411211	0.422209
O_CTP				0.0434949	0.0473648	0.0513096	0.0553293	0.0594239	0.0635933	0.0678376	0.0721568	0.0765509	0.0810199	0.0855637	0.0901824	0.094876	0.0996445	0.104488	0.109406	0.114399	0.119467	0.12461	0.129828	0.13512	0.140488	0.14593	0.151448	0.15704	0.162707	0.168449	0.174266	0.180157	0.186124	0.192165	0.198282	0.204473	0.210739	0.21708	0.223496	0.229986	0.236552	0.243192	0.249908	0.256698	0.263563
O_GTP				0.0532148	0.0579495	0.0627758	0.0676938	0.0727034	0.0778046	0.0829974	0.0882818	0.0936578	0.0991254	0.104685	0.110336	0.116078	0.121912	0.127838	0.133855	0.139964	0.146165	0.152457	0.158841	0.165316	0.171883	0.178542	0.185292	0.192134	0.199067	0.206092	0.213209	0.220417	0.227717	0.235109	0.242592	0.250166	0.257833	0.265591	0.27344	0.281381	0.289414	0.297539	0.305755	0.314062	0.322462
O_C14				0.11227	0.115665	0.118918	0.122044	0.125055	0.127962	0.130773	0.133498	0.136142	0.138712	0.141213	0.14365	0.146027	0.148347	0.150615	0.152833	0.155005	0.157131	0.159216	0.161261	0.163269	0.16524	0.167177	0.169081	0.170953	0.172796	0.17461	0.176396	0.178156	0.17989	0.1816	0.183286	0.184949	0.18659	0.18821	0.18981	0.19139	0.192951	0.194493	0.196017	0.197524	0.199014
O_C16				0.135534	0.144539	0.153459	0.162301	0.17107	0.179772	0.18841	0.196988	0.205509	0.213977	0.222395	0.230764	0.239087	0.247367	0.255605	0.263802	0.271961	0.280083	0.288169	0.29622	0.304239	0.312226	0.320181	0.328107	0.336004	0.343872	0.351713	0.359528	0.367317	0.375081	0.382821	0.390537	0.398229	0.4059	0.413548	0.421175	0.428781	0.436366	0.443931	0.451477	0.459004	0.466512
O_C16:1				0.0246098	0.0262405	0.0278336	0.0293892	0.0309074	0.0323881	0.0338313	0.035237	0.0366051	0.0379359	0.0392291	0.0404848	0.041703	0.0428838	0.0440271	0.0451328	0.0462011	0.0472319	0.0482252	0.049181	0.0500993	0.0509801	0.0518235	0.0526293	0.0533977	0.0541285	0.0548219	0.0554778	0.0560962	0.0566771	0.0572205	0.0577264	0.0581949	0.0586258	0.0590193	0.0593752	0.0596937	0.0599747	0.0602182	0.0604242	0.0605927	0.0607237
O_C18:1				0.0915068	0.100967	0.110595	0.120378	0.130307	0.140373	0.150569	0.160888	0.171324	0.181871	0.192524	0.203278	0.21413	0.225075	0.23611	0.247231	0.258436	0.269722	0.281085	0.292523	0.304034	0.315617	0.327267	0.338985	0.350767	0.362612	0.374519	0.386486	0.398511	0.410593	0.42273	0.434922	0.447167	0.459463	0.471811	0.484208	0.496654	0.509147	0.521687	0.534273	0.546904	0.559578
O_C19				0.0570689	0.0610939	0.0650668	0.0689875	0.0728561	0.0766726	0.0804369	0.0841491	0.0878092	0.0914171	0.0949729	0.0984766	0.101928	0.105328	0.108675	0.11197	0.115213	0.118404	0.121543	0.124629	0.127664	0.130646	0.133576	0.136454	0.13928	0.142054	0.144776	0.147445	0.150063	0.152628	0.155141	0.157602	0.160011	0.162368	0.164673	0.166925	0.169126	0.171274	0.17337	0.175414	0.177406	0.179346
O_glycP				0.217021	0.230688	0.244261	0.257748	0.271154	0.284485	0.297743	0.310933	0.324058	0.337119	0.350121	0.363064	0.37595	0.38878	0.401557	0.414281	0.426954	0.439575	0.452147	0.46467	0.477145	0.489572	0.501952	0.514285	0.526573	0.538814	0.551011	0.563163	0.57527	0.587334	0.599353	0.611329	0.623262	0.635151	0.646998	0.658802	0.670564	0.682283	0.69396	0.705595	0.717189	0.72874
O_ace				1.96362	2.06562	2.14638	2.27816	2.37261	2.46053	2.58681	2.68926	2.80405	2.90904	3.05254	3.16977	3.31666	3.45136	3.56692	3.67366	3.76647	3.83657	3.88155	3.94533	4.0018	4.0296	4.09048	4.18812	4.25432	4.34266	4.43295	4.48831	4.51218	4.51763	4.50754	4.51604	4.51201	4.50928	4.53584	4.48553	4.41513	4.35187	4.36933	4.33748	4.30645	4.23292
O_eth				0.4017	0.429101	0.452258	0.486951	0.514369	0.540142	0.573893	0.601115	0.628999	0.65268	0.682931	0.706159	0.735756	0.763545	0.788998	0.815527	0.842077	0.865949	0.886614	0.911297	0.932759	0.943499	0.957596	0.974567	0.978878	0.983093	0.985376	0.977355	0.961513	0.941628	0.917601	0.897918	0.874187	0.849585	0.826584	0.783348	0.720791	0.649821	0.600633	0.562323	0.544687	0.529085
O_for				1.21847	1.28627	1.34009	1.42449	1.484	1.55613	1.6392	1.71015	1.79229	1.87254	1.9584	2.04645	2.15442	2.25467	2.34421	2.4308	2.51162	2.5797	2.63568	2.70437	2.76802	2.8076	2.86301	2.93363	2.97421	3.02303	3.07089	3.09525	3.10138	3.09905	3.08843	3.09165	3.08412	3.07557	3.08435	3.04061	2.99297	2.95406	2.95558	2.91094	2.87066	2.81056
O_lac				36.2546	38.6865	40.7604	43.8386	46.2643	48.5467	51.543	53.9502	56.4317	58.5333	61.2108	63.2338	65.7951	68.1433	70.2183	72.322	74.3726	76.1715	77.7528	79.8574	81.945	83.4603	85.5636	88.2389	90.1999	92.6223	95.1603	97.2183	98.9163	100.502	101.992	103.944	105.632	107.343	109.823	110.662	111.436	111.88	113.26	113.098	113.602	113.257
pgiA				38.7229	41.3237	43.4697	46.757	49.1838	51.4556	54.5329	56.9123	59.336	61.4291	64.1237	66.1052	68.7387	71.1796	73.41	75.7865	78.2157	80.441	82.5211	85.1534	87.6942	89.4498	91.7254	94.4685	96.2783	98.5061	100.845	102.657	104.125	105.567	106.95	108.906	110.644	112.448	115.158	116.156	117.292	118.115	120.012	120.409	122.033	122.921
fbaA				44.1635	46.6326	48.6093	52.1651	54.6594	56.96	60.3062	62.7192	65.3003	67.2572	70.0974	72.0028	74.8168	77.341	79.5338	81.9185	84.3747	86.4478	88.3025	90.8916	93.3459	94.6992	96.81	99.5772	101.046	103.086	105.249	106.702	107.673	108.619	109.478	111.241	112.697	114.241	117.095	117.594	118.397	118.935	120.924	120.857	122.534	123.273
gapA				38.2104	40.7462	42.8516	46.0657	48.4718	50.7466	53.7797	56.1457	58.5825	60.6614	63.325	65.3288	67.9652	70.4229	72.669	75.0585	77.4988	79.7533	81.8623	84.5261	87.1013	88.8866	91.1798	93.9294	95.7361	97.9547	100.286	102.088	103.557	104.997	106.402	108.387	110.141	111.949	114.68	115.689	116.874	117.791	119.732	120.144	121.772	122.676
pmg				38.2104	40.7462	42.8516	46.0657	48.4718	50.7466	53.7797	56.1457	58.5825	60.6614	63.325	65.3288	67.9652	70.4229	72.669	75.0585	77.4988	79.7533	81.8623	84.5261	87.1013	88.8866	91.1798	93.9294	95.7361	97.9547	100.286	102.088	103.557	104.997	106.402	108.387	110.141	111.949	114.68	115.689	116.874	117.791	119.732	120.144	121.772	122.676
pyk				18.0201	19.2438	20.2403	21.8077	22.9342	24.0174	25.4835	26.6073	27.7606	28.7665	30.0405	30.998	32.2828	33.4749	34.562	35.7229	36.9096	38.0096	39.0377	40.3537	41.6258	42.4914	43.6117	44.961	45.8206	46.8887	48.0146	48.8651	49.5476	50.2154	50.8692	51.8157	52.6401	53.4894	54.8101	55.2456	55.781	56.1798	57.0907	57.188	57.889	58.213
gnd				0.909646	0.893436	0.918158	0.886069	0.967797	1.03032	1.04594	1.10527	1.20029	1.2131	1.25782	1.32661	1.35903	1.41274	1.46423	1.51016	1.55312	1.60673	1.65747	1.69691	1.73939	1.79449	1.8389	1.87538	1.93101	1.98011	2.03079	2.09422	2.17004	2.2402	2.32951	2.42357	2.51248	2.59346	2.67894	2.78788	2.90626	3.07102	3.19339	3.37008	3.5486	3.75778
tkt				-0.276354	-0.292161	-0.305645	-0.324083	-0.340692	-0.330824	-0.342755	-0.345864	-0.339363	-0.327271	-0.339981	-0.318199	-0.29846	-0.276128	-0.254293	-0.232287	-0.210274	-0.179597	-0.147822	-0.11066	-0.0722843	-0.0426599	-0.0184528	-0.000668245	0.00220293	0.00219518	0.00403913	0.00112946	0.00234938	0.00294986	0.0154786	0.0330471	0.0405406	0.0420228	0.0552531	0.0516199	0.0742508	0.122698	0.146284	0.126903	0.099568	0.0718446
ptk				1.19638	1.22175	1.26808	1.29269	1.38213	1.37981	1.41434	1.45075	1.47992	1.44298	1.50116	1.4725	1.42599	1.38924	1.35295	1.3117	1.26605	1.21129	1.14902	1.0703	0.990084	0.939689	0.898265	0.87399	0.900057	0.933974	0.963679	1.00601	1.04353	1.07529	1.08894	1.09095	1.11508	1.14957	1.15869	1.22099	1.2093	1.13886	1.11677	1.24604	1.39914	1.5622
pfl				3.66469	3.87841	4.04535	4.30782	4.49213	4.71375	4.97192	5.19203	5.44565	5.69391	5.96196	6.23521	6.56952	6.88242	7.16266	7.4341	7.68713	7.9074	8.08951	8.31556	8.52656	8.66042	8.84339	9.07537	9.21084	9.37452	9.5406	9.63111	9.66538	9.66926	9.65435	9.68067	9.66869	9.65102	9.69474	9.56075	9.4119	9.29625	9.30518	9.1655	9.04363	8.85495
eutD				1.48507	1.57692	1.63915	1.76109	1.81976	1.90861	2.02108	2.10896	2.21208	2.33185	2.45208	2.58077	2.74626	2.89566	3.02574	3.14898	3.26005	3.35205	3.42194	3.51721	3.60577	3.65373	3.73117	3.83853	3.89429	3.96907	4.04748	4.08591	4.09477	4.08751	4.07196	4.07966	4.06597	4.04946	4.07236	3.99713	3.93141	3.89633	3.92262	3.83906	3.74679	3.60804
nucl_cycle				0.611647	0.825071	0.928143	1.15301	1.16248	1.19792	1.3353	1.38383	1.37189	1.49288	1.57991	1.61207	1.72216	1.8089	1.89594	1.99341	2.08759	2.19668	2.29797	2.46208	2.61881	2.71409	2.84073	3.00572	3.08466	3.19982	3.32572	3.3785	3.39676	3.40227	3.39861	3.39617	3.37194	3.34998	3.37533	3.246	3.08999	2.82319	2.66453	2.31843	1.99634	1.55481
sdaA				-0.0259676	0.0151149	0.0416364	0.0908382	0.0920547	0.100371	0.130216	0.143651	0.141858	0.176398	0.200719	0.217553	0.247987	0.277713	0.309024	0.341331	0.370456	0.414449	0.455304	0.514763	0.57369	0.618832	0.66855	0.727975	0.76691	0.815804	0.873279	0.909915	0.940738	0.96056	0.990625	1.0175	1.03108	1.03961	1.06721	1.04524	1.01289	0.967558	0.938433	0.866663	0.796762	0.695298
glyA				0.0994404	0.0934404	0.0916323	0.0843712	0.087472	0.0896752	0.0861682	0.0861027	0.0889852	0.08474	0.0807705	0.078358	0.0735193	0.0671109	0.0607044	0.0544095	0.0498235	0.0376876	0.0276147	0.0101941	-0.00722335	-0.0189878	-0.032024	-0.0488834	-0.0578401	-0.0708238	-0.0876172	-0.0962112	-0.103122	-0.104919	-0.112613	-0.11993	-0.121035	-0.119386	-0.126999	-0.114347	-0.0984053	-0.0809375	-0.0675288	-0.0397768	-0.0143453	0.022133
mleS				0.561898	0.655235	0.695558	0.778588	0.80745	0.837601	0.900946	0.9356	0.960379	1.00203	1.04951	1.07397	1.12387	1.16675	1.20544	1.24833	1.291	1.33415	1.37235	1.43295	1.49033	1.52079	1.56611	1.62726	1.65404	1.69538	1.73862	1.75658	1.76132	1.76437	1.76244	1.77121	1.77323	1.77759	1.80564	1.77594	1.74429	1.67783	1.65306	1.56298	1.4986	1.3964
aspB				-0.0497495	-0.169835	-0.232586	-0.374421	-0.355033	-0.360315	-0.434358	-0.448232	-0.411515	-0.49085	-0.530406	-0.538099	-0.598284	-0.642145	-0.6905	-0.745078	-0.796583	-0.862528	-0.925616	-1.02913	-1.12848	-1.19331	-1.27462	-1.37847	-1.43062	-1.50444	-1.5871	-1.62191	-1.63544	-1.6379	-1.63617	-1.62496	-1.59871	-1.57239	-1.56969	-1.47006	-1.3457	-1.14536	-1.01147	-0.755453	-0.497741	-0.158416
aspC				-0.0343042	-0.0248458	-0.0245615	-0.0161713	-0.0190987	-0.0215279	-0.0171698	-0.0181373	-0.0214818	-0.020027	-0.0177524	-0.0193629	-0.0164084	-0.0139558	-0.0121115	-0.0096582	-0.00775993	-0.00335681	-0.000339552	0.00834947	0.0165775	0.018997	0.0240223	0.0326245	0.033597	0.0380167	0.044316	0.0444308	0.0419037	0.0374033	0.033957	0.0314796	0.0259824	0.0199836	0.0202737	0.00503097	-0.0120027	-0.0339921	-0.0481044	-0.0767288	-0.101022	-0.134535
ansB				0.708976	0.783873	0.822058	0.881291	0.93065	0.974719	1.03338	1.08018	1.13105	1.16748	1.22085	1.26035	1.31082	1.35931	1.40257	1.44839	1.49479	1.53883	1.57865	1.63043	1.68036	1.71269	1.75537	1.80805	1.84027	1.88148	1.92479	1.95632	1.98016	2.00386	2.02525	2.05801	2.08673	2.11719	2.16592	2.17881	2.1944	2.20161	2.23288	2.23148	2.25591	2.26422
glnA				0.354699	0.41454	0.460854	0.530663	0.548083	0.575	0.62251	0.651564	0.663171	0.716004	0.752288	0.779823	0.823991	0.861936	0.902389	0.944984	0.98743	1.03184	1.07688	1.13135	1.18468	1.23062	1.28043	1.33521	1.37785	1.42512	1.47768	1.52048	1.55599	1.58869	1.61684	1.63497	1.65047	1.66708	1.68372	1.6742	1.65209	1.61272	1.59581	1.54383	1.48441	1.40221
arcA				1.41418	1.54852	1.60468	1.73675	1.74177	1.76597	1.84024	1.85243	1.82909	1.87571	1.88627	1.85224	1.87904	1.86143	1.84462	1.84087	1.85216	1.797	1.75694	1.70771	1.65072	1.58925	1.55091	1.51462	1.47095	1.42506	1.36255	1.31174	1.24596	1.20698	1.12006	1.04684	0.99924	0.97272	0.92437	0.89498	0.872993	0.801675	0.782137	0.729524	0.696069	0.657911
argE				0.384943	0.442136	0.473176	0.534725	0.538386	0.551073	0.587067	0.598622	0.592592	0.624413	0.640006	0.640373	0.663337	0.67349	0.684707	0.699724	0.717444	0.722819	0.730931	0.743311	0.753045	0.75578	0.765623	0.779136	0.782021	0.787423	0.789519	0.78604	0.774027	0.768156	0.74548	0.71996	0.700573	0.68781	0.667777	0.639485	0.606027	0.540272	0.502757	0.432656	0.360974	0.272296
proA				0.109732	0.0993626	0.0895179	0.071837	0.0774593	0.0783197	0.0707121	0.0694501	0.0769842	0.062652	0.0570275	0.0526938	0.0433186	0.034045	0.0229626	0.0118513	0.00244867	-0.0148135	-0.0312612	-0.0547977	-0.078348	-0.0981042	-0.118117	-0.141075	-0.157343	-0.176845	-0.19987	-0.214458	-0.227104	-0.234881	-0.246707	-0.253851	-0.255915	-0.255709	-0.260061	-0.247189	-0.228017	-0.201143	-0.179605	-0.141215	-0.0976287	-0.0404567
bcaT1 or Ile_synt				0.0032149	0.0241269	0.0354156	0.0597853	0.057921	0.0598807	0.0734564	0.0773364	0.0731157	0.0876389	0.0964258	0.10014	0.112207	0.122378	0.133225	0.144985	0.155834	0.171008	0.185223	0.207552	0.229326	0.244513	0.262601	0.285176	0.298017	0.315291	0.335684	0.346964	0.354857	0.359001	0.365432	0.37065	0.371092	0.370255	0.376742	0.361726	0.342122	0.313835	0.295503	0.256007	0.217773	0.164803
bcaT2 or Leu_synt				0.137767	0.108056	0.0869664	0.043718	0.0562797	0.0582818	0.0390673	0.0374753	0.0556121	0.0261061	0.0154473	0.0112214	0.0079743	0.0238153	0.043091	0.0635329	0.0816627	0.110909	0.139421	0.182377	0.224804	0.258443	0.294995	0.338328	0.366699	0.4021	0.444039	0.469269	0.489592	0.501299	0.519352	0.530609	0.53228	0.530352	0.538907	0.510855	0.471375	0.415298	0.37329	0.294615	0.209677	0.0967917
bcaT3 or Val_synt				-0.0297499	-0.0121585	-0.00330972	0.0178668	0.0136689	0.0132299	0.0238385	0.0251985	0.018584	0.030397	0.0363473	0.0375664	0.046658	0.0539317	0.0618821	0.070623	0.0784303	0.0904096	0.101434	0.12001	0.138007	0.149765	0.16402	0.182354	0.191448	0.204567	0.220312	0.227335	0.230849	0.231224	0.232647	0.232015	0.227474	0.222092	0.222246	0.203028	0.178937	0.144607	0.120691	0.0758324	0.0308566	-0.0285489
araT1 or Tyr_synt				0.0483604	0.044392	0.0453624	0.0418112	0.0445301	0.0469566	0.0454685	0.0468163	0.0494511	0.0492749	0.0484651	0.0496615	0.048403	0.0471048	0.046102	0.0447771	0.0438704	0.0408401	0.0387101	0.0329548	0.0273785	0.0252704	0.0217049	0.0159143	0.0147122	0.0113287	0.0065958	0.00574403	0.0063553	0.00838031	0.00930965	0.0097672	0.0122655	0.0152118	0.0140902	0.0226731	0.0324311	0.0448623	0.052818	0.0694626	0.0836591	0.103523
araT2 or Phe_synt				-0.0209092	0.00328346	0.0187655	0.0479509	0.0478166	0.0520761	0.0692597	0.0763489	0.0740504	0.0939506	0.1072	0.11576	0.132673	0.14867	0.16556	0.18306	0.198862	0.222288	0.243965	0.275723	0.306962	0.330169	0.355758	0.386527	0.405429	0.429562	0.457343	0.473334	0.484929	0.492113	0.50102	0.506042	0.505871	0.504413	0.509549	0.489821	0.463089	0.422525	0.395114	0.340482	0.284004	0.208433
thr				-0.191784	-0.228864	-0.247791	-0.284269	-0.293337	-0.304976	-0.330785	-0.344215	-0.350843	-0.371759	-0.390534	-0.400778	-0.422088	-0.439989	-0.457301	-0.476317	-0.495243	-0.514809	-0.533149	-0.560082	-0.585868	-0.602347	-0.623995	-0.65133	-0.666146	-0.686221	-0.708198	-0.720752	-0.728009	-0.733926	-0.737884	-0.742857	-0.745023	-0.747924	-0.758094	-0.745435	-0.729477	-0.700425	-0.687906	-0.649122	-0.616294	-0.567609
ATP_spilling	mmol/(g*h)			8.41198	8.81111	9.12026	9.76826	10.2039	10.5904	11.2005	11.6118	12.0676	12.3688	12.8742	13.1726	13.6665	14.0948	14.4479	14.8406	15.2483	15.5591	15.8207	16.2335	16.6162	16.7656	17.0832	17.5446	17.734	18.0458	18.3793	18.5652	18.6462	18.7228	18.7757	19.0326	19.227	19.4422	19.9388	19.9411	20.0111	20.034	20.3722	20.2907	20.5895	20.6976	#VALUE!	#VALUE!	#VALUE!	#VALUE!
NADH_bal	mmol/(g*h)			0.527661	0.575449	0.581288	0.628744	0.607322	0.592843	0.599022	0.573063	0.540392	0.528064	0.51271	0.492617	0.509218	0.53467	0.581591	0.667769	0.789285	0.93244	1.10181	1.28491	1.44593	1.53555	1.60129	1.63121	1.58527	1.52785	1.47271	1.40409	1.34652	1.32074	1.31529	1.3476	1.39311	1.45185	1.56659	1.65418	1.83848	2.04118	2.26938	2.46609	2.83503	3.22967	#VALUE!	#VALUE!	#VALUE!	#VALUE!
X_prod_Pyr				-1.39103	-1.33366	-1.38447	-1.3335	-1.52385	-1.72036	-1.82884	-2.04298	-2.33982	-2.50653	-2.70614	-2.95562	-3.12278	-3.2534	-3.29264	-3.20258	-2.99354	-2.66946	-2.24391	-1.78633	-1.38918	-1.17668	-1.07206	-1.10404	-1.32764	-1.60211	-1.86754	-2.15474	-2.37965	-2.50668	-2.54678	-2.50299	-2.41226	-2.28759	-2.0239	-1.78244	-1.30332	-0.836668	-0.343614	0.19421	1.29645	2.51466
X_lys				-0.073307	-0.0627839	-0.06414	-0.0522876	-0.0639524	-0.072542	-0.0703696	-0.0779954	-0.0923059	-0.091921	-0.0959024	-0.105957	-0.1072	-0.111676	-0.115953	-0.118909	-0.121809	-0.124678	-0.12779	-0.125086	-0.123169	-0.126876	-0.127026	-0.123457	-0.127921	-0.128934	-0.128332	-0.134056	-0.14306	-0.153586	-0.164438	-0.174723	-0.187536	-0.200323	-0.207737	-0.231143	-0.257093	-0.291014	-0.314911	-0.356152	-0.394036	-0.442903
cysDE				-0.0005954	0.00707341	0.0114844	0.020294	0.0206855	0.0222805	0.0278461	0.0303274	0.0303116	0.0362682	0.0407084	0.0435388	0.0490914	0.05428	0.0596839	0.0654101	0.0707951	0.0780797	0.0849379	0.0948354	0.104611	0.111956	0.120327	0.130397	0.136932	0.145157	0.154567	0.160664	0.165571	0.169192	0.173663	0.177689	0.180066	0.182051	0.186713	0.183647	0.178967	0.171122	0.167013	0.155247	0.143987	0.127443
metB2				0.117828	0.133434	0.14308	0.158682	0.164545	0.171519	0.183152	0.190404	0.195089	0.205161	0.213814	0.21949	0.229161	0.237155	0.245055	0.253618	0.2624	0.270267	0.278083	0.287993	0.297465	0.30444	0.313105	0.323263	0.330009	0.338063	0.346277	0.352174	0.356357	0.360728	0.363519	0.366545	0.369408	0.37291	0.377597	0.376827	0.375145	0.368644	0.367618	0.358858	0.351585	0.339894
X_his or His_synt				0.102268	0.100193	0.0965555	0.0892969	0.0955509	0.0986471	0.0974597	0.0995118	0.107078	0.100758	0.100646	0.100637	0.0981122	0.0956805	0.0918884	0.0881896	0.0854791	0.0782511	0.0712142	0.0607579	0.0502182	0.0409079	0.0319843	0.0219177	0.0146203	0.00596866	0.00453961	0.0108184	0.0163251	0.0191185	0.0241537	0.0257708	0.0247868	0.0224794	0.021599	0.0128454	0.00023512	0.0167385	0.0317081	0.0548505	0.082555	0.117336
X_trp or Trp_synt				0.0742965	0.0756808	0.0783949	0.0789936	0.0840758	0.0885082	0.0908929	0.094789	0.100104	0.102015	0.104833	0.10833	0.110593	0.112855	0.114987	0.117045	0.119432	0.120314	0.121551	0.121011	0.120531	0.121443	0.121984	0.121615	0.123281	0.124017	0.124057	0.126151	0.128942	0.132579	0.135717	0.139474	0.144227	0.149274	0.153011	0.161152	0.170459	0.181857	0.191179	0.205029	0.219106	0.236404
pur				0.0578339	0.0636721	0.0697089	0.0759441	0.0823779	0.0890101	0.0958409	0.10287	0.110098	0.117524	0.125149	0.132972	0.140994	0.149214	0.157633	0.16625	0.175066	0.18408	0.193293	0.202704	0.212314	0.222122	0.232129	0.242334	0.252738	0.26334	0.274141	0.28514	0.296338	0.307734	0.319329	0.331122	0.343114	0.355304	0.367693	0.38028	0.393066	0.40605	0.419233	0.432614	0.446194	0.459972
O_CO2				0.611438	0.644621	0.661634	0.683832	0.71225	0.736859	0.761897	0.783577	0.810589	0.820969	0.839457	0.851225	0.870299	0.887529	0.903277	0.921306	0.941544	0.951485	0.9624	0.974378	0.984788	0.990546	1.00197	1.01587	1.0243	1.03436	1.04264	1.0503	1.05445	1.06195	1.06325	1.07031	1.07942	1.0914	1.10585	1.11441	1.12555	1.13077	1.14701	1.15322	1.16986	1.18349
X_prod_Glu				1.94732	2.23214	2.40549	2.67272	2.81635	2.96336	3.18715	3.34934	3.48784	3.67081	3.86755	4.0167	4.21911	4.41264	4.59707	4.78913	4.97718	5.18191	5.37119	5.61772	5.85745	6.0305	6.23294	6.47292	6.62733	6.81682	7.01689	7.15231	7.25089	7.34371	7.41706	7.4927	7.55394	7.62249	7.73253	7.69774	7.64068	7.48837	7.45176	7.23906	7.06365	6.78447
arcC				0.609906	0.687961	0.730676	0.804799	0.833009	0.865076	0.920825	0.953888	0.976275	1.0192	1.05885	1.08153	1.12498	1.15924	1.1918	1.22803	1.26596	1.29613	1.3257	1.36519	1.402	1.4247	1.45713	1.49739	1.51928	1.5478	1.57566	1.59251	1.59948	1.60975	1.60812	1.60921	1.61167	1.61909	1.63115	1.61739	1.60039	1.5561	1.54357	1.49028	1.44763	1.38342
Out_NH3				0	0	0	0	0	0	0	0	0	0	0	0	0	0	0	0	0	0	0	0	0	0	0	0	0	0	0	0	0	0	0	0	0	0	0	0	0	0	0	0	0	0
Sum_O_AA				2.92153	3.14769	3.37405	3.60062	3.82739	4.05436	4.28154	4.50893	4.73651	4.9643	5.1923	5.42049	5.6489	5.8775	6.10631	6.33532	6.56454	6.79396	7.02359	7.25341	7.48345	7.71368	7.94412	8.17477	8.40561	8.63666	8.86792	9.09938	9.33104	9.56291	9.79498	10.0273	10.2597	10.4924	10.7253	10.9584	11.1917	11.4252	11.6589	11.8928	12.1269	12.3612
Sum_O_NA				0.287372	0.311784	0.336526	0.361598	0.386999	0.412729	0.438789	0.465179	0.491899	0.518947	0.546326	0.574034	0.602071	0.630438	0.659135	0.688161	0.717517	0.747202	0.777217	0.807561	0.838235	0.869239	0.900572	0.932234	0.964227	0.996548	1.0292	1.06218	1.09549	1.12913	1.1631	1.1974	1.23203	1.26699	1.30227	1.33789	1.37384	1.41011	1.44672	1.48366	1.52092	1.55852
I_AA_Ala_group				1.70563	1.93228	2.07985	2.29885	2.41537	2.53864	2.7199	2.85284	2.96308	3.11968	3.27728	3.3999	3.56541	3.72115	3.87277	4.031	4.18738	4.35354	4.51175	4.71137	4.90672	5.05838	5.233	5.43489	5.57905	5.74894	5.93103	6.06874	6.18506	6.29018	6.39756	6.51461	6.61238	6.70922	6.85101	6.87893	6.89484	6.86825	6.90713	6.8337	6.7959	6.68888
I_AA_Glu_group				3.32806	3.71861	3.95353	4.3212	4.50576	4.70251	4.99916	5.20206	5.36578	5.60203	5.83503	5.9955	6.24189	6.45268	6.65423	6.87129	7.09476	7.28946	7.47913	7.71505	7.93987	8.09989	8.30296	8.54237	8.69861	8.88611	9.07303	9.20954	9.30361	9.40939	9.46924	9.54509	9.62305	9.72063	9.84736	9.85171	9.84413	9.72608	9.74433	9.58504	9.4803	9.28152
I_AA_His_group				0.308284	0.49156	0.658403	0.881748	0.960257	1.06283	1.22888	1.35521	1.43108	1.6344	1.80219	1.96062	2.14837	2.34878	2.557	2.76367	2.95275	3.22229	3.47557	3.79875	4.12261	4.39954	4.68112	4.995	5.23776	5.51531	5.82616	6.05565	6.26561	6.43178	6.63698	6.81064	6.93591	7.04091	7.20174	7.19058	7.12995	7.00862	6.9424	6.71889	6.47251	6.10471
X_prod_His_group				0.0032149	0.0288251	0.0564779	0.129662	0.123544	0.129643	0.172124	0.184949	0.171812	0.21924	0.248115	0.262174	0.30933	0.359651	0.415695	0.475283	0.528949	0.610231	0.68703	0.804629	0.920021	1.00528	1.10144	1.21846	1.28898	1.38055	1.49283	1.55985	1.60966	1.63659	1.67734	1.70062	1.69752	1.686	1.70639	1.615	1.49155	1.33049	1.218	0.997986	0.771108	0.495517
AA_to_Pyr				0.0243773	0.192023	0.285706	0.485553	0.467774	0.482967	0.592421	0.62221	0.583684	0.703517	0.771833	0.799191	0.895362	0.974137	1.05921	1.15182	1.23783	1.35506	1.46586	1.63873	1.80678	1.9241	2.0635	2.23684	2.33446	2.46541	2.61495	2.69249	2.74175	2.76765	2.80046	2.82015	2.80985	2.79405	2.82361	2.69895	2.53756	2.28404	2.11692	1.77736	1.43849	0.981158
Sum_O_AA - the amount of all amino acids in the biomass
Sum_O_NA - the amount of all nucleotides in the biomass
I_AA_Ala_group - the sum of Ala, Asx, Cys, Gly, Ser and Thr consumed
I_AA_Glu_group - the sum of Arg, Glx and Pro consumed
I_AA_His_group - the sum of His, Ile, Leu, Lys, Met, Phe, Tr, Tyr and Val consumed
X_prod_His_group - difference of I_AA_His group and O_AA_His_group (ie. Unmeasured products from His etc)
AA_to_Pyr - degradation of Ala, Asx, Cys, Gly,Ser and Thr to pyruvate
[truncated: 6 more columns]

## Sheet: Table S4
Table S4. Specific C-flux values of Exp2, C-mmol/(g*h)
flux, C-mmol/(g*h)												0.21	0.22	0.23	0.24	0.25	0.26	0.27	0.28	0.29	0.3	0.31	0.32	0.33	0.34	0.35	0.36	0.37	0.38	0.39	0.4	0.41	0.42	0.43	0.44	0.45	0.46	0.47	0.48	0.49	0.5	0.51	0.52	0.53	0.54	0.55	0.56	0.57	0.58
I_glc												63.9413	66.2493	68.8431	71.3736	73.7479	76.2082	78.7553	81.4221	84.1293	86.9101	89.515	91.738	93.9931	96.434	99.0276	101.77	104.461	106.846	108.958	110.901	112.793	114.485	116.072	117.756	119.367	120.892	122.368	123.739	125.106	126.683	128.302	130.144	132.254	134.446	136.698	138.283	139.605	141.087
I_Ala												0.402975	0.417179	0.434159	0.450956	0.467283	0.484278	0.502143	0.52097	0.540355	0.56009	0.578221	0.594471	0.61127	0.629715	0.64934	0.669793	0.689408	0.707185	0.72272	0.737866	0.752523	0.765438	0.778186	0.790981	0.802683	0.814008	0.824463	0.833899	0.843203	0.853302	0.863387	0.874407	0.886673	0.898267	0.909802	0.922692	0.937588	0.955151
I_arg												1.93995	1.99098	1.8869	1.86317	1.80257	1.77999	1.73844	1.6798	1.60213	1.55012	1.49324	1.41437	1.36899	1.28485	1.20126	1.12781	1.05058	0.968282	0.902826	0.815078	0.72519	0.634469	0.540345	0.467574	0.398342	0.323	0.261206	0.203732	0.136771	0.0857224	0.0377693	-0.000463799	-0.0386259	-0.0640993	-0.0901061	-0.103356	-0.113162	-0.114124
I_Asn												1.3463	1.39828	1.45274	1.50558	1.55606	1.60883	1.66348	1.72038	1.77788	1.8371	1.89047	1.93688	1.98603	2.03846	2.0942	2.15306	2.20899	2.25882	2.30267	2.34406	2.38395	2.41864	2.45303	2.48921	2.52281	2.55548	2.58691	2.61637	2.64638	2.68044	2.71564	2.75626	2.80223	2.84902	2.89774	2.95289	3.01703	3.09364
I_asp												0.0233259	0.0247718	0.019464	0.0163919	0.0120326	0.00880508	0.00466502	-0.000319642	-0.00623697	-0.0112553	-0.0163796	-0.0221645	-0.0267234	-0.0331429	-0.0397665	-0.0460467	-0.0523687	-0.0586303	-0.0637749	-0.069792	-0.0757182	-0.0812955	-0.0868046	-0.0912685	-0.0951843	-0.0990665	-0.102022	-0.104301	-0.106387	-0.107722	-0.108572	-0.108479	-0.108039	-0.106262	-0.103747	-0.100439	-0.0963968	-0.0911335
I_Cys												0.250106	0.260833	0.266467	0.273116	0.278339	0.284695	0.290552	0.29602	0.300679	0.306284	0.31062	0.313098	0.316949	0.31956	0.322288	0.325779	0.328538	0.33009	0.331512	0.331392	0.33071	0.329166	0.327189	0.326604	0.325766	0.324337	0.323522	0.322637	0.321047	0.320983	0.321221	0.32269	0.324764	0.327825	0.331051	0.336034	0.342335	0.350813
I_Gln												4.16583	4.24925	4.4048	4.59431	4.78205	4.98637	5.21001	5.45405	5.71952	5.98956	6.25537	6.51221	6.77399	7.08117	7.41882	7.76525	8.11355	8.45296	8.75996	9.09061	9.43384	9.76735	10.1186	10.448	10.7714	11.1109	11.4266	11.7357	12.0831	12.4184	12.7594	13.1169	13.5078	13.8825	14.279	14.6759	15.1174	15.608
I_Glu												-0.273763	-0.263807	-0.230799	-0.2238	-0.20967	-0.205676	-0.199584	-0.191727	-0.182963	-0.1796	-0.178239	-0.1749	-0.177976	-0.177993	-0.180994	-0.185542	-0.191226	-0.197892	-0.206255	-0.214879	-0.225422	-0.236818	-0.249753	-0.262367	-0.275506	-0.289573	-0.302886	-0.316132	-0.33106	-0.344633	-0.357987	-0.370743	-0.383936	-0.394714	-0.405281	-0.413592	-0.421588	-0.428051
I_Gly												0.146876	0.149922	0.158989	0.167762	0.177127	0.186401	0.196788	0.208286	0.220919	0.233216	0.245244	0.257147	0.268555	0.282348	0.297151	0.312077	0.326928	0.341233	0.353756	0.367251	0.38086	0.393717	0.406849	0.418846	0.430136	0.441637	0.451855	0.461263	0.471231	0.48057	0.489654	0.498527	0.50801	0.516041	0.523913	0.531435	0.539619	0.548297
I_His												0.066733	0.070066	0.0685437	0.068302	0.0670626	0.0666401	0.0655981	0.0639981	0.0616891	0.0600654	0.0580846	0.0553298	0.0535388	0.0504304	0.0472154	0.0443608	0.0413189	0.0380465	0.0353852	0.0318923	0.0283346	0.0247996	0.0212244	0.0185642	0.0161852	0.0137195	0.0119417	0.0105714	0.00921431	0.00864145	0.00844919	0.0091354	0.0102063	0.0123361	0.0150038	0.0185608	0.0229181	0.0285818
I_Ile												0.309681	0.321095	0.328757	0.338233	0.346296	0.355828	0.365247	0.374687	0.383801	0.393954	0.402934	0.410062	0.418668	0.427026	0.436204	0.446311	0.455888	0.464317	0.472119	0.479127	0.486102	0.492299	0.498724	0.505985	0.513132	0.520352	0.527755	0.535248	0.543488	0.552864	0.562893	0.574825	0.588412	0.602965	0.61872	0.636231	0.656485	0.680536
I_Leu												0.646592	0.67253	0.683599	0.699528	0.711378	0.727022	0.741402	0.754854	0.766503	0.781083	0.792992	0.800392	0.811978	0.820872	0.830999	0.843374	0.854545	0.863386	0.872276	0.878417	0.884505	0.889411	0.894801	0.903267	0.912196	0.92129	0.93201	0.943819	0.95737	0.974303	0.993246	1.0174	1.04541	1.07732	1.11274	1.15295	1.19982	1.25625
I_Lys												0.625185	0.64761	0.671824	0.696461	0.71996	0.744872	0.770831	0.79801	0.825775	0.854416	0.88063	0.903801	0.928295	0.954812	0.983231	1.0131	1.0418	1.06787	1.09097	1.11344	1.13551	1.15528	1.1752	1.1955	1.21461	1.23359	1.25163	1.26872	1.2866	1.3059	1.32573	1.34795	1.37287	1.39773	1.42365	1.45212	1.48491	1.52343
I_met												0.157749	0.162026	0.163668	0.167795	0.170913	0.17532	0.179639	0.183949	0.188175	0.193175	0.197827	0.201594	0.206378	0.211091	0.216472	0.222364	0.228146	0.23352	0.238624	0.243571	0.248728	0.253624	0.258842	0.264266	0.269696	0.275346	0.280929	0.28657	0.292914	0.299562	0.306536	0.31439	0.323168	0.332182	0.341884	0.352172	0.363862	0.377354
I_phe												0.276649	0.285632	0.294192	0.30421	0.313408	0.323709	0.334364	0.345468	0.356805	0.368792	0.379892	0.389648	0.400304	0.411738	0.424202	0.43738	0.450188	0.462007	0.472694	0.483257	0.493894	0.503719	0.513864	0.524109	0.534018	0.544109	0.553797	0.563244	0.573529	0.584316	0.595475	0.607899	0.621769	0.635719	0.650498	0.666329	0.684391	0.705345
I_pro												0.177382	0.187217	0.190628	0.194064	0.196214	0.199118	0.201258	0.202743	0.203154	0.204439	0.204627	0.203242	0.203212	0.20145	0.199571	0.198418	0.196745	0.194302	0.192442	0.189128	0.185631	0.181916	0.178202	0.176158	0.174556	0.172906	0.172457	0.172788	0.173547	0.175982	0.179359	0.184975	0.191907	0.201171	0.211974	0.224994	0.240502	0.259821
I_ser												0.8444	0.86861	0.883831	0.909213	0.930273	0.956934	0.983724	1.01101	1.03829	1.06887	1.09727	1.12115	1.14939	1.17827	1.21049	1.24517	1.27899	1.3102	1.33909	1.3672	1.39586	1.42253	1.45037	1.47898	1.50697	1.5356	1.56341	1.59082	1.62086	1.65245	1.68525	1.72188	1.76276	1.804	1.84779	1.89449	1.94766	2.00912
I_Thr												0.570483	0.588748	0.599115	0.615437	0.628586	0.645281	0.661586	0.677731	0.693172	0.710841	0.726498	0.738591	0.753659	0.767793	0.783261	0.800311	0.81619	0.829722	0.841965	0.852221	0.861739	0.869249	0.876241	0.884705	0.892112	0.898565	0.904912	0.910287	0.914564	0.920719	0.926898	0.934435	0.943058	0.951497	0.959456	0.969554	0.981618	0.996567
I_trp												0.0624105	0.0648199	0.0673328	0.0697758	0.0721066	0.0745462	0.0770709	0.0796982	0.082352	0.0850865	0.08755	0.0896894	0.091958	0.0943747	0.096944	0.0996585	0.102236	0.104531	0.106551	0.108454	0.110287	0.111878	0.113455	0.115116	0.116657	0.118155	0.119595	0.120944	0.122316	0.123876	0.125489	0.127352	0.129461	0.131608	0.133843	0.136376	0.139322	0.142844
I_tyr												0.184802	0.18968	0.195932	0.203404	0.2105	0.218306	0.226567	0.235325	0.244487	0.253939	0.262859	0.270994	0.279476	0.288893	0.299029	0.309517	0.319698	0.329104	0.337352	0.345604	0.353661	0.360867	0.367972	0.374812	0.380981	0.386914	0.392147	0.396642	0.400857	0.405126	0.409123	0.413017	0.417171	0.420342	0.422991	0.425773	0.428878	0.432284
I_Val												0.417746	0.430553	0.439875	0.453135	0.464494	0.478209	0.492037	0.50614	0.520195	0.535656	0.549813	0.561673	0.575406	0.589407	0.604772	0.621266	0.637114	0.651421	0.664413	0.676678	0.688807	0.699629	0.710569	0.722031	0.73286	0.743531	0.753784	0.76348	0.773493	0.784457	0.795685	0.80829	0.822381	0.836324	0.850698	0.866505	0.884663	0.905933
I_hypox												0.116416	0.121114	0.125736	0.130282	0.13475	0.139142	0.143456	0.147694	0.151856	0.15594	0.159948	0.163878	0.167732	0.17151	0.17521	0.178834	0.18238	0.18585	0.189244	0.19256	0.1958	0.198962	0.202048	0.205058	0.20799	0.210846	0.213624	0.216326	0.218952	0.2215	0.223972	0.226366	0.228684	0.230926	0.23309	0.235178	0.237188	0.239122
O_Ala												0.379741	0.398133	0.416552	0.435	0.453475	0.471979	0.49051	0.50907	0.527658	0.546273	0.564917	0.583589	0.602289	0.621017	0.639773	0.658557	0.677369	0.696209	0.715077	0.733974	0.752898	0.77185	0.790831	0.809839	0.828875	0.84794	0.867032	0.886153	0.905302	0.924478	0.943683	0.962916	0.982177	1.00147	1.02078	1.04013	1.0595	1.0789
O_arg												0.269399	0.282404	0.295424	0.308461	0.321514	0.334583	0.347668	0.360769	0.373886	0.387019	0.400168	0.413333	0.426514	0.439711	0.452924	0.466153	0.479399	0.49266	0.505937	0.51923	0.53254	0.545865	0.559206	0.572564	0.585937	0.599326	0.612732	0.626153	0.639591	0.653044	0.666514	0.679999	0.693501	0.707019	0.720552	0.734102	0.747668	0.761249
O_Asn_Asp												0.370315	0.387844	0.405362	0.422871	0.440371	0.457861	0.475341	0.492811	0.510272	0.527724	0.545166	0.562598	0.58002	0.597433	0.614836	0.63223	0.649614	0.666989	0.684353	0.701709	0.719054	0.73639	0.753717	0.771033	0.788341	0.805638	0.822926	0.840204	0.857473	0.874732	0.891981	0.909221	0.926452	0.943672	0.960883	0.978084	0.995276	1.01246
O_Cys												0.0110721	0.0115641	0.0120529	0.0125384	0.0130208	0.0135	0.0139759	0.0144487	0.0149183	0.0153846	0.0158477	0.0163077	0.0167644	0.0172179	0.0176683	0.0181154	0.0185593	0.019	0.0194375	0.0198718	0.0203029	0.0207307	0.0211554	0.0215769	0.0219952	0.0224102	0.0228221	0.0232307	0.0236362	0.0240384	0.0244375	0.0248333	0.0252259	0.0256154	0.0260016	0.0263846	0.0267644	0.027141
O_Gln_Glu												0.3865	0.404949	0.423402	0.441859	0.460319	0.478784	0.497253	0.515726	0.534203	0.552684	0.571169	0.589658	0.60815	0.626647	0.645148	0.663653	0.682162	0.700675	0.719192	0.737713	0.756238	0.774767	0.7933	0.811837	0.830378	0.848923	0.867472	0.886025	0.904582	0.923143	0.941708	0.960277	0.97885	0.997427	1.01601	1.03459	1.05318	1.07178
O_Gly												0.182168	0.190949	0.199739	0.208538	0.217348	0.226166	0.234995	0.243833	0.252681	0.261538	0.270405	0.279282	0.288168	0.297064	0.305969	0.314884	0.323809	0.332743	0.341687	0.350641	0.359604	0.368577	0.377559	0.386551	0.395552	0.404564	0.413585	0.422615	0.431655	0.440705	0.449764	0.458833	0.467911	0.477	0.486097	0.495205	0.504322	0.513448
O_His												0.0934163	0.0980339	0.102667	0.107315	0.111979	0.116658	0.121353	0.126063	0.130788	0.135529	0.140285	0.145056	0.149843	0.154645	0.159463	0.164296	0.169144	0.174008	0.178887	0.183782	0.188692	0.193617	0.198558	0.203514	0.208485	0.213472	0.218474	0.223492	0.228525	0.233573	0.238637	0.243716	0.248811	0.253921	0.259046	0.264187	0.269343	0.274514
O_Ile												0.314024	0.329365	0.344742	0.360153	0.375601	0.391083	0.406601	0.422153	0.437742	0.453365	0.469024	0.484717	0.500447	0.516211	0.532011	0.547846	0.563716	0.579621	0.595562	0.611538	0.627549	0.643596	0.659677	0.675794	0.691946	0.708134	0.724357	0.740615	0.756908	0.773236	0.7896	0.805999	0.822433	0.838903	0.855408	0.871948	0.888523	0.905134
O_Leu												0.466442	0.489006	0.511602	0.53423	0.55689	0.579583	0.602307	0.625063	0.647852	0.670672	0.693525	0.71641	0.739326	0.762275	0.785256	0.808268	0.831313	0.85439	0.877499	0.90064	0.923813	0.947018	0.970255	0.993525	1.01683	1.04016	1.06352	1.08692	1.11035	1.13381	1.15731	1.18083	1.20439	1.22798	1.2516	1.27526	1.29894	1.32266
O_Lys												0.517108	0.541926	0.566761	0.591615	0.616486	0.641374	0.666281	0.691204	0.716146	0.741105	0.766082	0.791076	0.816088	0.841118	0.866165	0.89123	0.916312	0.941413	0.96653	0.991666	1.01682	1.04199	1.06718	1.09238	1.11761	1.14285	1.16811	1.19338	1.21868	1.24399	1.26932	1.29467	1.32003	1.34541	1.37081	1.39623	1.42166	1.44712
O_met												0.107629	0.112247	0.11682	0.121346	0.125826	0.13026	0.134648	0.13899	0.143286	0.147536	0.15174	0.155897	0.160009	0.164074	0.168094	0.172067	0.175994	0.179876	0.183711	0.1875	0.191243	0.19494	0.198591	0.202195	0.205754	0.209267	0.212733	0.216154	0.219528	0.222856	0.226139	0.229375	0.232565	0.235709	0.238807	0.241859	0.244865	0.247824
O_phe												0.319871	0.335447	0.351054	0.366692	0.382361	0.398062	0.413794	0.429557	0.445352	0.461177	0.477034	0.492923	0.508842	0.524793	0.540775	0.556788	0.572832	0.588908	0.605015	0.621153	0.637323	0.653523	0.669755	0.686019	0.702313	0.718639	0.734996	0.751384	0.767803	0.784254	0.800736	0.817249	0.833794	0.850369	0.866976	0.883615	0.900284	0.916985
O_pro												0.171873	0.180307	0.188764	0.197243	0.205746	0.214271	0.222818	0.231389	0.239982	0.248598	0.257236	0.265897	0.274581	0.283288	0.292017	0.300769	0.309544	0.318341	0.327161	0.336004	0.344869	0.353758	0.362669	0.371602	0.380559	0.389538	0.398539	0.407564	0.416611	0.425681	0.434773	0.443888	0.453026	0.462187	0.47137	0.480576	0.489805	0.499057
O_ser												0.166814	0.174642	0.182461	0.190269	0.198067	0.205854	0.213631	0.221397	0.229153	0.236899	0.244634	0.252359	0.260073	0.267777	0.27547	0.283154	0.290826	0.298488	0.30614	0.313782	0.321413	0.329033	0.336643	0.344243	0.351833	0.359411	0.36698	0.374538	0.382086	0.389623	0.39715	0.404666	0.412172	0.419668	0.427153	0.434628	0.442092	0.449546
O_Thr												0.22741	0.238615	0.249854	0.261128	0.272436	0.283777	0.295154	0.306564	0.318008	0.329487	0.341	0.352547	0.364128	0.375743	0.387393	0.399077	0.410794	0.422547	0.434333	0.446153	0.458008	0.469897	0.48182	0.493777	0.505769	0.517794	0.529854	0.541948	0.554076	0.566239	0.578435	0.590666	0.602931	0.61523	0.627563	0.639931	0.652333	0.664769
O_trp												0.16401	0.17182	0.17963	0.18744	0.19525	0.20306	0.21087	0.21868	0.22649	0.2343	0.24211	0.24992	0.25773	0.26554	0.27335	0.28116	0.28897	0.29678	0.30459	0.3124	0.32021	0.32802	0.33583	0.34364	0.35145	0.35926	0.36707	0.37488	0.38269	0.3905	0.39831	0.40612	0.41393	0.42174	0.42955	0.43736	0.44517	0.45298
O_tyr												0.251621	0.263312	0.274977	0.286615	0.298227	0.309812	0.321371	0.332904	0.34441	0.355889	0.367342	0.378769	0.390169	0.401543	0.41289	0.424211	0.435506	0.446774	0.458015	0.46923	0.480419	0.491581	0.502717	0.513826	0.524909	0.535966	0.546996	0.557999	0.568977	0.579927	0.590852	0.601749	0.612621	0.623466	0.634284	0.645076	0.655842	0.666581
O_Val												0.337099	0.353739	0.370432	0.387179	0.403979	0.420833	0.43774	0.4547	0.471714	0.488782	0.505902	0.523076	0.540304	0.557585	0.574919	0.592307	0.609748	0.627243	0.644791	0.662393	0.680047	0.697756	0.715517	0.733333	0.751201	0.769123	0.787099	0.805127	0.82321	0.841345	0.859534	0.877777	0.896073	0.914422	0.932825	0.951281	0.969791	0.988354
O_orn												0.987587	0.986123	0.87174	0.834531	0.769295	0.736866	0.691307	0.633973	0.565549	0.51736	0.471289	0.413378	0.38096	0.323835	0.27067	0.224173	0.178582	0.134008	0.102507	0.0614351	0.0234087	-0.0115075	-0.0446397	-0.0678684	-0.0867285	-0.105727	-0.11807	-0.126375	-0.134213	-0.136967	-0.137425	-0.132936	-0.127053	-0.116258	-0.103444	-0.0881713	-0.0706878	-0.049914
O_G6P												0.725318	0.755321	0.784714	0.813494	0.841659	0.869206	0.896136	0.922444	0.948132	0.973196	0.997636	1.02145	1.04464	1.0672	1.08914	1.11045	1.13112	1.15117	1.17059	1.18938	1.20754	1.22506	1.24196	1.25822	1.27385	1.28885	1.30321	1.31694	1.33004	1.34251	1.35434	1.36553	1.3761	1.38603	1.39532	1.40398	1.412	1.41939
O_NAM												0.379627	0.394929	0.41016	0.425322	0.440418	0.455448	0.470416	0.485322	0.500168	0.514954	0.529681	0.544352	0.558966	0.573524	0.588026	0.602475	0.616869	0.63121	0.645498	0.659734	0.673918	0.68805	0.70213	0.71616	0.730139	0.744067	0.757945	0.771773	0.785552	0.799281	0.812961	0.826591	0.840172	0.853705	0.867189	0.880624	0.894011	0.90735
O_NAG												0.276092	0.287221	0.298298	0.309325	0.320304	0.331235	0.342121	0.352962	0.363758	0.374512	0.385223	0.395892	0.40652	0.417108	0.427656	0.438164	0.448632	0.459062	0.469453	0.479807	0.490122	0.5004	0.51064	0.520843	0.53101	0.54114	0.551233	0.56129	0.571311	0.581295	0.591244	0.601157	0.611034	0.620876	0.630683	0.640454	0.65019	0.659891
O_dATP												0.0259116	0.0268758	0.0278155	0.0287306	0.0296212	0.0304873	0.0313289	0.032146	0.0329386	0.0337066	0.0344501	0.0351691	0.0358636	0.0365335	0.037179	0.0377999	0.0383963	0.0389682	0.0395156	0.0400384	0.0405368	0.0410106	0.0414599	0.0418846	0.0422849	0.0426606	0.0430119	0.0433386	0.0436407	0.0439184	0.0441716	0.0444002	0.0446043	0.0447839	0.044939	0.0450695	0.0451755	0.0452571
O_dTTP												0.0259116	0.0268758	0.0278155	0.0287306	0.0296212	0.0304873	0.0313289	0.032146	0.0329386	0.0337066	0.0344501	0.0351691	0.0358636	0.0365335	0.037179	0.0377999	0.0383963	0.0389682	0.0395156	0.0400384	0.0405368	0.0410106	0.0414599	0.0418846	0.0422849	0.0426606	0.0430119	0.0433386	0.0436407	0.0439184	0.0441716	0.0444002	0.0446043	0.0447839	0.044939	0.0450695	0.0451755	0.0452571
O_dCTP												0.0127691	0.0132443	0.0137073	0.0141583	0.0145972	0.015024	0.0154388	0.0158414	0.016232	0.0166105	0.0169769	0.0173312	0.0176734	0.0180036	0.0183216	0.0186276	0.0189215	0.0192034	0.0194731	0.0197307	0.0199763	0.0202098	0.0204312	0.0206406	0.0208378	0.021023	0.021196	0.021357	0.021506	0.0216428	0.0217675	0.0218802	0.0219808	0.0220693	0.0221457	0.02221	0.0222623	0.0223025
O_dGTP												0.0141879	0.0147159	0.0152304	0.0157315	0.0162191	0.0166934	0.0171542	0.0176016	0.0180355	0.0184561	0.0188632	0.0192569	0.0196371	0.020004	0.0203574	0.0206974	0.0210239	0.0213371	0.0216368	0.0219231	0.0221959	0.0224554	0.0227014	0.022934	0.0231531	0.0233588	0.0235512	0.02373	0.0238955	0.0240475	0.0241862	0.0243113	0.0244231	0.0245214	0.0246063	0.0246778	0.0247359	0.0247805
O_ATP												0.120281	0.127302	0.134442	0.141699	0.149074	0.156566	0.164177	0.171904	0.17975	0.187713	0.195794	0.203992	0.212308	0.220742	0.229293	0.237962	0.246749	0.255653	0.264675	0.273815	0.283072	0.292447	0.30194	0.31155	0.321278	0.331123	0.341087	0.351167	0.361366	0.371682	0.382116	0.392668	0.403337	0.414123	0.425028	0.43605	0.44719	0.458447
O_UTP												0.122629	0.129788	0.137067	0.144466	0.151984	0.159623	0.167382	0.17526	0.183259	0.191378	0.199616	0.207975	0.216453	0.225051	0.23377	0.242608	0.251566	0.260644	0.269842	0.279161	0.288599	0.298157	0.307834	0.317632	0.32755	0.337588	0.347746	0.358023	0.368421	0.378939	0.389576	0.400334	0.411211	0.422209	0.433326	0.444563	0.45592	0.467398
O_CTP												0.0765509	0.0810199	0.0855637	0.0901824	0.094876	0.0996445	0.104488	0.109406	0.114399	0.119467	0.12461	0.129828	0.13512	0.140488	0.14593	0.151448	0.15704	0.162707	0.168449	0.174266	0.180157	0.186124	0.192165	0.198282	0.204473	0.210739	0.21708	0.223496	0.229986	0.236552	0.243192	0.249908	0.256698	0.263563	0.270503	0.277518	0.284608	0.291772
O_GTP												0.0936578	0.0991254	0.104685	0.110336	0.116078	0.121912	0.127838	0.133855	0.139964	0.146165	0.152457	0.158841	0.165316	0.171883	0.178542	0.185292	0.192134	0.199067	0.206092	0.213209	0.220417	0.227717	0.235109	0.242592	0.250166	0.257833	0.265591	0.27344	0.281381	0.289414	0.297539	0.305755	0.314062	0.322462	0.330953	0.339535	0.348209	0.356975
O_C14												0.136142	0.138712	0.141213	0.14365	0.146027	0.148347	0.150615	0.152833	0.155005	0.157131	0.159216	0.161261	0.163269	0.16524	0.167177	0.169081	0.170953	0.172796	0.17461	0.176396	0.178156	0.17989	0.1816	0.183286	0.184949	0.18659	0.18821	0.18981	0.19139	0.192951	0.194493	0.196017	0.197524	0.199014	0.200487	0.201944	0.203386	0.204813
O_C16												0.205509	0.213977	0.222395	0.230764	0.239087	0.247367	0.255605	0.263802	0.271961	0.280083	0.288169	0.29622	0.304239	0.312226	0.320181	0.328107	0.336004	0.343872	0.351713	0.359528	0.367317	0.375081	0.382821	0.390537	0.398229	0.4059	0.413548	0.421175	0.428781	0.436366	0.443931	0.451477	0.459004	0.466512	0.474001	0.481473	0.488927	0.496364
O_C16:1												0.0366051	0.0379359	0.0392291	0.0404848	0.041703	0.0428838	0.0440271	0.0451328	0.0462011	0.0472319	0.0482252	0.049181	0.0500993	0.0509801	0.0518235	0.0526293	0.0533977	0.0541285	0.0548219	0.0554778	0.0560962	0.0566771	0.0572205	0.0577264	0.0581949	0.0586258	0.0590193	0.0593752	0.0596937	0.0599747	0.0602182	0.0604242	0.0605927	0.0607237	0.0608172	0.0608733	0.0608918	0.0608729
O_C18:1												0.171324	0.181871	0.192524	0.203278	0.21413	0.225075	0.23611	0.247231	0.258436	0.269722	0.281085	0.292523	0.304034	0.315617	0.327267	0.338985	0.350767	0.362612	0.374519	0.386486	0.398511	0.410593	0.42273	0.434922	0.447167	0.459463	0.471811	0.484208	0.496654	0.509147	0.521687	0.534273	0.546904	0.559578	0.572296	0.585057	0.597859	0.610702
O_C19												0.0878092	0.0914171	0.0949729	0.0984766	0.101928	0.105328	0.108675	0.11197	0.115213	0.118404	0.121543	0.124629	0.127664	0.130646	0.133576	0.136454	0.13928	0.142054	0.144776	0.147445	0.150063	0.152628	0.155141	0.157602	0.160011	0.162368	0.164673	0.166925	0.169126	0.171274	0.17337	0.175414	0.177406	0.179346	0.181233	0.183069	0.184852	0.186583
O_glycP												0.324058	0.337119	0.350121	0.363064	0.37595	0.38878	0.401557	0.414281	0.426954	0.439575	0.452147	0.46467	0.477145	0.489572	0.501952	0.514285	0.526573	0.538814	0.551011	0.563163	0.57527	0.587334	0.599353	0.611329	0.623262	0.635151	0.646998	0.658802	0.670564	0.682283	0.69396	0.705595	0.717189	0.72874	0.740251	0.751719	0.763147	0.774533
O_ace												1.70543	1.76224	1.82481	1.88469	1.93884	1.99377	2.04892	2.10485	2.16037	2.21526	2.26359	2.29932	2.33249	2.36605	2.39984	2.43372	2.46241	2.47914	2.4859	2.48311	2.47669	2.46321	2.44391	2.42618	2.40318	2.37538	2.34435	2.30715	2.26692	2.23125	2.19272	2.15645	2.12272	2.08401	2.04421	2.00673	1.96483	1.92189
O_eth												1.28513	1.32645	1.36748	1.40463	1.43477	1.46285	1.48792	1.50932	1.52756	1.54341	1.55783	1.57223	1.59972	1.63368	1.65506	1.64989	1.60603	1.52878	1.4427	1.36625	1.31189	1.2737	1.25019	1.23621	1.22297	1.21194	1.19819	1.17895	1.1529	1.12384	1.09199	1.06566	1.02919	0.977345	0.921221	0.863114	0.812092	0.781055
O_for												2.1183	2.19151	2.2716	2.34792	2.41687	2.48659	2.55659	2.6277	2.69853	2.76895	2.83139	2.87831	2.9221	2.96627	3.01032	3.05419	3.09138	3.11373	3.12405	3.12329	3.11892	3.10678	3.08872	3.07379	3.05371	3.02907	3.00199	2.96923	2.93471	2.90714	2.87755	2.85114	2.8271	2.79508	2.7576	2.71868	2.66898	2.6116
O_lac												59.5379	61.7454	64.0175	66.0726	67.8362	69.6313	71.5549	73.8031	76.4677	79.6322	83.0127	86.3513	89.6527	92.694	95.5	98.1867	100.532	102.631	104.336	105.457	106.373	107.004	107.476	108.105	108.729	109.42	110.31	111.416	112.918	115.024	117.59	120.647	123.898	126.876	129.194	130.858	131.65	131.599
pgiA												62.1602	64.3946	66.8485	69.2584	71.4967	73.8357	76.2547	78.7879	81.3525	84.0027	86.4682	88.5363	90.6531	92.9391	95.3787	97.9756	100.515	102.742	104.701	106.465	108.177	109.685	111.083	112.595	114.034	115.384	116.694	117.902	119.103	120.531	122.008	123.724	125.717	127.807	129.962	131.471	132.734	134.184
fbaA												68.6631	70.8837	73.3996	75.8655	78.0702	80.4199	82.8743	85.4864	88.1369	90.9097	93.4195	95.3229	97.2454	99.3668	101.709	104.316	106.906	109.081	110.878	112.325	113.639	114.619	115.363	116.234	116.994	117.589	118.143	118.547	118.909	119.628	120.402	121.486	122.954	124.564	126.221	126.862	126.986	127.199
gapA												62.4083	64.6387	67.1567	69.6158	71.9142	74.3058	76.788	79.3962	82.0479	84.7784	87.323	89.4637	91.6236	93.9636	96.4709	99.1564	101.819	104.19	106.281	108.17	109.985	111.573	113.036	114.594	116.073	117.461	118.801	120.037	121.276	122.743	124.255	125.995	128.02	130.136	132.307	133.816	135.045	136.411
pmg												62.4083	64.6387	67.1567	69.6158	71.9142	74.3058	76.788	79.3962	82.0479	84.7784	87.323	89.4637	91.6236	93.9636	96.4709	99.1564	101.819	104.19	106.281	108.17	109.985	111.573	113.036	114.594	116.073	117.461	118.801	120.037	121.276	122.743	124.255	125.995	128.02	130.136	132.307	133.816	135.045	136.411
pyk												30.2053	31.2656	32.4714	33.6517	34.7485	35.8968	37.093	38.3558	39.6426	40.972	42.2023	43.2181	44.238	45.3463	46.5469	47.8517	49.1594	50.3269	51.3495	52.2544	53.1104	53.8383	54.4934	55.1957	55.8547	56.4644	57.0509	57.585	58.1253	58.7879	59.4755	60.2802	61.2375	62.2429	63.2754	63.9789	64.5365	65.1535
gnd												1.05572	1.09944	1.20985	1.30178	1.40951	1.5033	1.60439	1.71169	1.82865	1.93425	2.04917	2.18023	2.29542	2.4277	2.55978	2.68444	2.81439	2.95265	3.08661	3.24674	3.40801	3.57458	3.74689	3.90332	4.05942	4.21996	4.37119	4.51997	4.67298	4.80895	4.93966	5.05449	5.16121	5.25351	5.34039	5.40778	5.45876	5.48349
tkt												0.521973	0.532884	0.574693	0.61136	0.650794	0.689424	0.734185	0.786344	0.844924	0.902337	0.9549	0.99559	1.01805	1.0429	1.07943	1.13623	1.2196	1.31716	1.40675	1.47966	1.53296	1.56556	1.58299	1.59187	1.59502	1.5942	1.59064	1.58592	1.58884	1.59806	1.60763	1.61344	1.62962	1.64507	1.65543	1.65931	1.64206	1.59345
ptk												-1.22693	-1.26075	-1.33474	-1.40495	-1.47279	-1.54719	-1.6336	-1.73649	-1.85063	-1.96922	-2.06792	-2.12119	-2.13082	-2.13259	-2.16766	-2.26825	-2.44545	-2.66102	-2.85883	-2.986	-3.05388	-3.05758	-3.01096	-2.95148	-2.87629	-2.78586	-2.6959	-2.60559	-2.53421	-2.49458	-2.46007	-2.42534	-2.42614	-2.43703	-2.43643	-2.43037	-2.3707	-2.23362
pfl												6.37822	6.59354	6.841	7.07615	7.29058	7.50685	7.72599	7.95049	8.17622	8.39993	8.59955	8.75284	8.89558	9.04373	9.19316	9.3421	9.47101	9.55476	9.59952	9.61296	9.61582	9.59428	9.55546	9.5239	9.47576	9.41438	9.34344	9.25409	9.16034	9.08616	9.00542	8.93351	8.86946	8.77883	8.67139	8.55866	8.41428	8.24699
eutD												2.1962	2.26654	2.3587	2.44667	2.52796	2.61265	2.70236	2.79945	2.90062	3.00295	3.09076	3.14779	3.18482	3.21909	3.2669	3.34102	3.44059	3.54354	3.62943	3.67751	3.69824	3.68624	3.6483	3.60677	3.5537	3.48972	3.42272	3.34939	3.2806	3.22909	3.17674	3.12658	3.09318	3.05882	3.01878	2.97888	2.91311	2.81534
nucl_cycle												1.74502	1.78205	1.75624	1.7522	1.72563	1.71934	1.70906	1.69669	1.67596	1.67018	1.64349	1.58597	1.54999	1.50397	1.4655	1.44012	1.40331	1.34549	1.27839	1.19184	1.09849	0.989178	0.857533	0.700433	0.540365	0.369601	0.212747	0.0560483	-0.111232	-0.246599	-0.374575	-0.474153	-0.558334	-0.622567	-0.681175	-0.704445	-0.697018	-0.641286
sdaA												0.555653	0.559174	0.562688	0.575825	0.585419	0.600427	0.617179	0.636041	0.656533	0.679767	0.700255	0.715871	0.73507	0.758442	0.786629	0.817433	0.847134	0.873259	0.894244	0.915782	0.937955	0.956863	0.977264	0.996683	1.01431	1.0328	1.04846	1.06239	1.07972	1.09764	1.11632	1.1385	1.16583	1.19128	1.21898	1.24908	1.28666	1.33337
glyA												0.0942243	0.105611	0.108056	0.111028	0.113203	0.115603	0.116423	0.115665	0.113292	0.111514	0.110227	0.109216	0.109037	0.10537	0.100275	0.0950856	0.0900976	0.0860178	0.0846995	0.0820114	0.0792423	0.07769	0.0758133	0.0757284	0.076793	0.0776293	0.0804788	0.0846334	0.0880358	0.0924705	0.0973767	0.102689	0.107175	0.113928	0.121007	0.128702	0.135491	0.141628
mleS												1.14371	1.17025	1.17653	1.19322	1.20043	1.21695	1.23325	1.2502	1.26513	1.28644	1.29827	1.29621	1.30331	1.30956	1.32104	1.33861	1.35122	1.35398	1.35013	1.33953	1.32665	1.30598	1.26617	1.18979	1.11313	1.03047	0.957582	0.885995	0.808615	0.750477	0.697077	0.660853	0.633511	0.618545	0.607157	0.615952	0.642273	0.696107
aspB												-0.601312	-0.611805	-0.579708	-0.558985	-0.525202	-0.502389	-0.475812	-0.44649	-0.410823	-0.383733	-0.345226	-0.289758	-0.246677	-0.194407	-0.144463	-0.101517	-0.0520851	0.0084918	0.0717415	0.147688	0.228156	0.316799	0.408632	0.489354	0.57277	0.660866	0.744835	0.829947	0.919847	0.997076	1.07165	1.13501	1.19185	1.24111	1.28833	1.3204	1.33929	1.33739
aspC												0.0232335	0.0190463	0.0176066	0.0159566	0.0138081	0.0122997	0.0116328	0.0119005	0.0126969	0.0138168	0.013304	0.0108822	0.00898069	0.00869794	0.00956727	0.0112364	0.0120393	0.0109762	0.00764251	0.0038922	-0.000374988	-0.00641201	-0.0126447	-0.018858	-0.0261927	-0.0339319	-0.0425691	-0.0522543	-0.0620982	-0.0711759	-0.0802961	-0.0885089	-0.095504	-0.103198	-0.110981	-0.117435	-0.121912	-0.12375
ansB												1.16114	1.20436	1.25005	1.29415	1.33587	1.3799	1.42581	1.47397	1.52275	1.57324	1.61789	1.65558	1.69602	1.73974	1.78678	1.83695	1.88418	1.92533	1.96049	1.9932	2.02442	2.05045	2.07617	2.10369	2.12864	2.15266	2.17545	2.19627	2.21765	2.24307	2.26965	2.30165	2.33901	2.37718	2.4173	2.46385	2.51939	2.58741
glnA												0.762331	0.829835	0.883037	0.91211	0.940763	0.963896	0.984211	1.00187	1.01356	1.02487	1.02794	1.02398	1.02102	1.00894	0.991199	0.975401	0.954509	0.927363	0.902109	0.865535	0.822873	0.776194	0.723945	0.682678	0.640709	0.593128	0.552952	0.513811	0.465351	0.428457	0.393302	0.36437	0.335033	0.316274	0.296906	0.289967	0.286257	0.291422
arcA												1.86807	1.9058	1.76582	1.72162	1.63491	1.59278	1.52903	1.44583	1.34136	1.26657	1.18733	1.08371	1.01867	0.909904	0.802474	0.706493	0.606899	0.502424	0.41739	0.308135	0.197333	0.0863022	0.0277889	0.118563	0.20494	0.297472	0.37514	0.447696	0.529662	0.594715	0.656229	0.70705	0.757537	0.794369	0.831347	0.855092	0.874967	0.885356
argE												0.569134	0.602042	0.599776	0.600151	0.593131	0.59045	0.582888	0.570883	0.552248	0.538116	0.518149	0.489712	0.467931	0.434418	0.398058	0.36457	0.327167	0.284678	0.245318	0.195344	0.141035	0.083426	0.0214823	-0.0309344	-0.084055	-0.142166	-0.194546	-0.246705	-0.307172	-0.358629	-0.409433	-0.456272	-0.504228	-0.545717	-0.589346	-0.624405	-0.658451	-0.687882
proA												-0.00550893	-0.00690985	-0.00186369	0.00317949	0.00953135	0.0151529	0.0215605	0.0286457	0.0368275	0.0441585	0.0526094	0.0626548	0.071369	0.0818376	0.0924459	0.102351	0.112799	0.124039	0.134719	0.146876	0.159238	0.171842	0.184467	0.195444	0.206002	0.216632	0.226083	0.234775	0.243063	0.249699	0.255415	0.258913	0.261119	0.261017	0.259396	0.255583	0.249303	0.239236
bcaT1 or Ile_synt												0.00434299	0.00827022	0.0159843	0.0219201	0.0293042	0.0352551	0.0413531	0.0474667	0.0539408	0.0594109	0.0660899	0.074655	0.0817785	0.0891855	0.0958069	0.101535	0.107828	0.115304	0.123443	0.132411	0.141448	0.151297	0.160953	0.169809	0.178814	0.187782	0.196601	0.205367	0.21342	0.220373	0.226707	0.231174	0.234021	0.235938	0.236688	0.235717	0.232038	0.224597
bcaT2 or Leu_synt												0.180151	0.183524	0.171997	0.165297	0.154488	0.147439	0.139095	0.129791	0.118651	0.11041	0.0994667	0.083983	0.0726518	0.0585968	0.0457434	0.0351058	0.0232318	0.00899625	-0.00522345	0.0222231	0.0393083	0.0576068	0.0754549	0.0902572	0.10463	0.11887	0.131515	0.143103	0.152982	0.15951	0.16406	0.163437	0.158981	0.150655	0.138859	0.122306	0.0991183	0.0664048
bcaT3 or Val_synt												0.0806469	0.0768142	0.0694431	0.0659554	0.0605143	0.0573758	0.0542974	0.0514391	0.0484812	0.0468741	0.0439103	0.0385962	0.0351019	0.0318216	0.0298523	0.0289594	0.0273653	0.0241778	0.0196221	0.014286	0.00875937	0.00187353	0.00494824	0.0113018	0.0183413	0.0255924	0.0333146	0.0416471	0.0497165	0.0568884	0.0638492	0.0694872	0.0736917	0.0780984	0.0821267	0.0847762	0.0851276	0.0824205
araT1 or Tyr_synt												0.0668189	0.0736326	0.0790445	0.0832107	0.0877269	0.0915062	0.0948041	0.0975788	0.0999221	0.10195	0.104483	0.107775	0.110693	0.11265	0.113861	0.114695	0.115807	0.11767	0.120664	0.123627	0.126757	0.130714	0.134745	0.139014	0.143928	0.149052	0.154849	0.161358	0.168119	0.174802	0.181728	0.188732	0.19545	0.203124	0.211293	0.219303	0.226964	0.234297
araT2 or Phe_synt												0.0432222	0.0498152	0.0568615	0.0624823	0.0689539	0.0743536	0.0794306	0.0840897	0.0885464	0.0923858	0.0971424	0.103274	0.108538	0.113055	0.116573	0.119408	0.122645	0.126901	0.132321	0.137896	0.143429	0.149805	0.155892	0.161909	0.168295	0.17453	0.181198	0.18814	0.194275	0.199938	0.205261	0.20935	0.212024	0.214651	0.216479	0.217286	0.215893	0.21164
thr												-0.380273	-0.384442	-0.376083	-0.376855	-0.372684	-0.374048	-0.374856	-0.37549	-0.375114	-0.378258	-0.378308	-0.372832	-0.372108	-0.370205	-0.370699	-0.373782	-0.375231	-0.373221	-0.369267	-0.362651	-0.355421	-0.345435	-0.33532	-0.327378	-0.318288	-0.308446	-0.298548	-0.287761	-0.276916	-0.26893	-0.261643	-0.257665	-0.256595	-0.256153	-0.256563	-0.260729	-0.269792	-0.28569
ATP_spilling	mmol/(g*h)											12.3664	12.7307	13.1445	13.5513	13.8984	14.2776	14.676	15.105	15.5392	16.0003	16.4064	16.681	16.9613	17.2789	17.6402	18.0552	18.4636	18.7799	19.0178	19.1779	19.3103	19.3735	19.3823	19.4183	19.4311	19.4056	19.3738	19.3092	19.2292	19.2277	19.2363	19.3101	19.4617	19.6446	19.8345	19.7961	19.635	19.4855
NADH_bal	mmol/(g*h)											0.147851	0.12877	0.174161	0.279319	0.431051	0.609018	0.776877	0.882083	0.864777	0.712206	0.422834	0.00689261	-0.399482	-0.667058	-0.786358	-0.777476	-0.626154	-0.4607	-0.250257	0.0738994	0.417882	0.761758	1.78625	1.78662	1.78144	1.7686	1.75685	1.74503	1.73536	1.73482	1.73393	1.72743	1.72969	1.73886	1.74419	1.7479	1.72811	1.67342
X_prod_Pyr												-1.94039	-2.11414	-2.11313	-1.92127	-1.59162	-1.18612	-0.818574	-0.650821	-0.856569	-1.47157	-2.47864	-3.82229	-5.08547	-5.9081	-6.31752	-6.41924	-6.1897	-5.97561	-5.62218	-4.88479	-4.00346	-3.05386	-2.05794	-1.12473	-0.255081	0.466352	0.948239	1.12315	0.916394	0.326789	-0.664352	-1.90734	-3.04528	-3.78995	-3.79099	-3.77553	-3.10027	-1.37596
X_lys												0.108077	0.105684	0.105063	0.104847	0.103474	0.103498	0.10455	0.106806	0.109629	0.113311	0.114548	0.112725	0.112207	0.113694	0.117066	0.12187	0.125491	0.126457	0.12444	0.121774	0.118689	0.113288	0.108025	0.103115	0.0970058	0.0907392	0.0835232	0.0753338	0.0679179	0.0619125	0.0564082	0.0532895	0.0528365	0.0523178	0.0528333	0.0558954	0.0632418	0.0763177
cysDE												0.0501196	0.0497785	0.0468478	0.0464495	0.0450872	0.0450597	0.0449906	0.044959	0.0448889	0.0456388	0.0460876	0.0456972	0.0463696	0.0470164	0.0483777	0.0502969	0.0521517	0.0536442	0.0549129	0.0560716	0.057485	0.0586848	0.0602514	0.0620705	0.0639418	0.0660789	0.0681959	0.0704162	0.0733857	0.0767059	0.0803971	0.0850151	0.0906033	0.0964731	0.103077	0.110313	0.118998	0.12953
metB2												0.239034	0.249268	0.254414	0.260578	0.265318	0.271195	0.276576	0.281571	0.285761	0.2909	0.294772	0.29679	0.300185	0.302342	0.304619	0.307664	0.309979	0.31109	0.312075	0.31152	0.310407	0.308435	0.306033	0.305027	0.303771	0.301927	0.3007	0.299406	0.297411	0.296945	0.296783	0.297857	0.299538	0.30221	0.305049	0.309649	0.315571	0.323672
X_his or His_synt												0.0266832	0.0279679	0.0341232	0.0390132	0.0449165	0.0500181	0.0557546	0.0620646	0.0690989	0.0754633	0.0822002	0.0897265	0.0963043	0.104215	0.112248	0.119935	0.127826	0.135962	0.143502	0.15189	0.160357	0.168817	0.177333	0.18495	0.1923	0.199753	0.206533	0.212921	0.219311	0.224932	0.230188	0.234581	0.238605	0.241585	0.244042	0.245626	0.246425	0.245933
X_trp or Trp_synt												0.101599	0.107	0.112297	0.117664	0.123143	0.128514	0.133799	0.138982	0.144138	0.149214	0.15456	0.160231	0.165772	0.171165	0.176406	0.181501	0.186734	0.192249	0.198039	0.203946	0.209923	0.216142	0.222375	0.228524	0.234793	0.241105	0.247475	0.253936	0.260374	0.266624	0.272821	0.278768	0.284469	0.290132	0.295707	0.300984	0.305848	0.310136
pur												0.110098	0.117524	0.125149	0.132972	0.140994	0.149214	0.157633	0.16625	0.175066	0.18408	0.193293	0.202704	0.212314	0.222122	0.232129	0.242334	0.252738	0.26334	0.274141	0.28514	0.296338	0.307734	0.319329	0.331122	0.343114	0.355304	0.367693	0.38028	0.393066	0.40605	0.419233	0.432614	0.446194	0.459972	0.473949	0.488124	0.502498	0.51707
O_CO2												0.814477	0.838337	0.839963	0.856287	0.866355	0.88328	0.897808	0.910283	0.920438	0.93486	0.948175	0.957372	0.972103	0.982258	0.993599	1.00681	1.01928	1.03033	1.04256	1.06114	1.07742	1.09336	1.11039	1.12903	1.14764	1.16552	1.18386	1.20194	1.21848	1.23531	1.25158	1.26691	1.28101	1.29433	1.3061	1.31722	1.32642	1.3331
X_prod_Glu												4.08021	4.18945	4.35224	4.52562	4.69566	4.87721	5.0745	5.28883	5.51777	5.75124	5.9715	6.17471	6.38443	6.62911	6.89829	7.17828	7.45453	7.71503	7.94511	8.18649	8.43398	8.66735	8.91257	9.14743	9.37544	9.61356	9.8356	10.0521	10.2972	10.5423	10.7949	11.0707	11.3797	11.6836	12.009	12.3477	12.7348	13.181
arcC												1.10125	1.12794	1.13571	1.16154	1.1796	1.20738	1.23468	1.26213	1.28894	1.32159	1.35083	1.37258	1.40205	1.4312	1.46546	1.50377	1.54071	1.57367	1.60377	1.63208	1.66133	1.6877	1.71591	1.74592	1.77527	1.80561	1.83518	1.86448	1.89793	1.93415	1.97246	2.01717	2.06857	2.1212	2.17808	2.23983	2.31187	2.39729
Out_NH3												0	0	0	0	0	0	0	0	0	0	0	0	0	0	0	0	0	0	0	0	0	0	0	0	0	0	0	0	0	0	0	0	0	0	0	0	0	0
Sum_O_AA												4.73651	4.9643	5.1923	5.42049	5.6489	5.8775	6.10631	6.33532	6.56454	6.79396	7.02359	7.25341	7.48345	7.71368	7.94412	8.17477	8.40561	8.63666	8.86792	9.09938	9.33104	9.56291	9.79498	10.0273	10.2597	10.4924	10.7253	10.9584	11.1917	11.4252	11.6589	11.8928	12.1269	12.3612	12.5957	12.8304	13.0654	13.3005
Sum_O_NA												0.491899	0.518947	0.546326	0.574034	0.602071	0.630438	0.659135	0.688161	0.717517	0.747202	0.777217	0.807561	0.838235	0.869239	0.900572	0.932234	0.964227	0.996548	1.0292	1.06218	1.09549	1.12913	1.1631	1.1974	1.23203	1.26699	1.30227	1.33789	1.37384	1.41011	1.44672	1.48366	1.52092	1.55852	1.59644	1.63469	1.67328	1.71219
I_AA_Ala_group												3.58447	3.70835	3.81476	3.93846	4.0497	4.17523	4.30294	4.43407	4.56506	4.70515	4.83195	4.93917	5.05913	5.183	5.31696	5.46015	5.59667	5.71862	5.82794	5.93019	6.02992	6.11745	6.20505	6.29806	6.38529	6.47056	6.55305	6.63098	6.7109	6.80074	6.89348	6.99972	7.11945	7.24039	7.366	7.50666	7.66945	7.86246
I_AA_Glu_group												6.0094	6.16364	6.25153	6.42775	6.57116	6.7598	6.95012	7.14486	7.34184	7.56452	7.77499	7.95492	8.16822	8.38948	8.63866	8.90594	9.16965	9.41765	9.64897	9.87994	10.1192	10.3469	10.5874	10.8294	11.0688	11.3172	11.5574	11.7961	12.0624	12.3355	12.6186	12.9306	13.2772	13.6248	13.9956	14.384	14.8231	15.3256
I_AA_His_group												1.75996	1.85789	2.04199	2.16631	2.30682	2.42759	2.56145	2.70816	2.86423	3.00881	3.14129	3.26981	3.38504	3.52481	3.6684	3.81316	3.95236	4.08019	4.18788	4.299	4.40642	4.50301	4.59929	4.69152	4.77707	4.86273	4.94166	5.01561	5.09399	5.17601	5.26005	5.35319	5.4579	5.56279	5.67347	5.79519	5.93594	6.10248
X_prod_His_group												0.378899	0.375978	0.355873	0.345389	0.327493	0.317325	0.30694	0.297027	0.285739	0.279723	0.267142	0.244443	0.229234	0.213516	0.202337	0.195994	0.186519	0.17036	0.155045	0.147274	0.138945	0.126899	0.120075	0.115529	0.109794	0.103955	0.0971624	0.0894171	0.082595	0.0772537	0.0724876	0.0702925	0.0709572	0.0716124	0.0734487	0.077958	0.0870414	0.102224
AA_to_Pyr												1.20708	1.22076	1.18924	1.18126	1.15571	1.14788	1.13798	1.12749	1.11224	1.10914	1.09157	1.05133	1.02812	0.999865	0.979469	0.969247	0.951371	0.935395	1.0209	1.11954	1.2236	1.33235	1.44615	1.54811	1.65102	1.75975	1.86149	1.96276	2.07296	2.17143	2.26837	2.35852	2.44827	2.52887	2.61039	2.67979	2.74495	2.80029
Sum_O_AA - the amount of all amino acids in the biomass
Sum_O_NA - the amount of all nucleotides in the biomass
I_AA_Ala_group - the sum of Ala, Asx, Cys, Gly, Ser and Thr consumed
I_AA_Glu_group - the sum of Arg, Glx and Pro consumed
I_AA_His_group - the sum of His, Ile, Leu, Lys, Met, Phe, Tr, Tyr and Val consumed
X_prod_His_group - difference of I_AA_His group and O_AA_His_group (ie. Unmeasured products from His etc)
AA_to_Pyr - degradation of Ala, Asx, Cys, Gly,Ser and Thr to pyruvate
[truncated: 6 more columns]

## Sheet: Table S5
Table S5. Specific C-flux values of Exp3, C-mmol/(g*h)
flux, C-mmol/(g*h)		0.11	0.12	0.13	0.14	0.15	0.16	0.17	0.18	0.19	0.2	0.21	0.22	0.23	0.24	0.25	0.26	0.27	0.28	0.29	0.3	0.31	0.32	0.33	0.34	0.35	0.36	0.37	0.38	0.39	0.4
I_glc		33.0297	36.0281	38.9942	41.8815	44.6169	47.1757	49.5793	51.8609	54.0669	56.2221	58.3097	60.3048	62.2006	64.0027	65.772	67.5527	69.3787	71.2836	73.3022	75.4749	77.8575	80.5036	83.3926	86.4142	89.3909	92.0748	94.3581	96.3492	98.212	100.188
I_Ala		0.217223	0.245121	0.270886	0.295164	0.317445	0.338235	0.357495	0.376292	0.394455	0.412338	0.430219	0.44768	0.464754	0.481564	0.498511	0.515943	0.53394	0.552926	0.573041	0.594673	0.618267	0.644241	0.67244	0.701955	0.731401	0.758847	0.783209	0.805329	0.826604	0.848944
I_arg		1.34188	1.34375	1.35622	1.36527	1.37436	1.37738	1.37995	1.37261	1.36509	1.35657	1.3378	1.31381	1.28262	1.24276	1.19711	1.14686	1.09744	1.04688	0.999626	0.956548	0.919942	0.892544	0.875697	0.870885	0.877523	0.894217	0.924563	0.971521	1.03867	1.13287	0	0	0	0	0	0	0	0	0	0	0	0	0	0	0	0	0	0
I_Asn		0.763568	0.838721	0.911329	0.981008	1.04617	1.1068	1.16329	1.21706	1.26884	1.31938	1.36841	1.41525	1.45974	1.50203	1.54346	1.58504	1.62749	1.6716	1.71813	1.76799	1.82244	1.88271	1.94829	2.01656	2.08334	2.1428	2.19246	2.23486	2.27378	2.3148
I_asp		0.0392379	0.041221	0.0433086	0.0452884	0.0471637	0.0488432	0.0504169	0.0517838	0.053103	0.0543809	0.055484	0.0564635	0.0572896	0.0579473	0.0585153	0.0590406	0.0596181	0.0602464	0.0610088	0.061947	0.0631308	0.064635	0.0664667	0.0685767	0.0708445	0.0730934	0.0752979	0.0775697	0.0800704	0.0830548
I_Cys		0.253023	0.269069	0.282955	0.293843	0.302434	0.308922	0.314041	0.317651	0.320678	0.323378	0.324505	0.324643	0.323467	0.32075	0.31696	0.312284	0.307523	0.302437	0.297712	0.293494	0.290205	0.288321	0.287991	0.289196	0.29149	0.294154	0.297636	0.302615	0.309882	0.32091
I_Gln		2.3269	2.60631	2.86399	3.10466	3.3239	3.52623	3.71194	3.89064	4.06173	4.22882	4.39266	4.55012	4.70086	4.84549	4.98802	5.1314	5.27724	5.42849	5.58705	5.75583	5.93881	6.13976	6.35693	6.58154	6.79993	6.99302	7.15238	7.28625	7.40683	7.53213
I_Glu		-0.250357	-0.272805	-0.290977	-0.304826	-0.315194	-0.322931	-0.32867	-0.332989	-0.336443	-0.339481	-0.340969	-0.341403	-0.340444	-0.337853	-0.334049	-0.329163	-0.323945	-0.318139	-0.312389	-0.306787	-0.301723	-0.297634	-0.294636	-0.292655	-0.291189	-0.289439	-0.28792	-0.287331	-0.288398	-0.292571
I_Gly		0.0671925	0.0772508	0.0873512	0.0977701	0.107989	0.118008	0.127666	0.137348	0.14687	0.156309	0.166061	0.175785	0.185573	0.195542	0.205825	0.216582	0.227689	0.239429	0.251733	0.264782	0.278725	0.293686	0.309537	0.325772	0.341714	0.35644	0.369236	0.380408	0.390546	0.400367
I_His		0.0535389	0.0590706	0.0639022	0.068081	0.0716582	0.0747799	0.0775243	0.0800596	0.0824454	0.0847691	0.0869265	0.0889334	0.0907572	0.0923868	0.0939215	0.0954236	0.0969949	0.0986616	0.100521	0.102641	0.105127	0.108089	0.111532	0.115356	0.119355	0.123233	0.126914	0.13058	0.134496	0.139068
I_Ile		0.274949	0.293272	0.314158	0.336355	0.358848	0.380571	0.401707	0.421737	0.441377	0.460593	0.47926	0.49716	0.514269	0.530667	0.546879	0.56331	0.580204	0.597868	0.616544	0.63657	0.658379	0.682378	0.708342	0.735269	0.761601	0.785187	0.804974	0.821811	0.837026	0.85254
I_Leu		0.391745	0.418311	0.447133	0.476604	0.505736	0.533402	0.560007	0.584983	0.609385	0.633259	0.656177	0.678013	0.698671	0.718208	0.737384	0.756757	0.776824	0.797935	0.820566	0.845211	0.872535	0.903188	0.936968	0.972688	1.00838	1.0413	1.07024	1.0964	1.12169	1.14887
I_Lys		0.333685	0.361817	0.391043	0.420564	0.449329	0.476675	0.502756	0.527603	0.551766	0.575387	0.598405	0.620489	0.641605	0.661844	0.681824	0.702009	0.72267	0.744192	0.76686	0.791078	0.817382	0.846275	0.877485	0.909773	0.941216	0.969151	0.992322	1.01181	1.02925	1.04706
I_met		0.0634544	0.0648148	0.0686979	0.0743544	0.0811028	0.088114	0.095334	0.102225	0.109056	0.115672	0.122158	0.128366	0.134318	0.140053	0.145675	0.151262	0.15677	0.162268	0.167711	0.173102	0.178454	0.183752	0.188827	0.193261	0.19651	0.197852	0.196919	0.193847	0.188795	0.182033
I_phe		0.245386	0.256067	0.271455	0.289698	0.309553	0.329341	0.349231	0.368085	0.386826	0.405219	0.423176	0.440491	0.45718	0.473349	0.489494	0.506022	0.523121	0.541107	0.560164	0.58062	0.602856	0.627219	0.653477	0.680669	0.707338	0.731488	0.752007	0.769623	0.785541	0.801446
I_pro		0.034781	0.0154122	0.00753765	0.00797922	0.0145964	0.0239142	0.0357339	0.0472106	0.0594179	0.0714466	0.0837164	0.095878	0.108131	0.120669	0.13361	0.147142	0.160947	0.175266	0.18979	0.204534	0.219378	0.23413	0.248409	0.26144	0.272365	0.280121	0.283644	0.282858	0.2778	0.26837
I_ser		0.245237	0.259373	0.276308	0.294675	0.313588	0.331924	0.3499	0.366829	0.383478	0.399767	0.415494	0.430528	0.444836	0.458475	0.471924	0.485545	0.499594	0.514316	0.529956	0.546811	0.565267	0.585691	0.607902	0.631061	0.653841	0.674404	0.691872	0.706981	0.720887	0.735267
I_Thr		0.338551	0.358892	0.381731	0.405376	0.429002	0.451433	0.473083	0.493192	0.512828	0.531973	0.550109	0.567221	0.583194	0.598038	0.612405	0.626747	0.641546	0.65702	0.67361	0.691687	0.71179	0.734447	0.75949	0.785959	0.812238	0.836068	0.856562	0.874721	0.892044	0.91079
I_trp		0.0270501	0.0253145	0.025036	0.025678	0.0270545	0.0287043	0.0306974	0.032596	0.0346675	0.0367961	0.0389569	0.0411541	0.0434129	0.0457692	0.0483131	0.051142	0.0542979	0.0578676	0.0618952	0.0664907	0.0717445	0.0777496	0.0845166	0.0919745	0.0999948	0.1084	0.11696	0.125771	0.135088	0.145191
I_tyr		0.12413	0.138181	0.150471	0.161248	0.170585	0.17889	0.186305	0.193338	0.200053	0.206667	0.213055	0.219182	0.225006	0.230536	0.236014	0.24162	0.24755	0.253942	0.261002	0.268943	0.278048	0.288605	0.300626	0.31383	0.32768	0.341401	0.354668	0.36794	0.381965	0.397802
I_Val		0.266458	0.287445	0.3099	0.332986	0.355781	0.377564	0.398461	0.418318	0.437649	0.456516	0.47485	0.492394	0.509119	0.525092	0.5408	0.556605	0.57272	0.589428	0.606946	0.625566	0.645692	0.667693	0.691332	0.715602	0.738957	0.759259	0.775525	0.788587	0.799694	0.810693
I_hypox		0.0652036	0.0706704	0.0760604	0.0813736	0.08661	0.0917696	0.0968524	0.101858	0.106788	0.11164	0.116416	0.121114	0.125736	0.130282	0.13475	0.139142	0.143456	0.147694	0.151856	0.15594	0.159948	0.163878	0.167732	0.17151	0.17521	0.178834	0.18238	0.18585	0.189244	0.19256
O_Ala		0.19737	0.215481	0.23362	0.251787	0.269982	0.288205	0.306456	0.324735	0.343043	0.361378	0.379741	0.398133	0.416552	0.435	0.453475	0.471979	0.49051	0.50907	0.527658	0.546273	0.564917	0.583589	0.602289	0.621017	0.639773	0.658557	0.677369	0.696209	0.715077	0.733974
O_arg		0.140232	0.153077	0.165937	0.178814	0.191707	0.204615	0.21754	0.230481	0.243437	0.25641	0.269399	0.282404	0.295424	0.308461	0.321514	0.334583	0.347668	0.360769	0.373886	0.387019	0.400168	0.413333	0.426514	0.439711	0.452924	0.466153	0.479399	0.49266	0.505937	0.51923
O_Asn_Asp		0.194504	0.212128	0.229743	0.247348	0.264944	0.28253	0.300106	0.317673	0.33523	0.352777	0.370315	0.387844	0.405362	0.422871	0.440371	0.457861	0.475341	0.492811	0.510272	0.527724	0.545166	0.562598	0.58002	0.597433	0.614836	0.63223	0.649614	0.666989	0.684353	0.701709
O_Cys		0.00597596	0.00649999	0.00702083	0.00753845	0.00805288	0.00856409	0.00907211	0.00957691	0.0100785	0.0105769	0.0110721	0.0115641	0.0120529	0.0125384	0.0130208	0.0135	0.0139759	0.0144487	0.0149183	0.0153846	0.0158477	0.0163077	0.0167644	0.0172179	0.0176683	0.0181154	0.0185593	0.019	0.0194375	0.0198718
O_Gln_Glu		0.202232	0.220641	0.239054	0.25747	0.275891	0.294316	0.312745	0.331178	0.349614	0.368055	0.3865	0.404949	0.423402	0.441859	0.460319	0.478784	0.497253	0.515726	0.534203	0.552684	0.571169	0.589658	0.60815	0.626647	0.645148	0.663653	0.682162	0.700675	0.719192	0.737713
O_Gly		0.0948925	0.103577	0.112271	0.120974	0.129687	0.13841	0.147142	0.155884	0.164636	0.173397	0.182168	0.190949	0.199739	0.208538	0.217348	0.226166	0.234995	0.243833	0.252681	0.261538	0.270405	0.279282	0.288168	0.297064	0.305969	0.314884	0.323809	0.332743	0.341687	0.350641
O_His		0.0480862	0.0525499	0.0570291	0.0615237	0.0660336	0.0705589	0.0750996	0.0796557	0.0842272	0.088814	0.0934163	0.0980339	0.102667	0.107315	0.111979	0.116658	0.121353	0.126063	0.130788	0.135529	0.140285	0.145056	0.149843	0.154645	0.159463	0.164296	0.169144	0.174008	0.178887	0.183782
O_Ile		0.16255	0.177538	0.192562	0.207622	0.222716	0.237846	0.253011	0.268211	0.283447	0.298718	0.314024	0.329365	0.344742	0.360153	0.375601	0.391083	0.406601	0.422153	0.437742	0.453365	0.469024	0.484717	0.500447	0.516211	0.532011	0.547846	0.563716	0.579621	0.595562	0.611538
O_Leu		0.242564	0.264807	0.287083	0.309391	0.33173	0.354102	0.376506	0.398942	0.42141	0.44391	0.466442	0.489006	0.511602	0.53423	0.55689	0.579583	0.602307	0.625063	0.647852	0.670672	0.693525	0.71641	0.739326	0.762275	0.785256	0.808268	0.831313	0.85439	0.877499	0.90064
O_Lys		0.269896	0.294538	0.319198	0.343875	0.368569	0.393282	0.418012	0.442759	0.467524	0.492307	0.517108	0.541926	0.566761	0.591615	0.616486	0.641374	0.666281	0.691204	0.716146	0.741105	0.766082	0.791076	0.816088	0.841118	0.866165	0.89123	0.916312	0.941413	0.96653	0.991666
O_met		0.0589112	0.0639903	0.0690234	0.0740103	0.0789512	0.0838461	0.0886948	0.0934975	0.0982541	0.102965	0.107629	0.112247	0.11682	0.121346	0.125826	0.13026	0.134648	0.13899	0.143286	0.147536	0.15174	0.155897	0.160009	0.164074	0.168094	0.172067	0.175994	0.179876	0.183711	0.1875
O_phe		0.165833	0.181096	0.19639	0.211716	0.227073	0.242461	0.257881	0.273331	0.288813	0.304327	0.319871	0.335447	0.351054	0.366692	0.382361	0.398062	0.413794	0.429557	0.445352	0.461177	0.477034	0.492923	0.508842	0.524793	0.540775	0.556788	0.572832	0.588908	0.605015	0.621153
O_pro		0.08878	0.0969871	0.105217	0.113469	0.121745	0.130043	0.138363	0.146707	0.155073	0.163461	0.171873	0.180307	0.188764	0.197243	0.205746	0.214271	0.222818	0.231389	0.239982	0.248598	0.257236	0.265897	0.274581	0.283288	0.292017	0.300769	0.309544	0.318341	0.327161	0.336004
O_ser		0.0879514	0.0958845	0.103807	0.111719	0.119621	0.127513	0.135394	0.143264	0.151124	0.158974	0.166814	0.174642	0.182461	0.190269	0.198067	0.205854	0.213631	0.221397	0.229153	0.236899	0.244634	0.252359	0.260073	0.267777	0.27547	0.283154	0.290826	0.298488	0.30614	0.313782
O_Thr		0.117239	0.128102	0.139	0.149931	0.160897	0.171897	0.182931	0.194	0.205102	0.216239	0.22741	0.238615	0.249854	0.261128	0.272436	0.283777	0.295154	0.306564	0.318008	0.329487	0.341	0.352547	0.364128	0.375743	0.387393	0.399077	0.410794	0.422547	0.434333	0.446153
O_trp		0.08591	0.09372	0.10153	0.10934	0.11715	0.12496	0.13277	0.14058	0.14839	0.1562	0.16401	0.17182	0.17963	0.18744	0.19525	0.20306	0.21087	0.21868	0.22649	0.2343	0.24211	0.24992	0.25773	0.26554	0.27335	0.28116	0.28897	0.29678	0.30459	0.3124
O_tyr		0.133256	0.145211	0.15714	0.169043	0.180919	0.192769	0.204592	0.216389	0.22816	0.239904	0.251621	0.263312	0.274977	0.286615	0.298227	0.309812	0.321371	0.332904	0.34441	0.355889	0.367342	0.378769	0.390169	0.401543	0.41289	0.424211	0.435506	0.446774	0.458015	0.46923
O_Val		0.173638	0.189743	0.205903	0.222115	0.238381	0.254701	0.271073	0.2875	0.303979	0.320513	0.337099	0.353739	0.370432	0.387179	0.403979	0.420833	0.43774	0.4547	0.471714	0.488782	0.505902	0.523076	0.540304	0.557585	0.574919	0.592307	0.609748	0.627243	0.644791	0.662393
O_orn		0.931953	0.902481	0.887621	0.874266	0.86511	0.853613	0.844456	0.827967	0.81275	0.797479	0.774734	0.748796	0.718251	0.682039	0.642392	0.600391	0.560334	0.520784	0.485289	0.454765	0.431069	0.416452	0.412263	0.42034	0.441139	0.474826	0.524121	0.590991	0.678261	0.790863
O_G6P		0.392668	0.428499	0.463788	0.498518	0.532681	0.566267	0.599268	0.631679	0.663493	0.694708	0.725318	0.755321	0.784714	0.813494	0.841659	0.869206	0.896136	0.922444	0.948132	0.973196	0.997636	1.02145	1.04464	1.0672	1.08914	1.11045	1.13112	1.15117	1.17059	1.18938
O_NAM		0.221843	0.238106	0.254236	0.270246	0.286147	0.301947	0.317652	0.333268	0.3488	0.364252	0.379627	0.394929	0.41016	0.425322	0.440418	0.455448	0.470416	0.485322	0.500168	0.514954	0.529681	0.544352	0.558966	0.573524	0.588026	0.602475	0.616869	0.63121	0.645498	0.659734
O_NAG		0.161341	0.173168	0.184899	0.196543	0.208107	0.219598	0.23102	0.242377	0.253673	0.26491	0.276092	0.287221	0.298298	0.309325	0.320304	0.331235	0.342121	0.352962	0.363758	0.374512	0.385223	0.395892	0.40652	0.417108	0.427656	0.438164	0.448632	0.459062	0.469453	0.479807
O_dATP		0.0149213	0.0161306	0.0173155	0.0184758	0.0196116	0.0207229	0.0218097	0.0228719	0.0239097	0.0249229	0.0259116	0.0268758	0.0278155	0.0287306	0.0296212	0.0304873	0.0313289	0.032146	0.0329386	0.0337066	0.0344501	0.0351691	0.0358636	0.0365335	0.037179	0.0377999	0.0383963	0.0389682	0.0395156	0.0400384
O_dTTP		0.0149213	0.0161306	0.0173155	0.0184758	0.0196116	0.0207229	0.0218097	0.0228719	0.0239097	0.0249229	0.0259116	0.0268758	0.0278155	0.0287306	0.0296212	0.0304873	0.0313289	0.032146	0.0329386	0.0337066	0.0344501	0.0351691	0.0358636	0.0365335	0.037179	0.0377999	0.0383963	0.0389682	0.0395156	0.0400384
O_dCTP		0.00735313	0.0079491	0.00853299	0.00910479	0.00966452	0.0102122	0.0107477	0.0112712	0.0117826	0.0122819	0.0127691	0.0132443	0.0137073	0.0141583	0.0145972	0.015024	0.0154388	0.0158414	0.016232	0.0166105	0.0169769	0.0173312	0.0176734	0.0180036	0.0183216	0.0186276	0.0189215	0.0192034	0.0194731	0.0197307
O_dGTP		0.00817014	0.00883233	0.0094811	0.0101164	0.0107384	0.0113468	0.0119419	0.0125235	0.0130918	0.0136465	0.0141879	0.0147159	0.0152304	0.0157315	0.0162191	0.0166934	0.0171542	0.0176016	0.0180355	0.0184561	0.0188632	0.0192569	0.0196371	0.020004	0.0203574	0.0206974	0.0210239	0.0213371	0.0216368	0.0219231
O_ATP		0.0565331	0.0623784	0.0683414	0.074422	0.0806203	0.0869362	0.0933698	0.099921	0.10659	0.113376	0.120281	0.127302	0.134442	0.141699	0.149074	0.156566	0.164177	0.171904	0.17975	0.187713	0.195794	0.203992	0.212308	0.220742	0.229293	0.237962	0.246749	0.255653	0.264675	0.273815
O_UTP		0.0576368	0.0635963	0.0696756	0.075875	0.0821942	0.0886335	0.0951927	0.101872	0.108671	0.11559	0.122629	0.129788	0.137067	0.144466	0.151984	0.159623	0.167382	0.17526	0.183259	0.191378	0.199616	0.207975	0.216453	0.225051	0.23377	0.242608	0.251566	0.260644	0.269842	0.279161
O_CTP		0.0359797	0.0396999	0.0434949	0.0473648	0.0513096	0.0553293	0.0594239	0.0635933	0.0678376	0.0721568	0.0765509	0.0810199	0.0855637	0.0901824	0.094876	0.0996445	0.104488	0.109406	0.114399	0.119467	0.12461	0.129828	0.13512	0.140488	0.14593	0.151448	0.15704	0.162707	0.168449	0.174266
O_GTP		0.0440201	0.0485716	0.0532148	0.0579495	0.0627758	0.0676938	0.0727034	0.0778046	0.0829974	0.0882818	0.0936578	0.0991254	0.104685	0.110336	0.116078	0.121912	0.127838	0.133855	0.139964	0.146165	0.152457	0.158841	0.165316	0.171883	0.178542	0.185292	0.192134	0.199067	0.206092	0.213209
O_C14		0.104978	0.108715	0.11227	0.115665	0.118918	0.122044	0.125055	0.127962	0.130773	0.133498	0.136142	0.138712	0.141213	0.14365	0.146027	0.148347	0.150615	0.152833	0.155005	0.157131	0.159216	0.161261	0.163269	0.16524	0.167177	0.169081	0.170953	0.172796	0.17461	0.176396
O_C16		0.117239	0.126437	0.135534	0.144539	0.153459	0.162301	0.17107	0.179772	0.18841	0.196988	0.205509	0.213977	0.222395	0.230764	0.239087	0.247367	0.255605	0.263802	0.271961	0.280083	0.288169	0.29622	0.304239	0.312226	0.320181	0.328107	0.336004	0.343872	0.351713	0.359528
O_C16:1		0.0212361	0.0229417	0.0246098	0.0262405	0.0278336	0.0293892	0.0309074	0.0323881	0.0338313	0.035237	0.0366051	0.0379359	0.0392291	0.0404848	0.041703	0.0428838	0.0440271	0.0451328	0.0462011	0.0472319	0.0482252	0.049181	0.0500993	0.0509801	0.0518235	0.0526293	0.0533977	0.0541285	0.0548219	0.0554778
O_C18:1		0.0731401	0.0822261	0.0915068	0.100967	0.110595	0.120378	0.130307	0.140373	0.150569	0.160888	0.171324	0.181871	0.192524	0.203278	0.21413	0.225075	0.23611	0.247231	0.258436	0.269722	0.281085	0.292523	0.304034	0.315617	0.327267	0.338985	0.350767	0.362612	0.374519	0.386486
O_C19		0.0488625	0.0529918	0.0570689	0.0610939	0.0650668	0.0689875	0.0728561	0.0766726	0.0804369	0.0841491	0.0878092	0.0914171	0.0949729	0.0984766	0.101928	0.105328	0.108675	0.11197	0.115213	0.118404	0.121543	0.124629	0.127664	0.130646	0.133576	0.136454	0.13928	0.142054	0.144776	0.147445
O_glycP		0.18937	0.203252	0.217021	0.230688	0.244261	0.257748	0.271154	0.284485	0.297743	0.310933	0.324058	0.337119	0.350121	0.363064	0.37595	0.38878	0.401557	0.414281	0.426954	0.439575	0.452147	0.46467	0.477145	0.489572	0.501952	0.514285	0.526573	0.538814	0.551011	0.563163
O_ace		0.973473	1.05486	1.13662	1.21612	1.29065	1.35927	1.42235	1.48078	1.53581	1.58799	1.63683	1.68157	1.72205	1.7584	1.79249	1.82549	1.85839	1.8921	1.92752	1.96569	2.00788	2.05524	2.10711	2.16047	2.21078	2.25199	2.28158	2.30232	2.31822	2.33506
O_eth		0.634993	0.723032	0.74456	0.778998	0.820092	0.864611	0.911857	0.959558	1.00626	1.05386	1.10166	1.14579	1.18771	1.22949	1.26718	1.29655	1.31568	1.32213	1.31366	1.29688	1.31166	1.36652	1.43561	1.51188	1.57671	1.60769	1.6299	1.65465	1.65836	1.64187
O_for		1.08897	1.1813	1.27374	1.36362	1.44802	1.52592	1.59778	1.66461	1.72782	1.78802	1.84468	1.8969	1.94447	1.98755	2.02818	2.06766	2.10708	2.14745	2.18977	2.23519	2.28518	2.34102	2.40195	2.46455	2.52358	2.57214	2.60732	2.63224	2.65147	2.6716
O_lac		30.2585	32.9699	35.6519	38.2586	40.7212	43.0163	45.1616	47.1871	49.1339	51.0236	52.8412	54.5645	56.1884	57.7192	59.2143	60.7144	62.2518	63.8584	65.5669	67.4156	69.4576	71.7448	74.2636	76.9201	79.5598	81.9639	84.037	85.8744	87.6171	89.4724
pgiA		31.9351	34.7905	37.6331	40.4079	43.0389	45.4949	47.7984	49.9766	52.08	54.1325	56.1147	58.0027	59.7889	61.4789	63.1348	64.8014	66.5138	68.3056	70.2122	72.2744	74.5484	77.0883	79.8731	82.7907	85.661	88.2321	90.3956	92.2612	93.9941	95.8389
fbaA		35.1683	38.1917	41.3211	44.3114	47.0704	49.5612	51.8207	53.8912	55.8468	57.7218	59.4856	61.1142	62.5931	63.9251	65.2098	66.521	67.9172	69.4505	71.1801	73.1526	75.3708	77.8972	80.7552	83.8008	86.8152	89.486	91.611	93.327	94.9213	96.7471
gapA		32.0452	34.9266	37.8462	40.6741	43.3389	45.8172	48.1315	50.318	52.4257	54.4788	56.4608	58.3493	60.1358	61.8241	63.4817	65.1591	66.8933	68.7221	70.6836	72.8134	75.1296	77.679	80.4659	83.3821	86.2614	88.8683	91.0655	92.9545	94.7292	96.6398
pmg		32.0452	34.9266	37.8462	40.6741	43.3389	45.8172	48.1315	50.318	52.4257	54.4788	56.4608	58.3493	60.1358	61.8241	63.4817	65.1591	66.8933	68.7221	70.6836	72.8134	75.1296	77.679	80.4659	83.3821	86.2614	88.8683	91.0655	92.9545	94.7292	96.6398
pyk		15.4316	16.8056	18.2336	19.6088	20.8964	22.0852	23.1874	24.2224	25.2164	26.1812	27.1085	27.9885	28.816	29.592	30.354	31.1302	31.941	32.8075	33.7507	34.786	35.9039	37.1247	38.463	39.8655	41.2542	42.5172	43.5705	44.4619	45.304	46.227
gnd		0.701895	0.809151	0.897354	0.975154	1.04532	1.11457	1.18162	1.25268	1.32335	1.39489	1.46965	1.54685	1.62699	1.71034	1.79561	1.88216	1.96869	2.05557	2.1418	2.2273	2.31149	2.39383	2.47487	2.55624	2.64076	2.73227	2.83143	2.93689	3.04725	3.15969
tkt		0.221409	0.231059	0.290939	0.335048	0.366258	0.388157	0.401358	0.410722	0.417529	0.421218	0.422774	0.424082	0.42391	0.420846	0.419937	0.425951	0.441115	0.4688	0.511561	0.565197	0.597959	0.604059	0.604357	0.601418	0.605826	0.629687	0.648695	0.656461	0.677366	0.717217
ptk		-0.295095	-0.257802	-0.38719	-0.478505	-0.538233	-0.571704	-0.581589	-0.577317	-0.567441	-0.548067	-0.520127	-0.489921	-0.453391	-0.406034	-0.363573	-0.340471	-0.344127	-0.38406	-0.468389	-0.584145	-0.63603	-0.606591	-0.557927	-0.496859	-0.453739	-0.463022	-0.452	-0.401814	-0.385382	-0.420589
pfl		3.25509	3.53718	3.81974	4.09512	4.35381	4.59275	4.81307	5.01837	5.2135	5.3998	5.57604	5.73906	5.8884	6.02465	6.15413	6.28096	6.40813	6.53912	6.67675	6.82473	6.9876	7.1694	7.3676	7.57123	7.76371	7.92306	8.03951	8.12281	8.18742	8.25396
eutD		1.09151	1.15798	1.2915	1.40752	1.50595	1.58795	1.65498	1.7117	1.76279	1.80722	1.84488	1.87754	1.9034	1.92081	1.93792	1.96168	1.99604	2.04573	2.11488	2.19934	2.26229	2.29788	2.33028	2.35922	2.39227	2.4372	2.46238	2.46304	2.47237	2.50329
nucl_cycle		1.21666	1.30537	1.39599	1.48262	1.55951	1.62311	1.67546	1.71711	1.75043	1.77862	1.79986	1.81281	1.81669	1.81174	1.8028	1.79325	1.78618	1.78376	1.789	1.8048	1.83544	1.88503	1.952	2.02799	2.09937	2.14706	2.16348	2.15699	2.13989	2.1307
sdaA		0.0821508	0.0857709	0.0925715	0.101456	0.110706	0.119078	0.126562	0.132931	0.138749	0.144019	0.149128	0.153432	0.157045	0.16021	0.163627	0.167926	0.173191	0.180112	0.188843	0.199982	0.214165	0.231969	0.253025	0.275715	0.29766	0.315592	0.327497	0.334598	0.339003	0.343545
glyA		0.0590823	0.0590618	0.059067	0.0586832	0.0586888	0.0590819	0.0601068	0.0611836	0.0625891	0.0642089	0.0654471	0.0668166	0.0681798	0.0693582	0.0701564	0.0703322	0.0700712	0.0689492	0.0670707	0.0641641	0.0600047	0.0544084	0.0475647	0.0402329	0.0334317	0.0285418	0.0266365	0.0272556	0.0295151	0.0323374
mleS		0.730447	0.785868	0.843169	0.899464	0.951789	0.998212	1.03959	1.07603	1.10853	1.13856	1.16548	1.18854	1.20743	1.2223	1.23539	1.2483	1.26238	1.27868	1.29854	1.32331	1.35496	1.39537	1.44373	1.49602	1.54576	1.5839	1.6067	1.61805	1.62367	1.63219
aspB		-0.486212	-0.519499	-0.552823	-0.583154	-0.607721	-0.624895	-0.635871	-0.641087	-0.641905	-0.640058	-0.634376	-0.624266	-0.609264	-0.589446	-0.567412	-0.544948	-0.523807	-0.505079	-0.490455	-0.481484	-0.480474	-0.489665	-0.508272	-0.531969	-0.553603	-0.563155	-0.556775	-0.538944	-0.516215	-0.498515
aspC		0.0198533	0.0296399	0.0372666	0.043377	0.0474633	0.0500302	0.051039	0.051557	0.0514122	0.0509603	0.0504781	0.0495474	0.0482021	0.0465649	0.0450362	0.0439644	0.0434298	0.0438556	0.0453833	0.0483998	0.0533497	0.0606523	0.0701505	0.0809379	0.0916277	0.10029	0.105839	0.10912	0.111526	0.11497
ansB		0.666317	0.732657	0.796457	0.857334	0.913694	0.96553	1.01324	1.05823	1.10123	1.14299	1.18325	1.22133	1.25706	1.29059	1.32328	1.35611	1.38982	1.4252	1.463	1.50413	1.54986	1.60141	1.65828	1.71784	1.77592	1.82668	1.86765	1.90137	1.9316	1.96395
glnA		0.156314	0.143432	0.142473	0.149812	0.163183	0.178856	0.196744	0.213803	0.232861	0.251954	0.270879	0.289397	0.3076	0.325571	0.343417	0.361208	0.378706	0.3959	0.412502	0.428278	0.442957	0.456184	0.467448	0.475868	0.480453	0.479966	0.473728	0.461594	0.443169	0.418039
arcA		1.38804	1.37117	1.36781	1.36131	1.35567	1.34349	1.33131	1.30773	1.2842	1.25965	1.22335	1.18116	1.13084	1.07071	1.00407	0.932358	0.861842	0.790264	0.722798	0.660482	0.605988	0.562501	0.531635	0.515242	0.512827	0.523028	0.549988	0.597059	0.668385	0.771808
argE		0.224746	0.240163	0.252218	0.260161	0.264617	0.265962	0.264965	0.261804	0.257418	0.252231	0.244721	0.235506	0.224119	0.210219	0.194334	0.176574	0.157868	0.137769	0.117043	0.0956373	0.0739211	0.0522992	0.0307664	0.00902822	-0.0137836	-0.0389691	-0.0657978	-0.0934419	-0.121273	-0.14769
proA		0.053999	0.0815748	0.0976793	0.10549	0.107148	0.106128	0.102629	0.099496	0.0956547	0.0920148	0.0881564	0.084429	0.0806327	0.0765743	0.0721354	0.0671287	0.0618715	0.0561226	0.0501916	0.0440636	0.0378578	0.0317673	0.0261719	0.021848	0.0196519	0.0206481	0.0258995	0.0354828	0.0493611	0.0676335
bcaT1 or Ile_synt		0.1124	0.115733	0.121596	0.128733	0.136132	0.142725	0.148696	0.153526	0.15793	0.161876	0.165236	0.167795	0.169528	0.170513	0.171278	0.172227	0.173604	0.175714	0.178802	0.183205	0.189356	0.19766	0.207895	0.219058	0.229591	0.237341	0.241258	0.24219	0.241464	0.241002
bcaT2 or Leu_synt		0.149181	0.153504	0.16005	0.167214	0.174006	0.1793	0.183501	0.186041	0.187975	0.189349	0.189735	0.189007	0.187069	0.183977	0.180493	0.177174	0.174516	0.172872	0.172714	0.174538	0.17901	0.186779	0.197642	0.210413	0.223125	0.233035	0.238923	0.24201	0.24419	0.248234
bcaT3 or Val_synt		0.0928201	0.0977021	0.103997	0.110871	0.1174	0.122864	0.127387	0.130819	0.13367	0.136004	0.137751	0.138655	0.138687	0.137913	0.136821	0.135772	0.13498	0.134728	0.135232	0.136785	0.13979	0.144617	0.151028	0.158017	0.164038	0.166952	0.165776	0.161344	0.154903	0.148301
araT1 or Tyr_synt		0.00912545	0.00703032	0.00666939	0.00779489	0.0103342	0.0138793	0.0182875	0.0230508	0.0281071	0.0332362	0.0385662	0.0441298	0.0499704	0.0560786	0.0622125	0.0681924	0.0738213	0.078961	0.0834077	0.0869456	0.089294	0.0901639	0.0895433	0.0877133	0.0852106	0.0828097	0.0808379	0.0788334	0.0760501	0.0714288
araT2 or Phe_synt		0.0795528	0.0749706	0.0750642	0.0779823	0.0824804	0.0868796	0.0913502	0.0947538	0.0980131	0.100892	0.103305	0.105044	0.106127	0.106657	0.107133	0.10796	0.109327	0.11155	0.114812	0.119443	0.125821	0.134296	0.144635	0.155877	0.166563	0.1747	0.179175	0.180715	0.180526	0.180293
thr		-0.224946	-0.231449	-0.242471	-0.25572	-0.269826	-0.28295	-0.295463	-0.306175	-0.316367	-0.3259	-0.334322	-0.341501	-0.347339	-0.351876	-0.355849	-0.359771	-0.364089	-0.369078	-0.375142	-0.382653	-0.392162	-0.404185	-0.418417	-0.433565	-0.447578	-0.45762	-0.462508	-0.463352	-0.461778	-0.460264
ATP_Spilling	mmol/(g*h)	6.34567	6.87602	7.42367	7.94247	8.41317	8.82725	9.19308	9.51823	9.81854	10.1017	10.3603	10.5897	10.7866	10.9518	11.106	11.2645	11.4401	11.6432	11.8867	12.1811	12.5306	12.9494	13.4404	13.9733	14.5009	14.9561	15.2991	15.56	15.7973	16.0858	#VALUE!	#VALUE!	#VALUE!	#VALUE!	#VALUE!	#VALUE!	#VALUE!	#VALUE!	#VALUE!	#VALUE!	#VALUE!	#VALUE!	#VALUE!	#VALUE!	#VALUE!	#VALUE!	#VALUE!	#VALUE!
NADH_bal	mmol/(g*h)	0.225671	0.217676	0.297855	0.358106	0.403101	0.43581	0.458856	0.477014	0.495304	0.512901	0.52947	0.548669	0.567687	0.583689	0.604787	0.638875	0.69008	0.762993	0.862281	0.980822	1.0677	1.11342	1.14954	1.17696	1.20826	1.25721	1.28358	1.27956	1.28825	1.32609	#VALUE!	#VALUE!	#VALUE!	#VALUE!	#VALUE!	#VALUE!	#VALUE!	#VALUE!	#VALUE!	#VALUE!	#VALUE!	#VALUE!	#VALUE!	#VALUE!	#VALUE!	#VALUE!	#VALUE!	#VALUE!
X_prod_Pyr		-0.615175	-0.658232	-0.634536	-0.623941	-0.623071	-0.630799	-0.642096	-0.653314	-0.658449	-0.654839	-0.644297	-0.624699	-0.599594	-0.571679	-0.533699	-0.477796	-0.3999	-0.296116	-0.161469	-0.000182078	0.151131	0.286652	0.425787	0.55933	0.682937	0.788769	0.838866	0.835699	0.826698	0.847352
X_lys		0.0637884	0.0672791	0.0718457	0.0766896	0.0807601	0.0833936	0.0847444	0.084844	0.0842417	0.0830801	0.0812975	0.0785632	0.0748434	0.0702295	0.0653379	0.0606345	0.0563894	0.052988	0.0507141	0.0499727	0.0513007	0.0551989	0.0613969	0.0686552	0.075051	0.0779207	0.0760092	0.0703932	0.0627193	0.0553921
cysDE		0.00454323	0.000824509	-0.000325433	0.000344091	0.00215156	0.00426792	0.0066392	0.00872796	0.0108016	0.0127075	0.0145293	0.0161189	0.0174984	0.0187073	0.0198489	0.0210017	0.0221212	0.0232777	0.0244249	0.025566	0.0267146	0.0278549	0.0288181	0.0291867	0.0284162	0.025785	0.0209249	0.0139714	0.005084	-0.00546652
metB2		0.247047	0.262569	0.275934	0.286305	0.294381	0.300358	0.304969	0.308074	0.3106	0.312801	0.313433	0.313079	0.311414	0.308211	0.303939	0.298784	0.293547	0.287989	0.282793	0.278109	0.274357	0.272014	0.271226	0.271978	0.273822	0.276039	0.279077	0.283615	0.290445	0.301039
X_his or His_synt		0.00545272	0.00652065	0.00687309	0.00655736	0.00562463	0.00422103	0.00242469	0.00040395	0.00178175	0.00404495	0.00648979	0.00910043	0.0119097	0.0149285	0.0180576	0.0212347	0.0243579	0.0274011	0.0302671	0.0328879	0.0351579	0.0369673	0.0383113	0.0392897	0.0401076	0.041063	0.0422304	0.0434283	0.0443911	0.0447136
X_trp or Trp_synt		0.0588599	0.0684055	0.076494	0.083662	0.0900955	0.0962557	0.102073	0.107984	0.113723	0.119404	0.125053	0.130666	0.136217	0.141671	0.146937	0.151918	0.156572	0.160812	0.164595	0.167809	0.170366	0.17217	0.173213	0.173566	0.173355	0.17276	0.17201	0.171009	0.169502	0.167209
pur		0.0467528	0.0521941	0.0578339	0.0636721	0.0697089	0.0759441	0.0823779	0.0890101	0.0958409	0.10287	0.110098	0.117524	0.125149	0.132972	0.140994	0.149214	0.157633	0.16625	0.175066	0.18408	0.193293	0.202704	0.212314	0.222122	0.232129	0.242334	0.252738	0.26334	0.274141	0.28514
O_CO2		0.544444	0.574705	0.60458	0.632038	0.657474	0.680288	0.701546	0.720398	0.738532	0.756117	0.771556	0.785521	0.797643	0.807722	0.816611	0.824794	0.833396	0.842341	0.852613	0.864664	0.87928	0.897312	0.918915	0.943721	0.970598	0.997852	1.02542	1.05451	1.08687	1.12527
X_prod_Glu		2.04506	2.27146	2.4885	2.69703	2.89028	3.06882	3.23286	3.38878	3.53743	3.6815	3.82176	3.95484	4.0805	4.19943	4.31585	4.4329	4.55204	4.67627	4.80731	4.94793	5.10199	5.273	5.45874	5.64942	5.83016	5.98031	6.0906	6.16932	6.2286	6.28652
arcC		0.62764	0.668847	0.710413	0.749739	0.786133	0.818476	0.847901	0.873786	0.898208	0.921524	0.942102	0.960247	0.975533	0.987819	0.998502	1.00845	1.01899	1.03036	1.04376	1.05991	1.08004	1.10537	1.13574	1.16949	1.20356	1.2336	1.25844	1.2803	1.3023	1.32936
Out_NH3		0	0	0	0	0	0	0	0	0	0	0	0	0	0	0	0	0	0	0	0	0	0	0	0	0	0	0	0	0	0
Sum_O_AA		2.46982	2.69557	2.92153	3.14769	3.37405	3.60062	3.82739	4.05436	4.28154	4.50893	4.73651	4.9643	5.1923	5.42049	5.6489	5.8775	6.10631	6.33532	6.56454	6.79396	7.02359	7.25341	7.48345	7.71368	7.94412	8.17477	8.40561	8.63666	8.86792	9.09938
Sum_O_NA		0.239536	0.263289	0.287372	0.311784	0.336526	0.361598	0.386999	0.412729	0.438789	0.465179	0.491899	0.518947	0.546326	0.574034	0.602071	0.630438	0.659135	0.688161	0.717517	0.747202	0.777217	0.807561	0.838235	0.869239	0.900572	0.932234	0.964227	0.996548	1.0292	1.06218
I_AA_Ala_group		1.92403	2.08965	2.25387	2.41313	2.56379	2.70416	2.8359	2.96016	3.08026	3.19753	3.31028	3.41757	3.51886	3.61434	3.7076	3.80118	3.8974	3.99798	4.10519	4.22138	4.34983	4.49373	4.65211	4.81908	4.98487	5.13581	5.26627	5.38249	5.49381	5.61414
I_AA_Glu_group		3.4532	3.69268	3.93677	4.17308	4.39766	4.6046	4.79895	4.97747	5.14979	5.31735	5.47321	5.6184	5.75117	5.87107	5.98468	6.09624	6.21169	6.33249	6.46408	6.61012	6.77641	6.9688	7.1864	7.42121	7.65863	7.87792	8.07267	8.25329	8.4349	8.6408
I_AA_His_group		0.848444	1.00181	1.15418	1.3113	1.46454	1.61443	1.75757	1.90098	2.04047	2.1774	2.31823	2.45739	2.59609	2.73587	2.87791	3.02376	3.17082	3.32249	3.47692	3.63546	3.79915	3.9685	4.14084	4.30808	4.45989	4.58245	4.6664	4.71537	4.73528	4.73384
X_prod_His_group		0.504104	0.515875	0.539426	0.568116	0.596833	0.620237	0.639432	0.652133	0.66399	0.673743	0.680231	0.682288	0.679754	0.673031	0.665032	0.657968	0.653241	0.652507	0.65716	0.669057	0.69062	0.724122	0.768361	0.817857	0.864051	0.895105	0.905327	0.899447	0.884818	0.873222
AA_to_Pyr		0.572907	0.606095	0.64572	0.684954	0.720579	0.748242	0.769072	0.782745	0.791456	0.796785	0.798033	0.793817	0.783808	0.768363	0.750888	0.733876	0.719119	0.708469	0.703722	0.707032	0.721354	0.749488	0.790115	0.836871	0.879679	0.904532	0.905197	0.887513	0.860302	0.847527
Sum_O_AA - the amount of all amino acids in the biomass
Sum_O_NA - the amount of all nucleotides in the biomass
I_AA_Ala_group - the sum of Ala, Asx, Cys, Gly, Ser and Thr consumed
I_AA_Glu_group - the sum of Arg, Glx and Pro consumed
I_AA_His_group - the sum of His, Ile, Leu, Lys, Met, Phe, Tr, Tyr and Val consumed
X_prod_His_group - difference of I_AA_His group and O_AA_His_group (ie. Unmeasured products from His etc)
AA_to_Pyr - degradation of Ala, Asx, Cys, Gly,Ser and Thr to pyruvate
[truncated: 7 more columns]

## Sheet: Table S6
Table S6. Biomass composition used in metabolic flux calculations, mmol/gdw
D		0.11	0.12	0.13	0.14	0.15	0.16	0.17	0.18	0.19	0.2	0.21	0.22	0.23	0.24	0.25	0.26	0.27	0.28	0.29	0.3	0.31	0.32	0.33	0.34	0.35	0.36	0.37	0.38	0.39	0.4	0.41	0.42	0.43	0.44	0.45	0.46	0.47	0.48	0.49	0.5	0.51	0.52	0.53	0.54	0.55
O_G6P		0.594951	0.595138	0.594599	0.593474	0.591868	0.589861	0.587518	0.584888	0.582012	0.578923	0.575649	0.572213	0.568633	0.564926	0.561106	0.557184	0.55317	0.549074	0.544903	0.540664	0.536364	0.532006	0.527596	0.523139	0.518637	0.514095	0.509515	0.5049	0.500252	0.495575	0.490869	0.486136	0.481379	0.476598	0.471796	0.466974	0.462132	0.457272	0.452395	0.447502	0.442594	0.437671	0.432735	0.427786	0.422824
O_NAG		0.183342	0.180383	0.177787	0.175485	0.173423	0.171561	0.169867	0.168317	0.16689	0.165569	0.164341	0.163194	0.162118	0.161107	0.160152	0.159248	0.158389	0.157572	0.156792	0.156047	0.155332	0.154645	0.153985	0.153349	0.152734	0.15214	0.151565	0.151007	0.150466	0.14994	0.149427	0.148928	0.148442	0.147967	0.147503	0.147049	0.146604	0.146169	0.145742	0.145324	0.144913	0.144509	0.144112	0.143721	0.143337
O_NAM		0.183342	0.180383	0.177787	0.175485	0.173423	0.171561	0.169867	0.168317	0.16689	0.165569	0.164341	0.163194	0.162118	0.161107	0.160152	0.159248	0.158389	0.157572	0.156792	0.156047	0.155332	0.154645	0.153985	0.153349	0.152734	0.15214	0.151565	0.151007	0.150466	0.14994	0.149427	0.148928	0.148442	0.147967	0.147503	0.147049	0.146604	0.146169	0.145742	0.145324	0.144913	0.144509	0.144112	0.143721	0.143337
O_dAMP		0.0135648	0.0134422	0.0133196	0.013197	0.0130744	0.0129518	0.0128292	0.0127066	0.012584	0.0124615	0.0123389	0.0122163	0.0120937	0.0119711	0.0118485	0.0117259	0.0116033	0.0114807	0.0113581	0.0112355	0.0111129	0.0109903	0.0108678	0.0107452	0.0106226	0.0105	0.0103774	0.0102548	0.0101322	0.0100096	0.00988701	0.00976442	0.00964183	0.00951924	0.00939664	0.00927405	0.00915146	0.00902887	0.00890627	0.00878368	0.00866109	0.0085385	0.0084159	0.00829331	0.00817072
O_dTMP		0.0135648	0.0134422	0.0133196	0.013197	0.0130744	0.0129518	0.0128292	0.0127066	0.012584	0.0124615	0.0123389	0.0122163	0.0120937	0.0119711	0.0118485	0.0117259	0.0116033	0.0114807	0.0113581	0.0112355	0.0111129	0.0109903	0.0108678	0.0107452	0.0106226	0.0105	0.0103774	0.0102548	0.0101322	0.0100096	0.00988701	0.00976442	0.00964183	0.00951924	0.00939664	0.00927405	0.00915146	0.00902887	0.00890627	0.00878368	0.00866109	0.0085385	0.0084159	0.00829331	0.00817072
O_dCMP		0.0074274	0.00736028	0.00729315	0.00722603	0.0071589	0.00709178	0.00702465	0.00695753	0.0068904	0.00682327	0.00675615	0.00668902	0.0066219	0.00655477	0.00648765	0.00642052	0.0063534	0.00628627	0.00621914	0.00615202	0.00608489	0.00601777	0.00595064	0.00588352	0.00581639	0.00574927	0.00568214	0.00561501	0.00554789	0.00548076	0.00541364	0.00534651	0.00527939	0.00521226	0.00514514	0.00507801	0.00501089	0.00494376	0.00487663	0.00480951	0.00474238	0.00467526	0.00460813	0.00454101	0.00447388
O_dGMP		0.0074274	0.00736028	0.00729315	0.00722603	0.0071589	0.00709178	0.00702465	0.00695753	0.0068904	0.00682327	0.00675615	0.00668902	0.0066219	0.00655477	0.00648765	0.00642052	0.0063534	0.00628627	0.00621914	0.00615202	0.00608489	0.00601777	0.00595064	0.00588352	0.00581639	0.00574927	0.00568214	0.00561501	0.00554789	0.00548076	0.00541364	0.00534651	0.00527939	0.00521226	0.00514514	0.00507801	0.00501089	0.00494376	0.00487663	0.00480951	0.00474238	0.00467526	0.00460813	0.00454101	0.00447388
O_AMP		0.0513938	0.051982	0.0525703	0.0531586	0.0537469	0.0543351	0.0549234	0.0555117	0.0560999	0.0566882	0.0572765	0.0578648	0.058453	0.0590413	0.0596296	0.0602179	0.0608061	0.0613944	0.0619827	0.062571	0.0631592	0.0637475	0.0643358	0.0649241	0.0655123	0.0661006	0.0666889	0.0672772	0.0678654	0.0684537	0.069042	0.0696302	0.0702185	0.0708068	0.0713951	0.0719833	0.0725716	0.0731599	0.0737482	0.0743364	0.0749247	0.075513	0.0761013	0.0766895	0.0772778
O_UMP		0.058219	0.0588854	0.0595518	0.0602182	0.0608846	0.061551	0.0622174	0.0628838	0.0635502	0.0642166	0.064883	0.0655494	0.0662158	0.0668822	0.0675486	0.068215	0.0688814	0.0695478	0.0702142	0.0708806	0.071547	0.0722134	0.0728798	0.0735462	0.0742126	0.074879	0.0755454	0.0762118	0.0768782	0.0775446	0.078211	0.0788774	0.0795438	0.0802102	0.0808766	0.081543	0.0822094	0.0828758	0.0835422	0.0842086	0.084875	0.0855414	0.0862078	0.0868742	0.0875406
O_CMP		0.0363431	0.0367591	0.0371751	0.0375911	0.0380071	0.0384231	0.0388391	0.0392551	0.0396711	0.0400871	0.0405031	0.0409191	0.0413351	0.0417511	0.0421671	0.0425831	0.0429991	0.0434151	0.0438311	0.0442471	0.0446631	0.0450791	0.0454951	0.0459111	0.0463271	0.0467431	0.0471591	0.0475751	0.0479911	0.0484071	0.0488231	0.0492391	0.0496551	0.0500711	0.0504871	0.0509031	0.0513191	0.0517351	0.0521511	0.0525671	0.0529831	0.0533991	0.0538151	0.0542311	0.0546471
O_GMP		0.0400183	0.0404764	0.0409344	0.0413925	0.0418506	0.0423086	0.0427667	0.0432248	0.0436828	0.0441409	0.044599	0.045057	0.0455151	0.0459731	0.0464312	0.0468893	0.0473473	0.0478054	0.0482635	0.0487215	0.0491796	0.0496377	0.0500957	0.0505538	0.0510119	0.0514699	0.051928	0.0523861	0.0528441	0.0533022	0.0537603	0.0542183	0.0546764	0.0551345	0.0555925	0.0560506	0.0565087	0.0569667	0.0574248	0.0578829	0.0583409	0.058799	0.0592571	0.0597151	0.0601732
O_glyc-P		0.573849	0.564589	0.556464	0.549257	0.542803	0.536975	0.531675	0.526823	0.522356	0.518222	0.514377	0.510787	0.507421	0.504255	0.501266	0.498436	0.495749	0.493192	0.490751	0.488417	0.48618	0.484031	0.481964	0.479972	0.478049	0.47619	0.47439	0.472644	0.47095	0.469302	0.467699	0.466138	0.464615	0.463128	0.461675	0.460255	0.458864	0.457501	0.456166	0.454855	0.453569	0.452305	0.451062	0.44984	0.448637
O_C14		0.0681678	0.0647116	0.0616871	0.059013	0.0566278	0.0544839	0.0525441	0.0507784	0.0491629	0.0476778	0.0463068	0.0450364	0.043855	0.0427529	0.0417219	0.0407548	0.0398453	0.0389881	0.0381785	0.0374122	0.0366858	0.0359959	0.0353395	0.0347143	0.0341177	0.0335478	0.0330026	0.0324804	0.0319798	0.0314993	0.0310376	0.0305935	0.030166	0.0297542	0.029357	0.0289736	0.0286034	0.0282456	0.0278994	0.0275644	0.0272399	0.0269254	0.0266204	0.0263245	0.0260373
O_C16		0.0666133	0.0658526	0.0651605	0.0645262	0.0639412	0.0633988	0.0628935	0.0624207	0.0619768	0.0615586	0.0611634	0.060789	0.0604334	0.0600948	0.0597719	0.0594632	0.0591677	0.0588844	0.0586122	0.0583505	0.0580985	0.0578556	0.057621	0.0573944	0.0571752	0.056963	0.0567574	0.0565579	0.0563643	0.0561763	0.0559935	0.0558157	0.0556426	0.055474	0.0553096	0.0551494	0.0549931	0.0548405	0.0546914	0.0545457	0.0544033	0.0542641	0.0541278	0.0539944	0.0538638
O_C16:1		0.012066	0.0119488	0.0118316	0.0117145	0.0115973	0.0114802	0.011363	0.0112459	0.0111287	0.0110115	0.0108944	0.0107772	0.0106601	0.0105429	0.0104258	0.0103086	0.0101914	0.0100743	0.00995713	0.00983998	0.00972282	0.00960566	0.00948851	0.00937135	0.00925419	0.00913703	0.00901988	0.00890272	0.00878556	0.00866841	0.00855125	0.00843409	0.00831694	0.00819978	0.00808262	0.00796546	0.00784831	0.00773115	0.00761399	0.00749684	0.00737968	0.00726252	0.00714536	0.00702821	0.00691105
O_C18:1		0.0369394	0.0380676	0.0391055	0.0400664	0.040961	0.0417978	0.0425839	0.043325	0.044026	0.0446911	0.0453237	0.0459269	0.0465033	0.0470551	0.0475844	0.048093	0.0485823	0.0490539	0.0495089	0.0499484	0.0503736	0.0507853	0.0511842	0.0515713	0.0519472	0.0523125	0.0526677	0.0530135	0.0533503	0.0536786	0.0539987	0.0543112	0.0546163	0.0549144	0.0552058	0.0554908	0.0557696	0.0560426	0.0563099	0.0565719	0.0568287	0.0570804	0.0573274	0.0575698	0.0578077
O_C19		0.0233792	0.023242	0.0231048	0.0229676	0.0228304	0.0226933	0.0225561	0.0224189	0.0222817	0.0221445	0.0220073	0.0218701	0.0217329	0.0215957	0.0214586	0.0213214	0.0211842	0.021047	0.0209098	0.0207726	0.0206354	0.0204982	0.020361	0.0202239	0.0200867	0.0199495	0.0198123	0.0196751	0.0195379	0.0194007	0.0192635	0.0191263	0.0189892	0.018852	0.0187148	0.0185776	0.0184404	0.0183032	0.018166	0.0180288	0.0178916	0.0177544	0.0176173	0.0174801	0.0173429
O_Ala		0.59809	0.598557	0.599025	0.599492	0.599959	0.600427	0.600894	0.601362	0.601829	0.602296	0.602764	0.603231	0.603699	0.604166	0.604633	0.605101	0.605568	0.606036	0.606503	0.606971	0.607438	0.607905	0.608373	0.60884	0.609308	0.609775	0.610242	0.61071	0.611177	0.611645	0.612112	0.61258	0.613047	0.613514	0.613982	0.614449	0.614917	0.615384	0.615851	0.616319	0.616786	0.617254	0.617721	0.618188	0.618656
O_Arg		0.212473	0.212607	0.21274	0.212874	0.213007	0.213141	0.213274	0.213408	0.213541	0.213675	0.213809	0.213942	0.214076	0.214209	0.214343	0.214476	0.21461	0.214743	0.214877	0.21501	0.215144	0.215278	0.215411	0.215545	0.215678	0.215812	0.215945	0.216079	0.216212	0.216346	0.216479	0.216613	0.216747	0.21688	0.217014	0.217147	0.217281	0.217414	0.217548	0.217681	0.217815	0.217949	0.218082	0.218216	0.218349
O_Asx		0.442054	0.441933	0.441813	0.441693	0.441573	0.441453	0.441332	0.441212	0.441092	0.440972	0.440852	0.440731	0.440611	0.440491	0.440371	0.440251	0.44013	0.44001	0.43989	0.43977	0.43965	0.439529	0.439409	0.439289	0.439169	0.439049	0.438929	0.438808	0.438688	0.438568	0.438448	0.438328	0.438207	0.438087	0.437967	0.437847	0.437727	0.437606	0.437486	0.437366	0.437246	0.437126	0.437005	0.436885	0.436765
O_Cys		0.018109	0.0180555	0.0180021	0.0179487	0.0178953	0.0178419	0.0177884	0.017735	0.0176816	0.0176282	0.0175748	0.0175214	0.0174679	0.0174145	0.0173611	0.0173077	0.0172543	0.0172008	0.0171474	0.017094	0.0170406	0.0169872	0.0169337	0.0168803	0.0168269	0.0167735	0.0167201	0.0166667	0.0166132	0.0165598	0.0165064	0.016453	0.0163996	0.0163461	0.0162927	0.0162393	0.0161859	0.0161325	0.016079	0.0160256	0.0159722	0.0159188	0.0158654	0.015812	0.0157585
O_Glx		0.367695	0.367735	0.367775	0.367815	0.367855	0.367895	0.367935	0.367975	0.368015	0.368055	0.368095	0.368135	0.368175	0.368215	0.368256	0.368296	0.368336	0.368376	0.368416	0.368456	0.368496	0.368536	0.368576	0.368616	0.368656	0.368696	0.368736	0.368776	0.368816	0.368856	0.368897	0.368937	0.368977	0.369017	0.369057	0.369097	0.369137	0.369177	0.369217	0.369257	0.369297	0.369337	0.369377	0.369417	0.369457
O_Gly		0.43133	0.43157	0.43181	0.432051	0.432291	0.432532	0.432772	0.433012	0.433253	0.433493	0.433734	0.433974	0.434214	0.434455	0.434695	0.434935	0.435176	0.435416	0.435657	0.435897	0.436137	0.436378	0.436618	0.436859	0.437099	0.437339	0.43758	0.43782	0.43806	0.438301	0.438541	0.438782	0.439022	0.439262	0.439503	0.439743	0.439984	0.440224	0.440464	0.440705	0.440945	0.441185	0.441426	0.441666	0.441907
O_His		0.0728578	0.072986	0.0731142	0.0732424	0.0733707	0.0734989	0.0736271	0.0737553	0.0738835	0.0740117	0.0741399	0.0742681	0.0743963	0.0745245	0.0746527	0.0747809	0.0749091	0.0750373	0.0751655	0.0752937	0.0754219	0.0755501	0.0756783	0.0758065	0.0759348	0.076063	0.0761912	0.0763194	0.0764476	0.0765758	0.076704	0.0768322	0.0769604	0.0770886	0.0772168	0.077345	0.0774732	0.0776014	0.0777296	0.0778578	0.077986	0.0781142	0.0782424	0.0783706	0.0784989
O_Ile		0.246287	0.246581	0.246875	0.247169	0.247462	0.247756	0.24805	0.248344	0.248638	0.248931	0.249225	0.249519	0.249813	0.250107	0.2504	0.250694	0.250988	0.251282	0.251576	0.251869	0.252163	0.252457	0.252751	0.253045	0.253338	0.253632	0.253926	0.25422	0.254514	0.254807	0.255101	0.255395	0.255689	0.255983	0.256276	0.25657	0.256864	0.257158	0.257452	0.257745	0.258039	0.258333	0.258627	0.258921	0.259214
O_Leu		0.367521	0.367788	0.368055	0.368322	0.368589	0.368856	0.369124	0.369391	0.369658	0.369925	0.370192	0.370459	0.370726	0.370993	0.37126	0.371527	0.371795	0.372062	0.372329	0.372596	0.372863	0.37313	0.373397	0.373664	0.373931	0.374198	0.374465	0.374733	0.375	0.375267	0.375534	0.375801	0.376068	0.376335	0.376602	0.376869	0.377136	0.377403	0.377671	0.377938	0.378205	0.378472	0.378739	0.379006	0.379273
O_Lys		0.408934	0.409081	0.409228	0.409375	0.409521	0.409668	0.409815	0.409962	0.410109	0.410256	0.410403	0.41055	0.410697	0.410844	0.410991	0.411137	0.411284	0.411431	0.411578	0.411725	0.411872	0.412019	0.412166	0.412313	0.41246	0.412606	0.412753	0.4129	0.413047	0.413194	0.413341	0.413488	0.413635	0.413782	0.413929	0.414075	0.414222	0.414369	0.414516	0.414663	0.41481	0.414957	0.415104	0.415251	0.415398
O_Met		0.107111	0.106651	0.10619	0.105729	0.105268	0.104808	0.104347	0.103886	0.103425	0.102965	0.102504	0.102043	0.101582	0.101122	0.100661	0.1002	0.0997395	0.0992787	0.098818	0.0983573	0.0978965	0.0974358	0.0969751	0.0965143	0.0960536	0.0955929	0.0951321	0.0946714	0.0942106	0.0937499	0.0932892	0.0928284	0.0923677	0.091907	0.0914462	0.0909855	0.0905247	0.090064	0.0896033	0.0891425	0.0886818	0.0882211	0.0877603	0.0872996	0.0868389
O_Phe		0.167508	0.167681	0.167855	0.168029	0.168202	0.168376	0.16855	0.168723	0.168897	0.16907	0.169244	0.169418	0.169591	0.169765	0.169938	0.170112	0.170286	0.170459	0.170633	0.170806	0.17098	0.171154	0.171327	0.171501	0.171675	0.171848	0.172022	0.172195	0.172369	0.172543	0.172716	0.17289	0.173063	0.173237	0.173411	0.173584	0.173758	0.173931	0.174105	0.174279	0.174452	0.174626	0.1748	0.174973	0.175147
O_Pro		0.161418	0.161645	0.161872	0.162099	0.162326	0.162553	0.16278	0.163007	0.163234	0.163461	0.163688	0.163915	0.164142	0.164369	0.164597	0.164824	0.165051	0.165278	0.165505	0.165732	0.165959	0.166186	0.166413	0.16664	0.166867	0.167094	0.167321	0.167548	0.167775	0.168002	0.168229	0.168456	0.168683	0.16891	0.169137	0.169364	0.169591	0.169818	0.170045	0.170272	0.170499	0.170726	0.170953	0.17118	0.171407
O_Ser		0.266519	0.266346	0.266172	0.265999	0.265825	0.265651	0.265478	0.265304	0.265131	0.264957	0.264783	0.26461	0.264436	0.264263	0.264089	0.263915	0.263742	0.263568	0.263395	0.263221	0.263047	0.262874	0.2627	0.262526	0.262353	0.262179	0.262006	0.261832	0.261658	0.261485	0.261311	0.261138	0.260964	0.26079	0.260617	0.260443	0.26027	0.260096	0.259922	0.259749	0.259575	0.259401	0.259228	0.259054	0.258881
O_Thr		0.266453	0.26688	0.267307	0.267735	0.268162	0.268589	0.269017	0.269444	0.269872	0.270299	0.270726	0.271154	0.271581	0.272008	0.272436	0.272863	0.27329	0.273718	0.274145	0.274572	0.275	0.275427	0.275854	0.276282	0.276709	0.277136	0.277564	0.277991	0.278419	0.278846	0.279273	0.279701	0.280128	0.280555	0.280983	0.28141	0.281837	0.282265	0.282692	0.283119	0.283547	0.283974	0.284401	0.284829	0.285256
O_Trp		0.071	0.071	0.071	0.071	0.071	0.071	0.071	0.071	0.071	0.071	0.071	0.071	0.071	0.071	0.071	0.071	0.071	0.071	0.071	0.071	0.071	0.071	0.071	0.071	0.071	0.071	0.071	0.071	0.071	0.071	0.071	0.071	0.071	0.071	0.071	0.071	0.071	0.071	0.071	0.071	0.071	0.071	0.071	0.071	0.071
O_Tyr		0.134602	0.134455	0.134308	0.134161	0.134014	0.133867	0.13372	0.133574	0.133427	0.13328	0.133133	0.132986	0.132839	0.132692	0.132545	0.132398	0.132251	0.132105	0.131958	0.131811	0.131664	0.131517	0.13137	0.131223	0.131076	0.130929	0.130782	0.130636	0.130489	0.130342	0.130195	0.130048	0.129901	0.129754	0.129607	0.12946	0.129313	0.129167	0.12902	0.128873	0.128726	0.128579	0.128432	0.128285	0.128138
O_Val		0.315705	0.316239	0.316773	0.317307	0.317842	0.318376	0.31891	0.319444	0.319978	0.320513	0.321047	0.321581	0.322115	0.322649	0.323183	0.323718	0.324252	0.324786	0.32532	0.325854	0.326389	0.326923	0.327457	0.327991	0.328525	0.32906	0.329594	0.330128	0.330662	0.331196	0.33173	0.332265	0.332799	0.333333	0.333867	0.334401	0.334936	0.33547	0.336004	0.336538	0.337072	0.337607	0.338141	0.338675	0.339209

## Sheet: Table S7
Table S7. Stoichiometry matrices of Em and Ec (see explanations in the Table S1) based on reactions given in the Table S1.
Ec	pgiA	fbaA	gapA	pmg	pyk	gnd	tkt	ptk	pfl	eutD	nucl_cycle	sdaA	glyA	mleS	aspB	aspC	ansB	glnA	arcA	Arg_synt	argE	proA	bcaT1	Ile_synt	bcaT2	Leu_synt	bcaT3	Val_synt	araT1	Tyr_synt	araT2	Phe_synt	thr	fbp	NADH_bal	X_prod	X_lys	cysDE	metB2	X_his	His_synt	X_trp	Trp_synt	pur	O_CO2	carA	arcC	Out_NH3
																			IF I_Arg > O_Arg	IF I_Arg < O_Arg			IF I_Ile > O_Ile	IF I_Ile < O_Ile	IF I_Leu > O_Leu	IF I_Leu < O_Leu	IF I_Val > O_Val	IF I_Val < O_Val	IF I_Tyr > O_Tyr	IF I_Tyr < O_Tyr	IFI_Phe > O_Phe	IF I_Phe < O_Phe								IF I_His > O_His	IF I_His < O_His	IF I_Trp > O_Trp	IF I_Trp < O_Trp
G6P	-1	0	0	0	0	-1	0	0	0	0	0	0	0	0	0	0	0	0	0	0	0	0	0	0	0	0	0	0	0	0	0	0	0	0	0	0	0	0	0	0	0	0	0	0	0	0	0	0
ATP	0	-1	1	0	1	0	0	0	0	0	-1	0	0	0	0	0	0	-1	0	-2	1	0	0	0	0	0	0	0	0	-1	0	-1	-2	0	0	0	0	-1	0	0	-5	0	-3	-8	0	-2	1	0
F6P	1	-1	0	0	0	0	2	0	0	0	0	0	0	0	0	0	0	0	0	0	0	0	0	0	0	0	0	0	0	1	0	1	0	1	0	0	0	0	0	0	0	0	1	0	0	0	0	0
GAP	0	2	-1	0	0	0	1	1	0	0	0	0	0	0	0	0	0	0	0	0	0	0	0	0	0	0	0	0	0	0	0	0	0	-2	0	0	0	0	0	0	0	0	1	0	0	0	0	0
NADH	0	0	1	0	0	0	0	0	0	0	1	0	0	0	0	0	0	0	0	1	0	0	-1	0	-1	1	-1	0	-1	1	-1	0	0	0	-1	0	0	0	0	0	3	0	0	1	0	0	0	0
3PG	0	0	1	-1	0	0	0	0	0	0	0	0	0	0	0	0	0	0	0	0	0	0	0	0	0	0	0	0	0	0	0	0	0	0	0	0	0	0	0	0	0	0	0	0	0	0	0	0
PEP	0	0	0	1	-1	0	0	0	0	0	0	0	0	0	0	0	0	0	0	0	0	0	0	0	0	0	0	0	0	-2	0	-2	0	0	0	0	0	0	0	0	0	0	-2	0	0	0	0	0
PYR	0	0	0	0	1	0	0	0	-1	0	0	1	0	1	0	1	0	0	0	1	0	0	0	-1	0	-2	0	-2	0	0	0	0	0	0	0	-1	0	0	1	0	1	0	1	1	0	0	0	0
AceCoA	0	0	0	0	0	0	0	0	1	-1	0	0	0	0	0	0	0	0	0	0	0	0	0	0	0	-1	0	0	0	0	0	0	0	0	0	0	0	0	0	0	0	0	0	0	0	0	0	0
Acetyl-P	0	0	0	0	0	0	0	1	0	1	0	0	0	0	0	0	0	0	0	0	0	0	0	0	0	0	0	0	0	0	0	0	0	0	0	0	0	0	0	0	0	0	0	0	0	0	0	0
CO2	0	0	0	0	0	1	0	0	0	0	0	0	0	1	0	0	0	0	0	1	0	0	0	1	0	2	0	1	0	1	0	1	0	0	0	0	0	0	0	0	1	0	1	0	-1	-1	1	0
OXA	0	0	0	0	0	0	0	0	0	0	1	0	0	-1	1	0	0	0	0	0	0	0	0	0	0	0	0	0	0	0	0	0	0	0	0	0	0	0	0	0	0	0	0	0	0	0	0	0
R5P	0	0	0	0	0	1	-3	-1	0	0	0	0	0	0	0	0	0	0	0	0	0	0	0	0	0	0	0	0	0	-2	0	-2	0	0	0	0	0	0	0	0	-1	0	-3	-1	0	0	0	0
KG	0	0	0	0	0	0	0	0	0	0	0	0	0	0	-1	-1	0	0	0	0	-1	0	-1	1	-1	1	-1	1	-1	1	-1	1	0	0	0	0	0	0	0	0	1	-1	0	0	0	0	0	0
NADPH	0	0	0	0	0	2	0	0	0	0	0	0	2	0	0	0	0	0	0	0	1	-2	0	-1	0	-1	0	-1	0	-1	0	-1	-2	0	0	0	0	0	0	0	0	0	-1	0	0	0	0	0
ARG	0	0	0	0	0	0	0	0	0	0	0	0	0	0	0	0	0	0	-1	1	0	0	0	0	0	0	0	0	0	0	0	0	0	0	0	0	0	0	0	0	0	0	0	0	0	0	0	0
Ala	0	0	0	0	0	0	0	0	0	0	0	0	0	0	0	-1	0	0	0	0	0	0	0	0	0	0	0	0	0	0	0	0	0	0	0	0	0	0	0	0	0	0	0	0	0	0	0	0
Asn	0	0	0	0	0	0	0	0	0	0	0	0	0	0	0	0	-1	0	0	0	0	0	0	0	0	0	0	0	0	0	0	0	0	0	0	0	0	0	0	0	0	0	0	0	0	0	0	0
Asp	0	0	0	0	0	0	0	0	0	0	-1	0	0	0	-1	0	1	0	0	-1	0	0	0	0	0	0	0	0	0	0	0	0	-1	0	0	0	0	0	0	0	-1	0	0	-1	0	0	0	0
Cys	0	0	0	0	0	0	0	0	0	0	0	0	0	0	0	0	0	0	0	0	0	0	0	0	0	0	0	0	0	0	0	0	0	0	0	0	0	0	-1	0	0	0	0	0	0	0	0	0
Gln	0	0	0	0	0	0	0	0	0	0	0	0	0	0	0	0	0	1	0	0	0	0	0	0	0	0	0	0	0	0	0	0	0	0	0	0	0	0	0	0	-1	0	-1	-2	0	-1	0	0
Glu	0	0	0	0	0	0	0	0	0	0	0	0	0	0	1	1	0	-1	0	0	2	-1	1	-1	1	-1	1	-1	1	-1	1	-1	0	0	0	0	0	0	0	0	0	1	1	2	0	0	0	0
Gly	0	0	0	0	0	0	0	0	0	0	0	0	1	0	0	0	0	0	0	0	0	0	0	0	0	0	0	0	0	0	0	0	0	0	0	0	0	0	0	0	0	0	0	-1	0	0	0	0
His	0	0	0	0	0	0	0	0	0	0	0	0	0	0	0	0	0	0	0	0	0	0	0	0	0	0	0	0	0	0	0	0	0	0	0	0	0	0	0	-1	1	0	0	0	0	0	0	0
Ile	0	0	0	0	0	0	0	0	0	0	0	0	0	0	0	0	0	0	0	0	0	0	-1	1	0	0	0	0	0	0	0	0	0	0	0	0	0	0	0	0	0	0	0	0	0	0	0	0
Leu	0	0	0	0	0	0	0	0	0	0	0	0	0	0	0	0	0	0	0	0	0	0	0	0	-1	1	0	0	0	0	0	0	0	0	0	0	0	0	0	0	0	0	0	0	0	0	0	0
Lys	0	0	0	0	0	0	0	0	0	0	0	0	0	0	0	0	0	0	0	0	0	0	0	0	0	0	0	0	0	0	0	0	0	0	0	0	-1	0	0	0	0	0	0	0	0	0	0	0
Met	0	0	0	0	0	0	0	0	0	0	0	0	0	0	0	0	0	0	0	0	0	0	0	0	0	0	0	0	0	0	0	0	0	0	0	0	0	-1	0	0	0	0	0	0	0	0	0	0
Phe	0	0	0	0	0	0	0	0	0	0	0	0	0	0	0	0	0	0	0	0	0	0	0	0	0	0	0	0	0	0	-1	1	0	0	0	0	0	0	0	0	0	0	0	0	0	0	0	0
Pro	0	0	0	0	0	0	0	0	0	0	0	0	0	0	0	0	0	0	0	0	0	1	0	0	0	0	0	0	0	0	0	0	0	0	0	0	0	0	0	0	0	0	0	0	0	0	0	0
Ser	0	0	0	0	0	0	0	0	0	0	0	-1	-1	0	0	0	0	0	0	0	0	0	0	0	0	0	0	0	0	0	0	0	0	0	0	0	0	0	0	0	0	0	-1	0	0	0	0	0
Thr	0	0	0	0	0	0	0	0	0	0	0	0	0	0	0	0	0	0	0	0	0	0	0	-1	0	0	0	0	0	0	0	0	1	0	0	0	0	1	0	0	0	0	0	0	0	0	0	0
Trp	0	0	0	0	0	0	0	0	0	0	0	0	0	0	0	0	0	0	0	0	0	0	0	0	0	0	0	0	0	0	0	0	0	0	0	0	0	0	0	0	0	-1	1	0	0	0	0	0
Tyr	0	0	0	0	0	0	0	0	0	0	0	0	0	0	0	0	0	0	0	0	0	0	0	0	0	0	0	0	-1	1	0	0	0	0	0	0	0	0	0	0	0	0	0	0	0	0	0	0
Val	0	0	0	0	0	0	0	0	0	0	0	0	0	0	0	0	0	0	0	0	0	0	0	0	0	0	-1	1	0	0	0	0	0	0	0	0	0	0	0	0	0	0	0	0	0	0	0	0
Orn	0	0	0	0	0	0	0	0	0	0	0	0	0	0	0	0	0	0	1	-1	-1	0	0	0	0	0	0	0	0	0	0	0	0	0	0	0	0	0	0	0	0	0	0	0	0	0	0	0
IMP	0	0	0	0	0	0	0	0	0	0	0	0	0	0	0	0	0	0	0	0	0	0	0	0	0	0	0	0	0	0	0	0	0	0	0	0	0	0	0	0	0	0	0	1	0	0	0	0
For	0	0	0	0	0	0	0	0	1	0	0	0	1	0	0	0	0	0	0	0	0	0	0	0	0	0	0	0	0	0	0	0	0	0	0	0	0	0	0	0	-1	0	0	-2	0	0	0	0
CAR-P	0	0	0	0	0	0	0	0	0	0	0	0	0	0	0	0	0	0	1	-1	0	0	0	0	0	0	0	0	0	0	0	0	0	0	0	0	0	0	0	0	0	0	0	0	0	1	-1	0
NH3	0	0	0	0	0	0	0	0	0	0	1	1	0	0	0	0	1	-1	1	0	0	0	0	1	0	0	0	0	0	0	0	0	0	0	0	0	0	0	1	0	0	0	0	0	0	0	1	-1
Em	I_glc	I_Ala	I_arg	I_Asn	I_asp	I_Cys	I_Gln	I_Glu	I_Gly	I_His	I_Ile	I_Leu	I_Lys	I_met	I_phe	I_pro	I_ser	I_Thr	I_trp	I_tyr	I_Val	I_hypox	O_Ala	O_arg	O_Asn_Asp	O_Cys	O_Gln_Glu	O_Gly	O_His	O_Ile	O_Leu	O_Lys	O_met	O_phe	O_pro	O_ser	O_Thr	O_trp	O_tyr	O_Val	O_orn	O_G6P	O_NAM	O_NAG	O_dATP	O_dTTP	O_dCTP	O_dGTP	O_ATP
G6P	1	0	0	0	0	0	0	0	0	0	0	0	0	0	0	0	0	0	0	0	0	0	0	0	0	0	0	0	0	0	0	0	0	0	0	0	0	0	0	0	0	-1	0	0	0	0	0	0	0
ATP	0	-0.5	-0.5	-1	-1	-0.5	-1	-1	-0.5	-0.5	-0.5	-0.5	-0.5	-0.5	-0.5	-0.5	-0.5	-0.5	-0.5	-0.5	-0.5	-2.5	0	0	0	0	0	0	0	0	0	0	0	0	0	0	0	0	0	0	0	0	-4	-3	-3	-7	-5	-3	-3
F6P	0	0	0	0	0	0	0	0	0	0	0	0	0	0	0	0	0	0	0	0	0	0	0	0	0	0	0	0	0	0	0	0	0	0	0	0	0	0	0	0	0	0	-1	-1	0	0	0	0	0
GAP	0	0	0	0	0	0	0	0	0	0	0	0	0	0	0	0	0	0	0	0	0	0	0	0	0	0	0	0	0	0	0	0	0	0	0	0	0	0	0	0	0	0	0	0	0	0	0	0	0
NADH	0	0	0	0	0	0	0	0	0	0	0	0	0	0	0	0	0	0	0	0	0	0	0	0	0	0	0	0	0	0	0	0	0	0	0	0	0	0	0	0	0	0	0	0	1	1	1	1	1
3PG	0	0	0	0	0	0	0	0	0	0	0	0	0	0	0	0	0	0	0	0	0	0	0	0	0	0	0	0	0	0	0	0	0	0	0	0	0	0	0	0	0	0	0	0	0	0	0	0	0
PEP	-1	0	0	0	0	0	0	0	0	0	0	0	0	0	0	0	0	0	0	0	0	0	0	0	0	0	0	0	0	0	0	0	0	0	0	0	0	0	0	0	0	0	-1	0	0	0	0	0	0
PYR	1	0	0	0	0	0	0	0	0	0	0	0	0	0	0	0	0	0	0	0	0	0	0	0	0	0	0	0	0	0	0	0	0	0	0	0	0	0	0	0	0	0	0	0	1	0	0	0	1
AceCoA	0	0	0	0	0	0	0	0	0	0	0	0	0	0	0	0	0	0	0	0	0	0	0	0	0	0	0	0	0	0	0	0	0	0	0	0	0	0	0	0	0	0	-1	-1	0	0	0	0	0
Acetyl-P	0	0	0	0	0	0	0	0	0	0	0	0	0	0	0	0	0	0	0	0	0	0	0	0	0	0	0	0	0	0	0	0	0	0	0	0	0	0	0	0	0	0	0	0	0	0	0	0	0
CO2	0	0	0	0	0	0	0	0	0	0	0	0	0	0	0	0	0	0	0	0	0	0	0	0	0	0	0	0	0	0	0	0	0	0	0	0	0	0	0	0	0	0	0	0	1	1	1	0	1
OXA	0	0	0	0	0	0	0	0	0	0	0	0	0	0	0	0	0	0	0	0	0	0	0	0	0	0	0	0	0	0	0	0	0	0	0	0	0	0	0	0	0	0	0	0	0	0	0	0	0
R5P	0	0	0	0	0	0	0	0	0	0	0	0	0	0	0	0	0	0	0	0	0	-1	0	0	0	0	0	0	0	0	0	0	0	0	0	0	0	0	0	0	0	0	0	0	0	-1	-1	0	0
KG	0	0	0	0	0	0	0	0	0	0	0	0	0	0	0	0	0	0	0	0	0	0	0	0	0	0	0	0	0	0	0	0	0	0	0	0	0	0	0	0	0	0	0	0	0	0	0	0	0
NADPH	0	0	0	0	0	0	0	0	0	0	0	0	0	0	0	0	0	0	0	0	0	0	0	0	0	0	0	0	0	0	0	0	0	0	0	0	0	0	0	0	0	0	-1	0	-1	-3	-1	-1	0
ARG	0	0	1	0	0	0	0	0	0	0	0	0	0	0	0	0	0	0	0	0	0	0	0	-1	0	0	0	0	0	0	0	0	0	0	0	0	0	0	0	0	1	0	0	0	0	0	0	0	0
Ala	0	1	0	0	0	0	0	0	0	0	0	0	0	0	0	0	0	0	0	0	0	0	-1	0	0	0	0	0	0	0	0	0	0	0	0	0	0	0	0	0	0	0	0	0	0	0	0	0	0
Asn	0	0	0	1	0	0	0	0	0	0	0	0	0	0	0	0	0	0	0	0	0	0	0	0	-0.5	0	0	0	0	0	0	0	0	0	0	0	0	0	0	0	0	0	0	0	0	0	0	0	0
Asp	0	0	0	0	1	0	0	0	0	0	0	0	0	0	0	0	0	0	0	0	0	0	0	0	-0.5	0	0	0	0	0	0	0	0	0	0	0	0	0	0	0	0	0	0	0	-1	-1	-1	0	-1
Cys	0	0	0	0	0	1	0	0	0	0	0	0	0	0	0	0	0	0	0	0	0	0	0	0	0	-1	0	0	0	0	0	0	0	0	0	0	0	0	0	0	0	0	0	0	0	0	0	0	0
Gln	0	0	0	0	0	0	1	0	0	0	0	0	0	0	0	0	0	0	0	0	0	0	0	0	0	0	-0.5	0	0	0	0	0	0	0	0	0	0	0	0	0	0	0	-1	-1	0	0	-1	-1	0
Glu	0	0	0	0	0	0	0	1	0	0	0	0	0	0	0	0	0	0	0	0	0	0	0	0	0	0	-0.5	0	0	0	0	0	0	0	0	0	0	0	0	0	0	0	1	1	0	0	1	1	0
Gly	0	0	0	0	0	0	0	0	1	0	0	0	0	0	0	0	0	0	0	0	0	0	0	0	0	0	0	-1	0	0	0	0	0	0	0	0	0	0	0	0	0	0	0	0	0	0	0	0	0
His	0	0	0	0	0	0	0	0	0	1	0	0	0	0	0	0	0	0	0	0	0	0	0	0	0	0	0	0	-1	0	0	0	0	0	0	0	0	0	0	0	0	0	0	0	0	0	0	0	0
Ile	0	0	0	0	0	0	0	0	0	0	1	0	0	0	0	0	0	0	0	0	0	0	0	0	0	0	0	0	0	-1	0	0	0	0	0	0	0	0	0	0	0	0	0	0	0	0	0	0	0
Leu	0	0	0	0	0	0	0	0	0	0	0	1	0	0	0	0	0	0	0	0	0	0	0	0	0	0	0	0	0	0	-1	0	0	0	0	0	0	0	0	0	0	0	0	0	0	0	0	0	0
Lys	0	0	0	0	0	0	0	0	0	0	0	0	1	0	0	0	0	0	0	0	0	0	0	0	0	0	0	0	0	0	0	-1	0	0	0	0	0	0	0	0	0	0	0	0	0	0	0	0	0
Met	0	0	0	0	0	0	0	0	0	0	0	0	0	1	0	0	0	0	0	0	0	0	0	0	0	0	0	0	0	0	0	0	-1	0	0	0	0	0	0	0	0	0	0	0	0	0	0	0	0
Phe	0	0	0	0	0	0	0	0	0	0	0	0	0	0	1	0	0	0	0	0	0	0	0	0	0	0	0	0	0	0	0	0	0	-1	0	0	0	0	0	0	0	0	0	0	0	0	0	0	0
Pro	0	0	0	0	0	0	0	0	0	0	0	0	0	0	0	1	0	0	0	0	0	0	0	0	0	0	0	0	0	0	0	0	0	0	-1	0	0	0	0	0	0	0	0	0	0	0	0	0	0
Ser	0	0	0	0	0	0	0	0	0	0	0	0	0	0	0	0	1	0	0	0	0	0	0	0	0	0	0	0	0	0	0	0	0	0	0	-1	0	0	0	0	0	0	0	0	0	0	0	0	0
Thr	0	0	0	0	0	0	0	0	0	0	0	0	0	0	0	0	0	1	0	0	0	0	0	0	0	0	0	0	0	0	0	0	0	0	0	0	-1	0	0	0	0	0	0	0	0	0	0	0	0
Trp	0	0	0	0	0	0	0	0	0	0	0	0	0	0	0	0	0	0	1	0	0	0	0	0	0	0	0	0	0	0	0	0	0	0	0	0	0	-1	0	0	0	0	0	0	0	0	0	0	0
Tyr	0	0	0	0	0	0	0	0	0	0	0	0	0	0	0	0	0	0	0	1	0	0	0	0	0	0	0	0	0	0	0	0	0	0	0	0	0	0	-1	0	0	0	0	0	0	0	0	0	0
Val	0	0	0	0	0	0	0	0	0	0	0	0	0	0	0	0	0	0	0	0	1	0	0	0	0	0	0	0	0	0	0	0	0	0	0	0	0	0	0	-1	0	0	0	0	0	0	0	0	0
Orn	0	0	0	0	0	0	0	0	0	0	0	0	0	0	0	0	0	0	0	0	0	0	0	0	0	0	0	0	0	0	0	0	0	0	0	0	0	0	0	0	-1	0	0	0	0	0	0	0	0
IMP	0	0	0	0	0	0	0	0	0	0	0	0	0	0	0	0	0	0	0	0	0	1	0	0	0	0	0	0	0	0	0	0	0	0	0	0	0	0	0	0	0	0	0	0	-1	0	0	-1	-1
For	0	0	0	0	0	0	0	0	0	0	0	0	0	0	0	0	0	0	0	0	0	0	0	0	0	0	0	0	0	0	0	0	0	0	0	0	0	0	0	0	0	0	0	0	0	-1	0	0	0
CAR-P	0	0	0	0	0	0	0	0	0	0	0	0	0	0	0	0	0	0	0	0	0	0	0	0	0	0	0	0	0	0	0	0	0	0	0	0	0	0	0	0	0	0	0	0	0	-1	-1	0	0
NH3	0	0	0	0	0	0	0	0	0	0	0	0	0	0	0	0	0	0	0	0	0	0	0	0	0	0	0	0	0	0	0	0	0	0	0	0	0	0	0	0	0	0	0	0	0	0	0	0	0
[truncated: 15 more columns]
