# Supplementary material for: Increased Biomass Yield of Lactococcus lactis by Reduced Overconsumption of Amino Acids and Increased Catalytic Activities of Enzymes
Source: PLoS One. 2012 Oct 25;7(10):e48223. doi: 10.1371/journal.pone.0048223 (PMC3485057; doi:10.1371/journal.pone.0048223)
Supplement: File S2 — Omics data sets. Data describing mRNA and protein abundances (molecules/fl), specific flux values (mmol (g*h) −1), apparent catalytic activities of proteins (s−1), protein to mRNA ratio (mol/mol) and correlation and covariation coefficients between the specific growth rate and measured or calculated parameters. (XLSX) [file pone.0048223.s002.xlsx]

## Sheet: Table S8
specific groth rate, h-1			0.1	0.2	0.3	0.4	0.5	0.1	0.2	0.3	0.4	0.5	0.1	0.2	0.3	0.4	0.5	0.1	0.2	0.3	0.4	0.5	0.1	0.2	0.3	0.4	0.5	0.1	0.2	0.3	0.4	0.5	0.1	0.2	0.3	0.4	0.5	0.1	0.2	0.3	0.4	0.5	0.1	0.2	0.3	0.4	0.5	0.1	0.2
unit			unitless	unitless	unitless	unitless	unitless	unitless	unitless	unitless	unitless	unitless	molecules fl-1	molecules fl-1	molecules fl-1	molecules fl-1	molecules fl-1	molecules fl-1	molecules fl-1	molecules fl-1	molecules fl-1	molecules fl-1	mmol gdw-1	mmol gdw-1	mmol gdw-1	mmol gdw-1	mmol gdw-1	mmol (h*gdw)-1	mmol (h*gdw)-1	mmol (h*gdw)-1	mmol (h*gdw)-1	mmol (h*gdw)-1	unitless	unitless	unitless	unitless	unitless	unitless	unitless	unitless	unitless	unitless	s-1	s-1	s-1	s-1	s-1	unitless	unitless
kegg_id	name	definition	rel_mRNA	rel_mRNA	rel_mRNA	rel_mRNA	rel_mRNA	rel_prot	rel_prot	rel_prot	rel_prot	rel_prot	abs_mRNA	abs_mRNA	abs_mRNA	abs_mRNA	abs_mRNA	abs_prot	abs_prot	abs_prot	abs_prot	abs_prot	flux	flux	flux	flux	flux	spec_flux	spec_flux	spec_flux	spec_flux	spec_flux	rel_flux	rel_flux	rel_flux	rel_flux	rel_flux	pm	pm	pm	pm	pm	kcat	kcat	kcat	kcat	kcat	rel_kcat	rel_kcat
l0190	acca	acetyl-coa carboxylase carboxyl transferase subunit alpha	1	0.9	0.98	0.97	0.995	1	1.19807	1.06558	1.0854	0.987958	1.929	2.295	2.832	3.09	3.45	4890	5858.59	5210.68	5307.62	4831.11	0.211026	0.187084	0.176324	0.169423	0.164208	0.0211026	0.0374167	0.0528971	0.0677693	0.0821038	1	0.886544	0.835556	0.802856	0.778141	2534.99	2552.76	1839.93	1717.68	1400.32	0.216492	0.320397	0.509276	0.640543	0.852573	1	1.47995
l0187	accb	acetyl-coa carboxylase biotin carboxyl carrier protein subunit	1	0.95	1.105	1.295	1.245						1.383	1.731	2.334	2.742	2.913						0.211026	0.187084	0.176324	0.169423	0.164208	0.0211026	0.0374167	0.0528971	0.0677693	0.0821038	1	0.886544	0.835556	0.802856	0.778141
l0189	accc	acetyl-coa carboxylase biotin carboxylase subunit (ec:6,4,1,2)	1	0.92	0.92	0.915	0.98	1	0.910273	1.05626	0.979819	0.971632	1.86	2.04	2.55	2.889	3.27	2115	1925.23	2233.99	2072.32	2055	0.211026	0.187084	0.176324	0.169423	0.164208	0.0211026	0.0374167	0.0528971	0.0677693	0.0821038	1	0.886544	0.835556	0.802856	0.778141	1137.1	943.739	876.074	717.313	628.441	0.500542	0.974987	1.18786	1.64056	2.00432	1	1.94786
l0180	accd	acetyl-coa carboxylase subunit beta (ec:6,4,1,2)	1	1.07	1.1	1.165	1.14	1	0.919149	1.07862	1.05986	1.36117	1.809	2.379	2.997	3.33	3.57	1095	1006.47	1181.09	1160.55	1490.48	0.211026	0.187084	0.176324	0.169423	0.164208	0.0211026	0.0374167	0.0528971	0.0677693	0.0821038	1	0.886544	0.835556	0.802856	0.778141	605.307	423.064	394.092	348.514	417.502	0.9668	1.86501	2.24679	2.92944	2.76345	1	1.92905
l73818	acka1	acetate kinase (ec:2,7,2,1)	1	1.49	1.235	0.98	1.115	1	1.07441	1.07633	1.10495	1.15327	0.771	0.99	1.194	1.287	1.407	696	747.792	749.122	769.043	802.679																902.724	755.345	627.406	597.547	570.489
l0224	acka2	acetate kinase (ec:2,7,2,1)	1	1.12	1.02	0.65	0.66	1	0.752101	0.680157	0.515126	0.320702	1.929	2.502	2.553	2.316	2.484	2814	2116.41	1913.96	1449.56	902.455	4.82491	4.89522	4.75242	4.27779	3.56271	0.482491	0.979044	1.42572	1.71112	1.78136	1	1.01457	0.984975	0.886606	0.738399	1458.79	845.888	749.691	625.891	363.307	8.60162	23.2069	37.3695	59.2186	99.024	1	2.69797
l68758	acma	autolysin (ec:3,5,1,28)	1	2.01	1.61	0.95	0.945	1	0.866529	1.07901	0.939308	0.980051	1.59	2.424	2.742	2.994	3.15	969	839.667	1045.56	910.19	949.669																609.434	346.397	381.312	304.005	301.482
l159324	acmb	n-acetylmuramoyl-l-alanine amidase (ec:3,5,1,28)	1	0.95	0.725	0.57	0.49
l2183	acmc	n-acetylmuramidase (ec:3,5,1,28)	1	1.16	1.215	0.805	0.73
l127411	acmd	n-acetylmuramidase (ec:3,5,1,28)	1	1.87	1.435	0.92	0.89
l115551	acpd	acyl carrier protein phosphodiesterase	1	2.55	2.04	1.525	1.62	1	1.15335	1.0728	1.01346	1.09453
l0183	acpp	acyl carrier protein	1	1.22	1.835	1.635	2.185	1	1.1956	1.41355	1.14593	0.923275	1.938	3.99	4.68	5.61	5.97	22920	27403.1	32398.6	26264.8	21161.5	0.211026	0.187084	0.176324	0.169423	0.164208	0.0211026	0.0374167	0.0528971	0.0677693	0.0821038	1	0.886544	0.835556	0.802856	0.778141	11826.6	6867.96	6922.78	4681.78	3544.63	0.0461887	0.0684984	0.081907	0.129442	0.19464	1	1.48301
l61355	acps	4'-phosphopantetheinyl transferase	1	2.13	1.65	1.79	1.7
l0149	adaa	methylphosphotriester-dna alkyltransferase	1	0.78	0.79	0.74	0.73
l87453	add	adenosine deaminase (ec:3,5,4,4)	1	3.74	3.92	2.295	2.49	1	1.16161	1.3921	1.625	2.32038											2.71952	1.97653	1.57546	1.39605	0.644148	0.271952	0.395307	0.472638	0.55842	0.322074	1	0.726796	0.579316	0.513345	0.236861
l55758	adha, adhp	alcohol dehydrogenase (ec:1,1,1,1)	1	0.83	0.57	0.245	0.26																2.29496	2.06872	2.05902	1.66061	0.88683	0.229496	0.413745	0.617706	0.664246	0.443415	1	0.901421	0.897193	0.723593	0.386426
l13145	adhe	bifunctional acetaldehyde-coa/alcohol dehydrogenase (ec:1,2,1,10)	1	7.61	7.45	6.405	7.335	1	1.33189	1.66529	1.82149	1.7798	0.936	7.89	7.56	8.85	8.7	9750	12985.9	16236.6	17759.5	17353.1	2.29496	2.06872	2.05902	1.66061	0.88683	0.229496	0.413745	0.617706	0.664246	0.443415	1	0.901421	0.897193	0.723593	0.386426	10416.7	1645.87	2147.7	2006.73	1994.61	1.18082	1.59837	1.90854	1.87634	1.28189	1	1.3536
l140714	adk	adenylate kinase (ec:2,7,4,3)	1	1.65	1.645	1.11	1.265	1	0.907515	0.762943	0.762023	0.87359	0.486	0.396	0.726	1.02	1.179	8100	7350.88	6179.84	6172.38	7076.08	0.0644929	0.0691497	0.0738065	0.0784633	0.0831201	0.00644929	0.0138299	0.0221419	0.0313853	0.0415601	1	1.07221	1.14441	1.21662	1.28883	16666.7	18562.8	8512.17	6051.36	6001.76	0.0399431	0.0943836	0.179744	0.255087	0.294645	1	2.36295
l128691	agl	alpha-glucosidase (ec:3,2,1,20)	1	0.95	1.095	1.31	1.43
l135351	ahpc	alkyl hydroperoxide reductase	1	1.2	1.125	1.175	1.195	1	0.945733	1.20385	1.14215	1.01638	1.584	2.079	2.508	2.859	3.24	2412	2281.11	2903.69	2754.86	2451.51																1522.73	1097.21	1157.77	963.575	756.64
l135954	ahpf	alkyl hydroperoxide reductase	1	0.92	0.965	1.24	1.335	1	1.03219	1.17028	1.33192	1.32979	0.723	1.011	1.191	1.416	1.629	1659	1712.4	1941.49	2209.66	2206.12																2294.61	1693.77	1630.13	1560.49	1354.28
l82250	ahrc	transcription regulator	1	0.78	0.87	0.875	0.82	1	1.032	0.855672	0.850821	0.602536
l0343	alas	alanyl-trna synthetase (ec:6,1,1,7)	1	0.64	0.97	1.315	1.405	1	0.870625	0.848507	0.881823	1.05255	0.426	0.693	0.681	0.837	1.014	1020	888.037	865.477	899.46	1073.6	0.597622	0.602296	0.606971	0.611645	0.616319	0.0597622	0.120459	0.182091	0.244658	0.308159	1	1.00782	1.01564	1.02346	1.03128	2394.37	1281.44	1270.89	1074.62	1058.78	2.93929	6.80494	10.5548	13.6456	14.3995	1	2.31517
l0321	aldb	alpha-acetolactate decarboxylase (ec:4,1,1,5)	1	0.48	0.515	0.53	0.5	1	0.980872	0.990598	0.983468	1.21649	1.812	1.872	1.383	1.353	1.458	759	744.481	751.864	746.452	923.315																418.874	397.693	543.647	551.701	633.275
l0322	aldc	alpha-acetolactate decarboxylase (ec:4,1,1,5)	1	1.38	0.715833	0.715	0.655
l52644	aldr	aldr	1	0.48	0.555	0.635	0.62
l0103	alr	alanine racemase (ec:5,1,1,1)	1	1.79	1.515	1.71	1.755
l210	als	acetolactate synthase (ec:2,2,1,6)	1	0.47	0.525	0.735	0.67	1	0.92766	0.958151	1.17818	1.24589											-1.82842	-2.24818	-1.53378	-1.72005	-0.16996	-0.182842	-0.449636	-0.460135	-0.688019	-0.0849798	1	1.22957	0.838857	0.940728	0.0929543
l0236	amtb	ammonium transporter	1			3.47	3.46
l77437	amyl	cytoplasmic alpha-amylase (ec:3,2,1,1)	1	1.31	0.95	0.595	0.52
l128692	amyy	alpha-amylase (ec:3,2,1,1)	1	0.86	1.045	1.26	1.335
l142722	ansb	l-asparaginase	1	1.54	1.3	1.39	1.365																1.52637	1.38948	1.28227	1.23197	1.11117	0.152637	0.277896	0.384682	0.492789	0.555585	1	0.910318	0.840082	0.807127	0.727983
l124107	apbe	thiamine biosynthesis lipoprotein	1	1.02	1.085	1.265	1.32
l119032	apl	alkaline phosphatase	1	0.78	0.815	0.98	0.97	1	1.49763	1.41121	1.3345	0.759298
l22735	apt	adenine phosphoribosyltransferase (ec:2,4,2,7)	1	1.8	1.84	2.005	2.045																2.71952	1.97653	1.57546	1.39605	0.644148	0.271952	0.395307	0.472638	0.55842	0.322074	1	0.726796	0.579316	0.513345	0.236861
l102412	apu	amylopullulanase (ec:3,2,1,41)	1	0.72	0.875	0.575	0.515
l56488	arat	aromatic amino acid aminotransferase	1	0.83	0.91	0.905	0.92	1	1.07714	1.12591	0.940997	0.906699	0.453	0.582	0.684	0.768	0.783	636	685.062	716.076	598.474	576.661	0.0759268	0.0714704	0.0819572	0.0918817	0.0935696	0.00759268	0.0142941	0.0245871	0.0367527	0.0467848	1	0.941307	1.07942	1.21014	1.23237	1403.97	1177.08	1046.89	779.263	736.476	0.598898	1.04675	1.72252	3.08077	4.07005	1	1.74779
l121426	arb	6-phospho-beta-glucosidase (ec:3,2,1,86)	1	1.15	1.115	0.475	0.495	1	0.812885	0.697181	0.498106	0.424586	3.75	4.08	4.29	3.66	3.78	5310	4316.42	3702.03	2644.94	2254.55																1416	1057.95	862.944	722.662	596.442
l0329	arca	arginine deiminase (ec:3,5,3,6)	1	1.25	2.45083	0.4	2.775	1	0.768789	0.581051	0.587163	0.414411	0.882	0.753	2.361	0.9	3.06	3150	2421.69	1830.31	1849.56	1305.4	1.90441	1.2967	0.689639	0.332179	0.232732	0.190441	0.25934	0.206892	0.132872	0.116366	1	0.680896	0.362128	0.174426	0.122207	3571.43	3216.05	775.227	2055.07	426.6	3.03294	5.37239	5.67066	3.60394	4.47197	1	1.77135
l0109	arcb	ornithine carbamoyltransferase (ec:2,1,3,3)	1	0.74	1.26	0.29	2.4	1	0.630189	0.549326	0.563524	0.236891	0.861	0.738	2.007	0.639	2.67	3240	2041.81	1779.82	1825.82	767.526	1.90441	1.2967	0.689639	0.332179	0.232732	0.190441	0.25934	0.206892	0.132872	0.116366	1	0.680896	0.362128	0.174426	0.122207	3763.07	2766.68	886.805	2857.31	287.463	2.9487	6.37191	5.83153	3.65081	7.60585	1	2.16093
l93826	arcc1	carbamate kinase (ec:2,7,2,2)	1	0.5	1.085	0.3	1.825																5.57372	4.68853	4.08625	3.79496	3.49026	0.557372	0.937706	1.22588	1.51798	1.74513	1	0.841185	0.733128	0.680866	0.626199
l92850	arcc2	carbamate kinase (ec:2,7,2,2)	1	0.42	1.035	0.27	1.575
l0112	arcc3	carbamate kinase (ec:2,7,2,2)
l94890	arcd1	arginine/ornitine antiporter	1	0.62	1.16	0.365	1.805
l0111	arcd2	arginine/ornitine antiporter	1	1.15	1.23	1.465	1.395
l91456	arct	transaminase	1	0.65	0.665	0.75	0.775	1	0.968468	0.87286	0.854374	0.592653	0.717	0.789	0.834	0.84	0.996	2193	2123.85	1914.18	1873.64	1299.69																3058.58	2691.83	2295.18	2230.53	1304.91
l0107	argb	acetylglutamate kinase (ec:2,7,2,8)	1	1.74	1.715	2.23	1.72	1	1.11182	1.43256	1.3925	1.37504	1.575	3.54	4.05	4.38	4.35	1392	1547.66	1994.12	1938.36	1914.06	0.400271	0.425427	0.30146	0.138949	0.0363287	0.0400271	0.0850853	0.0904381	0.0555796	0.0181643	1	1.06285	0.75314	0.347137	0.0907601	883.81	437.191	492.375	442.549	440.013	1.44255	2.75801	2.27518	1.43845	0.47608	1	1.9119
l0104	argc	n-acetyl-gamma-glutamyl-phosphate reductase (ec:1,2,1,38)	1	2.61	1.975	1.385	1.26	1	1.16903	1.42378	1.13487	0.978305	1.383	2.247	2.838	3.33	3.24	4560	5330.78	6492.44	5175.01	4461.07	0.400271	0.425427	0.30146	0.138949	0.0363287	0.0400271	0.0850853	0.0904381	0.0555796	0.0181643	1	1.06285	0.75314	0.347137	0.0907601	3297.18	2372.4	2287.68	1554.06	1376.87	0.440357	0.800717	0.69881	0.53879	0.204266	1	1.81834
l0106	argd	acetylornithine aminotransferase (ec:2,6,1,11)	1	1.59	1.56	1.75	1.46	1	1.1414	1.04273	1.02065	0.776638	1.593	2.961	3.72	4.26	4.11	1713	1955.21	1786.2	1748.37	1330.38	0.400271	0.425427	0.30146	0.138949	0.0363287	0.0400271	0.0850853	0.0904381	0.0555796	0.0181643	1	1.06285	0.75314	0.347137	0.0907601	1075.33	660.322	480.161	410.416	323.694	1.17223	2.18311	2.54002	1.59477	0.68495	1	1.86236
l0115	arge	acetylornithine deacetylase (ec:3,5,1,16)	1	3.32	3.49	3.3	3.125	1	1.29499	1.30071	1.17077	1.01719	1.581	5.07	5.97	6.27	5.91	4200	5438.98	5462.99	4917.25	4272.2	0.400271	0.425427	0.30146	0.138949	0.0363287	0.0400271	0.0850853	0.0904381	0.0555796	0.0181643	1	1.06285	0.75314	0.347137	0.0907601	2656.55	1072.78	915.074	784.25	722.876	0.478102	0.784788	0.830494	0.567034	0.213296	1	1.64147
l0108	argf	ornithine carbamoyltransferase (ec:2,1,3,3)	1	1.57	1.645	1.805	1.645	1	1.30256	1.18611	1.35339
l126739	argg	argininosuccinate synthase (ec:6,3,4,5)	1	1.4	1.205	1.29	1.325
l0114	argh	argininosuccinate lyase (ec:4,3,2,1)	1	1.09	1.13	1.37	1.4	1	0.962589	1.06291	1.06127
l0105	argj	bifunctional ornithine acetyltransferase/n-acetylglutamate synthase	1	2.11	1.78	1.63	1.45	1	1.31655	1.33448	1.2481	1.06323											0.400271	0.425427	0.30146	0.138949	0.0363287	0.0400271	0.0850853	0.0904381	0.0555796	0.0181643	1	1.06285	0.75314	0.347137	0.0907601
l0110	argr	arginine catabolic regulator	1	0.65	0.94	1.105	1.515	1	1.11164	1.17045	1.31045	1.441
l0344	args	arginyl-trna synthetase (ec:6,1,1,19)	1	1.6	1.68	0.98	1.15	1	0.963688	0.961488	0.970924	0.937053	2.166	3.63	4.41	4.32	4.62	5220	5030.45	5018.97	5068.22	4891.42	0.21234	0.213675	0.21501	0.216346	0.217681	0.021234	0.042735	0.0645031	0.0865384	0.108841	1	1.00629	1.01258	1.01887	1.02516	2409.97	1385.8	1138.09	1173.2	1058.75	0.204068	0.426179	0.644736	0.856581	1.11628	1	2.08841
l0057	aroa	3-phosphoshikimate 1-carboxyvinyltransferase (ec:2,5,1,19)	1	1.09	1.125	1.285	1.485																0.127749	0.120151	0.126133	0.129556	0.134341	0.0127749	0.0240301	0.0378398	0.0518226	0.0671703	1	0.94052	0.987346	1.01415	1.0516
l0060	arob	3-dehydroquinate synthase (ec:4,2,3,4)	1	1.02	1.04	1.095	1.19	1	0.953918	1.01549	0.987633	0.815417	0.693	0.948	1.146	1.311	1.548	381	363.443	386.904	376.288	310.674	0.127749	0.120151	0.126133	0.129556	0.134341	0.0127749	0.0240301	0.0378398	0.0518226	0.0671703	1	0.94052	0.987346	1.01415	1.0516	549.784	383.378	337.612	287.024	200.694	1.68209	3.31692	4.90638	6.90897	10.8465	1	1.97191
l0059	aroc	chorismate synthase (ec:4,2,3,5)	1	0.91	0.945	0.96	1.04	1	0.930944	0.904091	0.969612	1.16945	0.855	1.146	1.302	1.368	1.617	1221	1136.68	1103.89	1183.9	1427.9	0.127749	0.120151	0.126133	0.129556	0.134341	0.0127749	0.0240301	0.0378398	0.0518226	0.0671703	1	0.94052	0.987346	1.01415	1.0516	1428.07	991.87	847.845	865.421	883.052	0.524877	1.06055	1.71963	2.19594	2.35991	1	2.02057
l0062	arod	3-dehydroquinate dehydratase (ec:4,2,1,10)	1	2.03	1.865	1.245	1.225	1	0.741976	0.783489	0.794473	0.72058	0.57	0.648	1.062	1.326	1.359	3660	2715.63	2867.57	2907.77	2637.32																6421.05	4190.79	2700.16	2192.89	1940.63
l0061	aroe	shikimate 5-dehydrogenase (ec:1,1,1,25)	1	1.22	1.13	1.18	1.335	1	1.06178	0.997804	0.982626	1.93696											0.127749	0.120151	0.126133	0.129556	0.134341	0.0127749	0.0240301	0.0378398	0.0518226	0.0671703	1	0.94052	0.987346	1.01415	1.0516
l0063	arof	phospho-2-dehydro-3-deoxyheptonate aldolase (ec:2,5,1,54)	1	2.09	1.45667	1.1275	1.28083	1	1.2239	1.31328	1.62894	1.48453	0.357	0.531	0.615	0.96	1.068	1035	1266.73	1359.25	1685.96	1536.49	0.127749	0.120151	0.126133	0.129556	0.134341	0.0127749	0.0240301	0.0378398	0.0518226	0.0671703	1	0.94052	0.987346	1.01415	1.0516	2899.16	2385.56	2210.16	1756.21	1438.66	0.619203	0.951669	1.39658	1.54201	2.19313	1	1.53693
l0064	aroh	phospho-2-dehydro-3-deoxyheptonate aldolase (ec:2,5,1,54)	1	9.21	14.71	7.205	6.86	1	1.33209	1.60463	2.21102	2.2048											0.127749	0.120151	0.126133	0.129556	0.134341	0.0127749	0.0240301	0.0378398	0.0518226	0.0671703	1	0.94052	0.987346	1.01415	1.0516
l0056	arok	shikimate kinase (ec:2,7,1,71)	1	1.22	1.25	1.64	1.66																0.127749	0.120151	0.126133	0.129556	0.134341	0.0127749	0.0240301	0.0378398	0.0518226	0.0671703	1	0.94052	0.987346	1.01415	1.0516
l11493	arsc	arsenate reductase	1		1.855	1.26	1.5
l66199	asd	aspartate-semialdehyde dehydrogenase (ec:1,2,1,11)	1	2.75	2.175	1.465	1.415	1	0.941159	1.12019	0.96529	1.13467	1.011	1.662	2.046	2.877	3.03	795	748.221	890.553	767.406	902.062	-0.482186	-0.418822	-0.354367	-0.321597	-0.242339	-0.0482186	-0.0837644	-0.10631	-0.128639	-0.121169	1	0.868589	0.734917	0.666956	0.502583	786.35	450.193	435.265	266.738	297.71	-3.04273	-5.61623	-5.98866	-8.40935	-6.73863	1	1.84579
l00396	asnb	asparagine synthetase b	1	2.71	2.615	3.225	3.525	1	1.23953	1.5093	1.78079	1.86604	0.2562	0.657	0.915	1.365	1.554	516	639.599	778.797	918.889	962.879																2014.05	973.515	851.144	673.179	619.613
l0345	asnc	asparaginyl-trna synthetase (ec:6,1,1,22)	1	0.96	1.015	1.275	1.16	1	1.03219	1.08063	1.21265	0.902857	1.173	1.647	2.016	2.172	2.427	1950	2012.77	2107.22	2364.67	1760.57	0.221087	0.220486	0.219885	0.219284	0.218683	0.0221087	0.0440972	0.0659655	0.0877136	0.109342	1	0.997282	0.994564	0.991845	0.989127	1662.4	1222.08	1045.25	1088.71	725.41	0.568779	1.09909	1.57044	1.86085	3.11564	1	1.93237
l0095	asnh	asparagine synthetase (ec:6,3,5,4)	1	0.93	0.855	0.995	0.925	1	0.9394	0.987053	0.96124	1.11509	1.329	1.599	1.719	2.232	2.331	549	515.73	541.892	527.721	612.187																413.093	322.533	315.237	236.434	262.628
l0098	aspb	aspartate aminotransferase (ec:2,6,1,1)	1	2.08	1.755	1.285	1.235	1	0.918706	0.89206	0.842045	0.8918	1.017	1.314	1.878	2.409	2.556	2694	2474.99	2403.21	2268.47	2402.51	-1.08229	-0.680181	-0.479929	-0.410988	-0.0370711	-0.108229	-0.136036	-0.143979	-0.164395	-0.0185355	1	0.628465	0.443439	0.379739	0.0342524	2648.97	1883.56	1279.66	941.664	939.949	-2.0154	-2.75737	-3.00554	-3.63556	-0.387039	1	1.36815
l162604	aspc	aminotransferase alat (ec:2,6,1,2)	1	1.21	1.055	0.89	0.955	1	0.934611	0.922356	0.831646	0.681689	1.746	2.409	2.664	2.787	3.03	2211	2066.43	2039.33	1838.77	1507.21	0.0823332	0.0273525	0.0217999	0.0453593	-0.035056	0.00823332	0.0054705	0.00653997	0.0181437	-0.017528	1	0.332217	0.264777	0.550924	-0.425782	1266.32	857.794	765.514	659.767	497.43	0.186811	0.132807	0.160881	0.49501	-0.583409	1	0.71092
l0346	asps	aspartyl-trna synthetase (ec:6,1,1,12)	1	0.9	0.7	0.97	0.86	1	1.13016	1.1135	1.45893	1.32378	1.902	1.854	1.968	2.481	2.604	1242	1403.66	1382.97	1812	1644.13	0.221087	0.220486	0.219885	0.219284	0.218683	0.0221087	0.0440972	0.0659655	0.0877136	0.109342	1	0.997282	0.994564	0.991845	0.989127	652.997	757.099	702.729	730.349	631.387	0.89301	1.57603	2.39287	2.42843	3.33629	1	1.76485
l8990	atpa	f0f1 atp synthase subunit alpha (ec:3,6,3,14)	1	0.87	1.09	1.445	1.26	1	1.02539	0.993335	1.0902	0.997181	1.929	2.694	3.33	3.81	4.14	5430	5567.86	5393.81	5919.8	5414.69																2814.93	2066.76	1619.76	1553.75	1307.9
l11729	atpb	f0f1 atp synthase subunit a (ec:3,6,3,14)	1	1.18	1.305	1.495	1.36
l5953	atpc	f0f1 atp synthase subunit epsilon (ec:3,6,3,14)	1	0.74	1.005	1.195	1.12	1	0.898748	1.49825	1.05802	0.963458
l6563	atpd	f0f1 atp synthase subunit beta (ec:3,6,3,14)	1	0.75	0.995	1.27	1.15	1	0.960185	1.03142	1.11792	1.05878	1.821	2.283	2.937	3.27	3.45	3210	3082.2	3310.87	3588.52	3398.68																1762.77	1350.06	1127.3	1097.41	985.123
l11729a	atpe	f0f1 atp synthase subunit c	1	1.18	1.31	1.45	1.35
l11208	atpf	f0f1 atp synthase subunit b (ec:3,6,3,14)	1	1.19	1.3	1.55	1.44	1	1.00203	1.29409	1.37339	1.54986	1.371	2.094	2.799	3.27	3.6	281.7	282.271	364.546	386.884	436.597																205.47	134.8	130.242	118.313	121.277
l8105	atpg	f0f1 atp synthase subunit gamma (ec:3,6,3,14)	1	0.81	1.045	1.305	1.235						1.716	2.364	2.91	3.24	3.57
l10679	atph	f0f1 atp synthase subunit delta (ec:3,6,3,14)	1	1.17	1.39	1.535	1.515
l19745	bar	acyltransferase	1	1.98	2.025	1.725	1.765
l0086	bcat	branched-chain amino acid aminotransferase (ec:2,6,1,42)	1	1.61	1.405	0.87	0.93	1	1.04559	0.913166	0.794232	0.693479	1.758	2.454	2.907	2.907	3.21	10500	10978.7	9588.24	8339.43	7281.53	0.536778	0.274783	0.210808	0.267779	0.225135	0.0536778	0.0549566	0.0632424	0.107112	0.112568	1	0.511912	0.392729	0.498864	0.41942	5972.7	4473.81	3298.33	2868.74	2268.39	0.256461	0.251121	0.330891	0.644341	0.775543	1	0.979181
l89194	bglh	beta-glucosidase (ec:3,2,1,21)	1	0.46	0.73	0.455	0.475	1	0.9394	0.708557	0.58125	0.222
l0154	bglr	beta-glucoside operon antiterminator	1	1.07	0.975	0.655	0.73
l179659	bgls	beta-glucosidase a (ec:3,2,1,21)	1	0.86	0.705	0.58	0.55
l0191	bira1	biotin operon repressor (ec:6,3,4,15)	1	0.78	0.8	0.855	0.825
l0192	bira2	bifunctional protein bira (ec:6,3,4,15)	1	0.49	0.67	0.715	0.7	1	1.2183	1.06907	1.18276	1.03068
l125116	blt	multidrug efflux transporter	1	2.45	2.075	1.9	1.84
l61620	bmpa	basic membrane protein a	1	2.7	2.155	1.25	1.545	1	1.37234	1.62756	1.5672	1.99537	2.58	5.37	5.43	5.82	6.03	6120	8398.72	9960.64	9591.28	12211.7																2372.09	1564.01	1834.37	1647.99	2025.15
l74195	busaa	betaine abc transporter atp binding protein	1	1.13	1.585	2.095	2.37	1	1.25985	1.61045	2.11272	2.14346	1.002	1.923	2.532	3.57	3.72	1701	2143.01	2739.38	3593.73	3646.03	0.00635029	0.0827289	0.149419	0.167993	0.160561	0.000635029	0.0165458	0.0448256	0.0671974	0.0802805	1	13.0276	23.5294	26.4545	25.2841	1697.6	1114.41	1081.9	1006.65	980.116	0.0187286	0.387327	0.820897	0.938041	1.1046	1	20.6811
l72477	busab	betaine abc transporter permease and substrate binding protein	1	1.23	1.86	2.47	2.6	1	0.973708	1.42294	1.73958	1.31679	0.783	1.659	2.313	3.12	3.33	1629	1586.17	2317.98	2833.78	2145.05	0.00635029	0.0827289	0.149419	0.167993	0.160561	0.000635029	0.0165458	0.0448256	0.0671974	0.0802805	1	13.0276	23.5294	26.4545	25.2841	2080.46	956.1	1002.15	908.262	644.158	0.0195563	0.523302	0.970135	1.1896	1.87754	1	26.7587
l75633	busr	gntr family transcription regulator	1	1.48	1.49	1.01	1.065
l118271	buta	acetoin reductase (ec:1,1,1,5)	1	0.35	0.42	0.17	0.155
l117145	butb	2,3-butanediol dehydrogenase (ec:1,1,1,4)	1	0.51	0.435	0.245	0.225	1	0.733588	0.523555	0.377295	0.318377
l96595	cada	cadmium efflux atpase	1	0.42	0.66	0.565	0.415
l43866	cara	carbamoyl phosphate synthase small subunit (ec:6,3,5,5)	1	0.92	0.655	0.7	0.78	1	0.976711	0.863223	0.788898	0.631595	4.17	4.59	4.26	4.71	4.95	2781	2716.23	2400.62	2193.93	1756.46	3.78576	3.51542	3.52913	3.60422	3.60613	0.378576	0.703083	1.05874	1.44169	1.80307	1	0.928589	0.932211	0.952046	0.952551	666.906	591.772	563.527	465.802	354.841	6.82916	12.9854	22.1248	32.9659	51.4977	1	1.90146
l198033	carb	carbamoyl phosphate synthase large subunit (ec:6,3,5,5)	1	1.9	1.17	0.87	0.9	1	1.04988	1.04929	1.02756	0.82944	2.604	3.21	3.27	3.75	3.96	6390	6708.72	6704.99	6566.09	5300.12	3.78576	3.51542	3.52913	3.60422	3.60613	0.378576	0.703083	1.05874	1.44169	1.80307	1	0.928589	0.932211	0.952046	0.952551	2453.92	2089.94	2050.46	1750.96	1338.41	2.97213	5.25754	7.92147	11.0149	17.0664	1	1.76895
l75718	cbio	cobalt transporter atp-binding subunit	1	1.2	1.675	1.55	1.52	1	1.07987	1.08612	1.02526	1.05626	0.579	0.681	1.161	1.599	1.716	1554	1678.12	1687.83	1593.26	1641.44																2683.94	2464.21	1453.77	996.41	956.547
l76755	cbio	cobalt transporter atp-binding subunit	1	1.5	1.675	1.55	1.52	1	1.07987	1.08612	1.02526	1.05626	0.579	0.681	1.161	1.599	1.716	1554	1678.12	1687.83	1593.26	1641.44																2683.94	2464.21	1453.77	996.41	956.547
l143350	cbr	carbonyl reductase	1	0.7	0.775	0.965	0.96
l0143	ccpa	catabolite control protein a	1	1.54	1.40333	0.59	0.68	1	0.891086	0.797808	0.646904	0.632232	2.847	3.9	3.87	3.54	3.87	9600	8554.43	7658.95	6210.28	6069.43																3371.97	2193.44	1979.06	1754.32	1568.33
l62931	cdd	cytidine deaminase (ec:3,5,4,5)	1	0.7	0.785	0.665	0.59
l182799	cdsa	phosphatidate cytidylyltransferase (ec:2,7,7,41)	1	1.66	1.455	1.305	1.185	1	0.880692	0.886476	1.23759												0.105513	0.0935418	0.0881619	0.0847116	0.0821038	0.0105513	0.0187084	0.0264486	0.0338846	0.0410519	1	0.886544	0.835556	0.802856	0.778141
l22116	cela	6-phospho-beta-glucosidase (ec:3,2,1,86)	1	0.84	0.75	0.6	0.6
l177520	celb	cellobiose-specific pts system iic component (ec:2,7,1,69)	1		1.795	0.31	0.25
l64332	ceo	n5-carboxyethyl-ornithine synthase (ec:1,5,1,24)	1	0.48	0.65	0.465	0.37
l9964	chia	chitinase (ec:3,2,1,14)	1	0.38	0.365	0.26	0.215
l64737	choq	choline abc transporter atp binding protein	1	0.79	0.685	0.525	0.49	1	0.820656	0.847065	0.778736	0.457105	1.23	1.11	1.254	1.134	1.065	237.9	195.234	201.517	185.261	108.745																193.415	175.886	160.699	163.37	102.108
l65675	chos	choline abc transporter permease and substrate binding protein	1	0.76	0.715	0.6	0.55
l68478	citb	aconitate hydratase (ec:4,2,1,3)	1		1.46	1.38	1.68
l0038	citc	acetate-sh-citrate lyase ligase (ec:6,2,1,22)	1	1.05	0.795	0.655	0.555	1	1.28543	1.04024	1.00577	1.02502	4.05	4.23	3.51	3.48	3.3	3060	3933.4	3183.13	3077.65	3136.55																755.556	929.882	906.874	884.383	950.47
l0039	citd	citrate lyase subunit gamma (ec:4,1,3,6)	1	0.86	0.595	0.525	0.47	1	1.03965	1.09241	1.00012	0.778708	4.77	4.44	3.54	3.27	3.27	7710	8015.72	8422.47	7710.96	6003.84																1616.35	1805.34	2379.23	2358.09	1836.04
l0040	cite	citrate lyase beta chain (ec:4,1,3,6)	1	0.8	0.555	0.495	0.43	1	1.03925	1.07837	0.9683	0.846327	5.1	4.62	3.63	3.36	3.24	8910	9259.7	9608.3	8627.55	7540.78																1747.06	2004.26	2646.91	2567.72	2327.4
l0041	citf	citrate lyase alpha chain (ec:4,1,3,6)	1	0.77	0.525	0.52	0.435	1	1.08786	1.03409	0.990631	0.732882	3.9	3.9	2.91	2.706	2.568	4020	4373.19	4157.04	3982.34	2946.19																1030.77	1121.33	1428.54	1471.67	1147.27
l200046	citg	tca cycle; may contain a frameshift mutation; functional enzyme may	1	0.77	0.605	0.815	0.69
l0037	citr	citrate lyase regulator	1	0.85	0.79	0.765	0.75
l166407	clpb	clpb protein	1	0.23	0.255	0.44	0.285	1	0.992573	0.928843	1.03935	1.26518	3.03	1.32	1.233	1.449	1.554	954	946.915	886.116	991.54	1206.98																314.851	717.36	718.667	684.293	776.69
l0222	clpc	atp-dependent protease atp-binding subunit	1	0.87	0.85	0.985	0.945	1	1.05236	1.16782	1.16622	1.32849	1.38	1.869	1.899	2.226	2.298	1407	1480.68	1643.12	1640.86	1869.19																1019.57	792.23	865.254	737.136	813.398
l0221	clpe	atp-dependent protease atp-binding subunit	1	0.8	0.6	0.54	0.48	1	0.911555	0.784118	0.659735	0.693418	3.33	3.09	2.841	2.874	2.916	2433	2217.81	1907.76	1605.13	1687.09																730.631	717.739	671.51	558.502	578.562
l72391	clpp	atp-dependent clp protease proteolytic subunit (ec:3,4,21,92)	1	1	1.005	1.23	1.355	1	0.914894	0.992568	0.924225	1.0377	1.338	2.085	2.232	2.766	2.811	5280	4830.64	5240.76	4879.91	5479.07																3946.19	2316.85	2348.01	1764.25	1949.15
l163602	clpx	atp-dependent protease atp-binding subunit clpx	1	2.01	1.495	0.86	0.855	1	0.927202	1.02637	1.10824	1.11718	1.368	1.629	1.962	2.331	2.424	558	517.378	572.713	618.398	623.385																407.895	317.605	291.903	265.293	257.172
l187016	clsa	cardiolipin synthase	1	1.02	1.05	1.26	1.18																0.0527564	0.0467709	0.044081	0.0423558	0.0410519	0.00527564	0.00935418	0.0132243	0.0169423	0.020526	1	0.886544	0.835556	0.802856	0.778141
l186875	clsb	cardiolipin synthase	1	0.94	0.94	0.98	0.97	1	0.919169	0.972884	1.03419	0.739012	0.726	1.026	1.086	1.263	1.32	156.6	143.942	152.354	161.954	115.729	0.0527564	0.0467709	0.044081	0.0423558	0.0410519	0.00527564	0.00935418	0.0132243	0.0169423	0.020526	1	0.886544	0.835556	0.802856	0.778141	215.702	140.294	140.289	128.229	87.6737	1.69005	3.26012	4.35446	5.24804	8.89766	1	1.92901
l143791	cmk	cytidylate kinase (ec:2,7,4,14)	1	2.06	1.965	1.015	1.165	1	1.087	1.08951	0.985887	1.21389	0.837	0.894	1.374	1.83	2.082	1440	1565.28	1568.9	1419.68	1748.01																1720.43	1750.88	1141.85	775.78	839.581
l66222	coaa	pantothenate kinase (ec:2,7,1,33)	1	1.35	1.24	0.955	0.915	1	1.07746	0.916441	0.875638	0.635043	1.176	1.323	1.794	2.106	2.25	1971	2123.67	1806.31	1725.88	1251.67																1676.02	1605.19	1006.86	819.507	556.298
l21952	coad	phosphopantetheine adenylyltransferase	1	1.53	1.52	1.12	1.03
l59930	coae	dephospho-coa kinase (ec:2,7,1,24)	1	1.3	2.05	1.975	2.25
l1889160	cobc	alpha-ribazole-5'-phosphate phosphatase (ec:3,1,3,-)	1	1.13	1.395	1.16	1.135	1	0.934928	0.661586	0.627194
l113931	cobq	cobyric acid synthase	1	1.5	1.51	1.425	1.325	1	1.04298	1.00656	1.12377	0.955369
l0243	cody	transcriptional repressor cody	1	0.86	1.085	0.93	1.005	1	0.991471	0.923515	0.929471	1.00954	3.06	4.08	4.44	4.8	4.95	6630	6573.45	6122.91	6162.4	6693.27																2166.67	1611.14	1379.03	1283.83	1352.17
l0244	codz	transcription regulator	1	0.95	1.185	1.07	1.045	1	0.976369	0.966213	1.17683	1.53413
l45966	copa	copper/potassium-transporting atpase	1	0.57	0.565	0.565	0.54
l70979	copb	copper-potassium transporting atpase b	1	0.47	0.545	0.515	0.49
l45109	copr	transcription regulator	1	0.52	0.64	0.59	0.655
l34494	cpo	non-heme chloride peroxidase	1	1.08	0.91	1.09	1.1	1	0.953918	1.00281	1.00229	0.849941
l198323	cpsm	dtdp-4-keto-6-deoxyglucose-3,5-epimerase	1	1.14	1.22	1.305	1.295	1	1.05935	1.04703	1.10996	0.993646
l173469	crtk	carotenoid biosynthetic protein crtk	1	0.32	0.47	0.4	0.395
l99272	csha	recombination factor protein rara	1	1.21	0.91	0.69	0.685	1	0.749401	0.796382	0.475607	0.779054	0.798	1.062	1.014	1.092	1.101	921	690.198	733.468	438.034	717.509																1154.14	649.904	723.341	401.13	651.688
l13150	csta	carbon starvation protein	1	0.44	0.83	0.685	0.73
l112776	ctra	cationic amino acid transporter	1	3.24	3.595	4.835	4.455
l0223	ctsr	hypothetical protein	1	1.71	1.14	0.995	1.03	1	1.17261	0.949338	1.09567	0.831341	0.492	0.702	0.771	0.909	0.99	804	942.779	763.268	880.916	668.399																1634.15	1342.99	989.971	969.104	675.15
l107726	cyda	cytochrome d ubiquinol oxidase subunit i	1	0.56	0.675	0.525	0.39	1	0.818589	0.711872	0.575222	0.413387	2.559	1.905	2.565	1.989	2.013	459	375.732	326.749	264.027	189.745																179.367	197.235	127.388	132.744	94.2597
l109201	cydb	cytochrome d ubiquinol oxidase subunit ii	1	0.57	0.68	0.485	0.385
l110479	cydc	cytochrome d abc transporter atp binding and permease protein	1	0.84	0.925	0.95	0.865
l112352	cydd	cytochrome d abc transporter atp binding and permease protein	1	0.8	0.985	0.985	0.91
l0087	cyse	serine acetyltransferase (ec:2,3,1,30)	1	0.79	0.805	1.02	0.985																0.00137418	0.0215175	0.0331743	0.0352114	0.0495656	0.000137418	0.00430349	0.0099523	0.0140846	0.0247828	1	15.6584	24.1412	25.6236	36.0692
l0089	cysk	cysteine synthase (ec:2,5,1,47)	1	0.89	1.205	2.145	1.405
l0088	cysm	cysteine synthase (ec:2,5,1,47)	1	1.68	1.155	1.26	1.04	1	1.18612	0.900955	0.999119	1.04729	0.522	1.038	0.855	1.113	1.047	1299	1540.77	1170.34	1297.86	1360.43																2488.51	1484.37	1368.82	1166.09	1299.36
l0348	cyss	cysteinyl-trna synthetase (ec:6,1,1,16)	1	0.83	0.885	1.07	1.01	1	1.10987	1.03482	1.21676	1.22062											0.0181624	0.0176282	0.017094	0.0165598	0.0160256	0.00181624	0.00352564	0.0051282	0.00662393	0.00801281	1	0.970588	0.941176	0.911765	0.882353
l139168	daca	d-alanyl-d-alanine carboxypeptidase	1	1.6	1.42	1.16	1.14	1	1.15887	1.19935	1.29217	1.18204	0.714	0.984	1.227	1.539	1.641	175.5	203.381	210.486	226.776	207.448																245.798	206.688	171.545	147.353	126.416
l175147	dacb	d-alanyl-d-alanine carboxypeptidase (ec:3,4,16,4)	1	0.96	1.09	0.92	0.915	1	1.10245	0.889825	0.907769	0.797674											0.186758	0.165569	0.156047	0.14994	0.145324	0.0186758	0.0331138	0.046814	0.0599758	0.0726619	1	0.886544	0.835556	0.802856	0.778141
l0093	dapa	dihydrodipicolinate synthase (ec:4,2,1,52)	1	1.26	1.065	1.39	1.145	1	1.04673	1.06013	0.995701	1.635
l0094	dapb	dihydrodipicolinate reductase (ec:1,3,1,26)	1	1.27	1.385	1.515	1.43	1	1.11312	1.25469	1.23538	1.29204
l155044	dcda	dcmp deaminase	1	1.41	1.34	0.94	1.04	1	0.865819	0.834412	0.754266	0.622524	0.2736	0.297	0.426	0.474	0.552	7740	6701.44	6458.35	5838.02	4818.33																28289.5	22563.8	15160.4	12316.5	8728.87
l140690	ddl	d-alanyl-alanine synthetase a (ec:6,3,2,4)	1	1.9	1.59	0.98	1.07	1	0.907074	0.973513	0.871501	0.883037	0.753	0.936	1.236	1.521	1.689	3150	2857.28	3066.56	2745.23	2781.57	0.186758	0.165569	0.156047	0.14994	0.145324	0.0186758	0.0331138	0.046814	0.0599758	0.0726619	1	0.886544	0.835556	0.802856	0.778141	4183.27	3052.65	2481.04	1804.88	1646.87	0.297429	0.581395	0.765841	1.09601	1.31049	1	1.95473
l154885	def	peptide deformylase (ec:3,5,1,88)	1	0.75	0.84	0.815	0.855	1	0.669434	0.631524	0.865549	0.757611	0.945	0.945	1.164	1.347	1.455	1728	1156.78	1091.27	1495.67	1309.15																1828.57	1224.11	937.521	1110.37	899.76
l154925	deob	phosphopentomutase (ec:5,4,2,7)	1	0.81	0.745	0.685	0.645	1	0.941467	0.890789	0.787173	0.690633	3.66	3.48	3.9	3.99	4.11	1719	1618.38	1531.27	1353.15	1187.2	0.0543689	0.0642938	0.0767001	0.0891063	0.101512	0.00543689	0.0128588	0.02301	0.0356425	0.0507562	1	1.18255	1.41074	1.63892	1.86711	469.672	465.052	392.632	339.135	288.856	0.158668	0.398596	0.753844	1.32141	2.14477	1	2.51214
l63310	deoc	deoxyribose-phosphate aldolase (ec:4,1,2,4)	1	0.73	0.77	0.635	0.575	1	0.957718	0.92657	0.835603	0.873035	1.971	1.959	2.142	2.058	2.196	2832	2712.26	2624.05	2366.43	2472.43																1436.83	1384.51	1225.04	1149.87	1125.88
l156559	deod	purine nucleoside phosphorylase (ec:2,4,2,1)	1	0.73	0.8	0.715	0.73	1	0.9921	1.01739	0.933364	0.825315	3.66	4.02	4.2	4.32	4.23	2973	2949.51	3024.7	2774.89	2453.66	5.43903	3.95307	3.15092	2.7921	1.2883	0.543903	0.790613	0.945275	1.11684	0.644148	1	0.726796	0.579316	0.513345	0.236861	812.295	733.71	720.167	642.336	580.062	9.17787	13.4471	15.678	20.1911	13.17	1	1.46517
l128693	dexa	oligo-1,6-glucosidase (ec:3,2,1,10)	1	0.91	1.06	1.185	1.315
l124628	dexb	alpha 1-6-glucosidase (ec:3,2,1,70)	1	0.64	0.69	0.31	0.3
l128694	dexc	neopullulanase (ec:3,2,1,135)	1	1.02	1.01	1.02	1.145
l166912	dfpa	phosphopantothenoylcysteine decarboxylase (ec:4,1,1,36)	1	1.32	1.095	0.8	0.765	1	0.521995	0.517118	0.511874	0.375208	0.912	0.972	1.308	1.32	1.38	621	324.159	321.131	317.874	233.004																680.921	333.496	245.513	240.813	168.844
l167675	dfpb	phosphopantothenate--cysteine ligase	1	1.42	1.28	0.85	0.88	1	1.04749	0.999421	1.10481	1.02654
l162872	dfra	dihydropholate reductase (ec:1,5,1,3)	1	2.69	2.43	0.885	0.885	1	1.05747	0.906589	0.937674	0.765524
l95012	dgka	diacylglycerol kinase (ec:2,7,1,107)	1	0.69	0.82	1.065	0.985
l44063	dhak	dihydroxyacetone kinase (ec:2,7,1,2)	1	1.12	1.14	1.13	1.26
l45677	dhal	dihydroxyacetone kinase (ec:2,7,1,2)	1	0.42	0.275	0.105	0.095
l46694	dham	dihydroxyacetone kinase (ec:2,7,1,2)	1	0.4	0.245	0.07	0.07	1	0.74824	0.676636	0.261489	0.038
l170983	dinf	dinf	1	1.34	1.155	1.01	0.89	1	0.933565	1.07981	1.03684	0.733782
l0284	ding	ding	1	1.21	1.245	1.415	1.405	1	0.980536	1.02499	1.4075	2.19963
l0305	dinp	dna polymerase iv (ec:2,7,7,7)	1	1.3	1.235	0.985	1.015
l91510	dlta	d-alanine--poly(phosphoribitol) ligase subunit 1 (ec:6,1,1,13)	1	1.02	0.65	0.785	0.72	1	0.934155	1.01474	1.19584	0.855291	0.915	0.576	0.606	0.861	0.858	684	638.962	694.082	817.953	585.019																747.541	1109.31	1145.35	950.003	681.84
l90287	dltb	peptidoglycan biosynthesis protein	1	0.96	0.62	0.805	0.735
l90005	dltc	d-alanine--poly(phosphoribitol) ligase subunit 2 (ec:6,1,1,13)	1	0.77	0.54	0.73	0.695
l88729	dltd	d-alanine transfer protein	1	0.73	0.495	0.645	0.665
l144410	dlte	oxidoreductase	1		0.77	0.99	1.17
l0274	dnaa	chromosomal replication initiation protein	1	2.78	2.775	1.15	1.005	1	0.931453	1.16869	1.13795	2.40827
l157908	dnab	hypothetical protein	1	0.77	0.97	0.98	1.055	1	0.964867	0.878563	0.82209
l0286	dnac	replicative dna helicase	1	1	0.995	1.16	1.105
l0285	dnad	hypothetical protein	1	1.29	1.305	0.765	0.79
l0307	dnae	dna polymerase iii dnae (ec:2,7,7,7)	1	0.78	0.795	0.67	0.66	1	0.864066	0.60563	0.566611	0.485326	1.344	1.41	1.536	1.698	1.701	411	355.131	248.914	232.877	199.469																305.804	251.866	162.053	137.148	117.266
l0269	dnag	dna primase (ec:2,7,7,-)	1	0.78	0.8	0.785	0.765	1	0.90714	0.90088	0.944219	0.700312
l0279	dnah	dna polymerase iii subunits gamma and tau (ec:2,7,7,7)	1	1.15	1.02	1.07	1.095	1	0.838969	0.832307	0.881547	0.775207
l0281	dnai	primosomal protein dnai	1	0.71	0.88	0.875	0.91	1	1.05911	0.929891	1.08123	0.564507
l0272	dnaj	hypothetical protein	1	1.46	1.52	1.78	1.755	1	1.14741	1.22965	1.38738	1.65008	0.831	1.371	1.806	2.562	2.748	318	364.876	391.027	441.186	524.726																382.671	266.138	216.516	172.204	190.948
l178206	dnak	molecular chaperone dnak	1	1.16	1.03	1.185	1.33	1	1.12602	1.29876	1.36369	1.54881	2.568	4.32	4.17	4.89	5.01	6030	6789.92	7831.55	8223.07	9339.34																2348.13	1571.74	1878.07	1681.61	1864.14
l0275	dnan	dna polymerase iii subunit beta (ec:2,7,7,7)	1	1.23	1.18	1.095	1.05	1	1.06972	1.05513	0.954973	0.990481	1.236	1.77	1.98	2.385	2.487	2586	2766.3	2728.56	2469.56	2561.38																2092.23	1562.88	1378.06	1035.46	1029.91
l9094	dnaq	dna polymerase iii, epsilon chain	1	1.42	1.2	0.91	0.965	1	0.922647	0.946459	1.01655	1.00316
l85575	dpsa	non-heme iron-binding ferritin	1	1.71	1.975	0.84	1	1	0.691616	0.68565	0.635688	0.397843	3.42	5.73	6	5.82	6.12	7170	4958.89	4916.11	4557.89	2852.53																2096.49	865.425	819.352	783.142	466.1
l104437	dtpt	di-/tripeptide transporter	1	4.28	5.915	1.815	1.59	1	1.67121	1.56586	1.5327	1.28683	0.774	1.041	2.151	2.706	2.691	255.3	426.659	399.765	391.298	328.527																329.845	409.855	185.851	144.604	122.084
l93481	duka	deoxynucleoside kinase (ec:2,7,1,113)	1			1.2	1.805
l169971	dukb	deoxynucleoside kinase (ec:2,7,1,113)	1	1.22	1.775	1.445	1.565
l181168	dut	deoxyuridine 5'-triphosphate nucleotidohydrolase (ec:3,6,1,23)	1	0.93	1.15	0.87	0.955	1	0.854375	0.78487	0.834398	0.817921											0.0136874	0.0124615	0.0112355	0.0100096	0.00878368	0.00136874	0.00249229	0.00337066	0.00400384	0.00439184	1	0.910434	0.820868	0.731302	0.641736
l108911	dxsa	1-deoxy-d-xylulose-5-phosphate synthase (ec:2,2,1,7)	1				0.48
l123365	dxsb	1-deoxy-d-xylulose-5-phosphate synthase (ec:2,2,1,7)	1	0.94	0.66	0.785	0.695	1	0.926096	0.821886	0.62681	0.511579
l58125	ecsa	abc transporter atp binding protein	1	1.06	1.08	1.14	1.075	1	0.955021	1.00127	1.09089	1.43734
l57113	ecsb	abc transporter permease protein	1	1.15	1.23	1.35	1.155	1	0.720712	0.813764	0.915415	0.757081	0.426	0.663	0.855	0.909	0.963	510	367.563	415.02	466.861	386.112																1197.18	554.394	485.403	513.599	400.947
l0377	efp	elongation factor p	1	1.39	1.45	1.27	1.22	1	0.844517	1.15048	1.19918	1.29911	1.374	1.764	2.016	3.03	3.12	1944	1641.74	2236.54	2331.21	2525.48																1414.85	930.692	1109.4	769.375	809.447
l0156	enga, yfgk, yphc	gtp-binding protein enga	1	0.68	0.83	1.005	1.04
l00157	engb, yiha, ysxc	ribosome biogenesis gtp-binding protein ysxc	1	1.49	1.185	1.045	0.99
l0007	eno	phosphopyruvate hydratase (ec:4,2,1,11)	1	2.56	2.76	3.16	3.16	1	1.45947	1.51795	1.87062	1.19102	1.683	5.49	5.97	6.51	6.87	18660	27233.8	28324.9	34905.8	22224.5	97.0184	92.1871	87.9056	85.2494	80.178	9.70184	18.4374	26.3717	34.0998	40.089	1	0.950202	0.906071	0.878693	0.82642	11087.3	4960.61	4744.53	5361.88	3235	26.083	33.9631	46.7074	49.0082	90.4918	1	1.30212
l0008	eno	phosphopyruvate hydratase (ec:4,2,1,11)	1	0.73	2.76	3.16	3.16	1	1.45947	1.51795	1.87062	1.19102	1.683	5.49	5.97	6.51	6.87	18660	27233.8	28324.9	34905.8	22224.5																11087.3	4960.61	4744.53	5361.88	3235
l0155	era, yqfh, sdge, bex, rbaa	gtp-binding protein era	1	1.4	1.31	0.905	0.89
l107797	eutd	phosphotransacetylase (ec:2,3,1,8)	1	0.95	0.78	0.59	0.565	1	1.01655	0.821395	0.650712	0.562981	1.884	1.968	2.04	2.082	2.127	3030	3080.14	2488.83	1971.66	1705.83	4.82491	4.89522	4.75242	4.27779	3.56271	0.482491	0.979044	1.42572	1.71112	1.78136	1	1.01457	0.984975	0.886606	0.738399	1608.28	1565.11	1220.01	947.001	801.99	7.98844	15.9458	28.738	43.5375	52.3877	1	1.99611
l198056	exoa	exodeoxyribonuclease a	1	0.74	0.68	0.805	0.795	1	0.928348	0.907255	1.15036	1.08073
l7722	ezra	septation ring formation regulator ezra	1	1.1	0.99	0.76	0.795	1	0.993425	0.94034	0.949272	1.11133	2.691	3.21	3.45	3.84	3.81	2007	1993.8	1887.26	1905.19	2230.43																745.819	621.123	547.032	496.143	585.415
l0184	fabd	acyl-carrier-protein s-malonyltransferase (ec:2,3,1,39)	1	1.64	1.65	1.275	1.305	1	1.18766	1.36074	1.51675	1.70576	1.986	2.247	3.27	3.99	4.56	3030	3598.6	4123.04	4595.75	5168.46	0.211026	0.187084	0.176324	0.169423	0.164208	0.0211026	0.0374167	0.0528971	0.0677693	0.0821038	1	0.886544	0.835556	0.802856	0.778141	1525.68	1601.51	1260.87	1151.82	1133.43	0.349388	0.521612	0.64362	0.739761	0.796926	1	1.49293
l0186	fabf	3-oxoacyl-	1	0.85	0.885	1.005	1.06	1	1.17106	1.08884	1.10468	1.1056	2.418	2.79	3.42	3.96	4.17	4470	5234.66	4867.13	4937.93	4942.02	1.46423	1.32874	1.26758	1.22754	1.19649	0.146423	0.265749	0.380273	0.491017	0.598245	1	0.907466	0.865692	0.838351	0.817144	1848.64	1876.22	1423.14	1246.95	1185.14	1.64331	2.54682	3.91956	4.98847	6.07282	1	1.54981
l0185	fabg	3-ketoacyl-(acyl-carrier-protein) reductase (ec:1,1,1,100)	1	0.89	1.005	1.235	1.33	1	1.11312	1.29173	1.32602	1.30507	1.689	2.22	2.877	3.54	3.84	2340	2604.7	3022.64	3102.88	3053.87	1.46423	1.32874	1.26758	1.22754	1.19649	0.146423	0.265749	0.380273	0.491017	0.598245	1	0.907466	0.865692	0.838351	0.817144	1385.44	1173.29	1050.62	876.519	795.278	3.13913	5.11833	6.31137	7.93866	9.82753	1	1.63049
l1530	fabg	3-ketoacyl-(acyl-carrier-protein) reductase (ec:1,1,1,100)	1	1.35	1.005	1.235	1.33	1	1.11312	1.29173	1.32602	1.30507	1.689	2.22	2.877	3.54	3.84	2340	2604.7	3022.64	3102.88	3053.87																1385.44	1173.29	1050.62	876.519	795.278
l27694	fabg2	3-oxoacyl-acyl carrier protein reductase (ec:1,1,1,100)
l0182	fabh	3-oxoacyl-(acyl carrier protein) synthase iii (ec:2,3,1,41)	1	2.08	1.805	1.295	1.245						1.071	1.116	1.659	2.439	2.823						0.211026	0.187084	0.176324	0.169423	0.164208	0.0211026	0.0374167	0.0528971	0.0677693	0.0821038	1	0.886544	0.835556	0.802856	0.778141
l161132	fabi	enoyl-(acyl carrier protein) reductase (ec:1,3,1,10)	1	1.14	1.105	0.935	0.94	1	1.02523	1.05272	1.16242	1.28465	1.407	1.554	2.004	2.307	2.529	3870	3967.65	4074.02	4498.56	4971.61	1.46423	1.32874	1.26758	1.22754	1.19649	0.146423	0.265749	0.380273	0.491017	0.598245	1	0.907466	0.865692	0.838351	0.817144	2750.53	2553.19	2032.94	1949.96	1965.84	1.89808	3.36011	4.6826	5.47569	6.03667	1	1.77026
l0188	fabz	(3r)-hydroxymyristoyl-acp dehydratase (ec:4,2,1,1)	1	0.92	1.115	1.295	1.295	1	1.08124	1.02871	1.02515												1.46423	1.32874	1.26758	1.22754	1.19649	0.146423	0.265749	0.380273	0.491017	0.598245	1	0.907466	0.865692	0.838351	0.817144
l160425	fabz1	hydroxymyristoyl-acyl carrier protein dehydratase	1	0.69	0.945	0.83	0.875	1	0.999277	1.00276	1.17009
l25946	fada	acetyl coenzyme a acetyltransferase (ec:2,3,1,9)
l54546	fadd	long-chain acyl-coa synthetase (ec:6,2,1,3)	1	2.05	1.74	1.395	1.415	1	1.18194	1.32413	1.26057	1.45857	1.41	2.664	3.06	3.42	3.84	2595	3067.14	3436.12	3271.18	3785																1840.43	1151.33	1122.91	956.484	985.676
l0009	fbaa	fructose-bisphosphate aldolase (ec:4,1,2,13)	1	1.52	1.59	1.605	1.925	1	0.902474	0.921026	0.948051	1.02301	2.661	5.79	5.88	6.45	6.72	18120	16352.8	16689	17178.7	18536.9	53.044	50.1838	46.3908	43.8574	39.7606	5.3044	10.0368	13.9172	17.543	19.8803	1	0.946078	0.874571	0.826811	0.749577	6809.47	2824.32	2838.26	2663.36	2758.47	14.6857	30.7904	41.8348	51.2304	53.8022	1	2.09663
l54021	fbp	fructose-1,6-bisphosphatase (ec:3,1,3,11)	1	1.36	1.43	1.235	1.17	1	1.87958	1.50776	1.45585	0.937007											57.3002	54.2837	48.6006	44.8574	39.2616	5.73002	10.8567	14.5802	17.943	19.6308	1	0.947358	0.848175	0.78285	0.685193
l35068	femd	phosphoglucosamine mutase	1	0.69	0.845	0.81	0.845	1	0.97692	0.924247	0.901666	0.896202	1.089	1.323	1.476	1.533	1.728	1878	1834.66	1735.74	1693.33	1683.07	0.373516	0.331138	0.312093	0.299879	0.290648	0.0373516	0.0662276	0.0936279	0.119952	0.145324	1	0.886544	0.835556	0.802856	0.778141	1724.52	1386.74	1175.97	1104.59	973.998	0.997765	1.81092	2.70606	3.55369	4.33162	1	1.81498
l192240	feoa	ferrous ion transport protein a	1	1.87	1.885	1.275	1.25	1	0.996824	1.10396	1.05285	1.85409	0.78	1.404	1.494	2.364	1.854	546	544.266	602.762	574.856	1012.33																700	387.654	403.455	243.171	546.027
l190009	feob	ferrous ion transport protein b	1	1.3	1.225	1.545	1.485	1	1.09212	1.11985	1.2716	1.79866
l176167	fer	ferredoxin
l0158	ffh	signal recognition particle protein	1	1.33	0.95	0.72	0.76	1	1.01264	0.884513	1.02894	0.903521	1.242	1.482	1.491	1.731	1.905	2652	2685.52	2345.73	2728.75	2396.14																2135.27	1812.09	1573.26	1576.4	1257.81
l159505	fhs	formate--tetrahydrofolate ligase (ec:6,3,4,3)	1	1.43	1.005	1.24	1.295	1	1.19918	1.22792	1.14554	1.42774	1.098	1.689	1.662	2.115	2.403	1230	1474.99	1510.34	1409.01	1756.12																1120.22	873.295	908.748	666.2	730.803
l127476	fhub	ferrichrome abc transporter permease protein	1	1.53	1.555	1.57	1.7
l200012	fhuc	putative ferrichrome abc transporter; may contain frameshift	1	1.5	1.35	0.895	1.11
l129403	fhud	ferrichrome abc transporter substrate binding protein	1	1.12	1.13	1.32	1.495	1	0.980519	0.885122	0.86057	1.17053	0.369	0.903	0.672	1.068	0.951	3240	3176.88	2867.79	2788.25	3792.51																8780.49	3518.14	4267.55	2610.72	3987.92
l128386	fhug	ferrichrome abc transporter permease protein	1	1.08	1.18	1.77	1.745
l0219	fhur	fhu operon transcription regulator	1	1.76	1.395	1.04	1.005
l145739	flol	flotillin-like protein	1	0.91	0.76	0.635	0.635	1	0.770978	0.810801	0.631621	0.63382	1.77	1.926	1.974	1.923	2.085	1824	1406.26	1478.9	1152.08	1156.09																1030.51	730.147	749.19	599.104	554.478
l0362	fmt	methionyl-trna formyltransferase (ec:2,1,2,9)	1	0.66	0.615	0.495	0.485	1	0.929892	0.821418	0.686159	0.636641	1.614	1.41	1.476	1.395	1.437	3420	3180.23	2809.25	2346.66	2177.31																2118.96	2255.48	1903.28	1682.2	1515.18
l165490	folb	dihydroneopterin aldolase (ec:4,1,2,25)	1	1.83	1.67	1.37	1.36	1	1.16575	1.21938	1.23191
l0177	folc	folylpolyglutamate synthase (ec:6,3,2,17)	1	0.93	1.11	1.68	1.625						0.2673	0.384	0.513	0.732	0.792
l76582	fold	cyclohydrolase (ec:1,5,1,5 3,5,4,9)	1	1.58	1.51	1.34	1.4	1	1.58982	1.44317	2.30162	1.98345
l0175	fole	gtp cyclohydrolase i (ec:3,5,4,16)	1	1.66	1.44	1.605	1.595	1	1.04298	1.06072	1.13796	1.13505
l0176	folp	dihydropteroate synthase (ec:2,5,1,15)	1	1.08	1.135	1.465	1.475	1	1.31435	1.4164	1.61751	1.67554
l137630	frdc	fumarate reductase flavoprotein subunit (ec:1,3,1,6)	1	2.53	2.735	1.795	1.92	1	1.0433	1.35384	1.38897	1.29345	1.479	3.39	4.11	4.65	4.74	6270	6541.49	8488.59	8708.85	8109.94																4239.35	1929.64	2065.35	1872.87	1710.96
l0367	frr	ribosome recycling factor	1	1.13	0.935	0.87	0.8725	1	0.972074	1.02399	1.00343	0.940598	1.608	1.785	1.989	2.46	2.736	2259	2195.92	2313.19	2266.74	2124.81																1404.85	1230.21	1162.99	921.438	776.612
l185031	frua	fructose-specific pts system enzyme iibc component (ec:2,7,1,69)	1	0.66	0.965	0.865	0.88	1	0.899834	0.848035	0.815906	0.748453	0.693	0.786	1.098	1.014	1.155	756	680.274	641.114	616.825	565.83																1090.91	865.489	583.893	608.309	489.896
l0207	ftsa	hypothetical protein	1	1.15	0.93	0.855	0.835	1	0.807463	0.792123	0.731577	0.656687	2.781	3.3	3.51	3.9	4.14	5550	4481.42	4396.28	4060.25	3644.62																1995.69	1358.01	1252.5	1041.09	880.342
l0205	ftse	cell-division atp-binding protein	1	1.4	1.41	1.095	1.225	1	0.754787	0.847694	0.938193	0.951698	2.148	3.12	3.75	4.5	4.35	9930	7495.04	8417.6	9316.26	9450.36																4622.91	2402.26	2244.69	2070.28	2172.5
l0204	ftsh	hypothetical protein	1	0.93	1	1.285	1.255	1	0.862729	1.03199	1.04659	1.2128	1.998	3.06	3.18	3.9	4.02	1692	1459.74	1746.12	1770.84	2052.05																846.847	477.038	549.095	454.061	510.46
l0211	ftsk	hypothetical protein	1	0.94	0.865	0.935	0.92	1	0.950539	0.938036	0.875987
l0209	ftsq	hypothetical protein	1	0.95	1.015	1.16	1.17	1	0.944543	1.17561	1.03097	1.31386
l62179	ftsw1	ftsw1	1	1.11	1.245	1.48	1.25
l107499	ftsw2	hypothetical protein	1		1.02	1.721	1.725
l2,1n	ftsx	cell division protein	1		1.17	0.86	1.04	1	0.930944	1.00137	0.962964	0.96161
l0206	ftsy	hypothetical protein	1	0.99	1.16	1.08	1.125	1	0.949932	0.955983	0.879817	1.25113	0.603	0.816	1.083	1.152	1.353	1206	1145.62	1152.92	1061.06	1508.86																2000	1403.94	1064.56	921.058	1115.2
l0208	ftsz	cell division protein ftsz	1	1.07	1.055	0.92	1.02	1	0.94286	0.835697	0.870503	0.747472	3.24	4.62	4.53	5.07	5.04	8370	7891.74	6994.79	7286.11	6256.34																2583.33	1708.17	1544.1	1437.1	1241.34
l105533	fur	ferric uptake regulator	1	1.92333	1.56	0.276667	0.355	1	0.761901	0.636659	0.402671	0.276499	1.353	0.99	1.254	0.906	0.906	8610	6559.97	5481.63	3467	2380.66																6363.64	6626.23	4371.32	3826.71	2627.66
l0368	fusa	elongation factor g	1	1.68	1.6	1.69	1.975	1	0.994268	1.04957	1.11871	1.20079	2.007	4.62	4.74	5.34	5.67	5910	5876.12	6202.98	6611.6	7096.66																2944.69	1271.89	1308.65	1238.13	1251.62
l123581	gadb	glutamate decarboxylase (ec:4,1,1,15)	1	1.15	1.06	0.865	0.945
l125001	gadc	glutamate-gamma-aminobutyrate
l126656	gadr	positive regulator	1		4.31	0.99	1.22
l0024	gale	udp-glucose 4-epimerase (ec:5,1,3,2)	1	1.17	0.96	0.785	0.67	1	0.944945	0.878964	0.651575	0.723534	1.065	1.608	1.509	1.491	1.395	651	615.159	572.206	424.175	471.02																611.268	382.562	379.195	284.49	337.649
l0028	galk	galactokinase (ec:2,7,1,6)	1	1.46	1.01	1.165	0.495	1	1.16121	0.962222	0.559895	0.470747	0.513	1.5	0.936	0.81	0.447	1260	1463.13	1212.4	705.468	593.141																2456.14	975.417	1295.3	870.948	1326.94
l0029	galm	aldose 1-epimerase (ec:5,1,3,3)	1	1.87	1.19	1.355	0.52
l0027	galt	galactose-1-phosphate uridylyltransferase (ec:2,7,7,12)	1	1.54	1.135	1.29	0.64	1	1.14362	0.935587	0.760259
l0004	gapa	glyceraldehyde 3-phosphate dehydrogenase (ec:1,2,1,12)	1	0.921667	5.74833	0.77	0.74	1	0.850089	0.856997	0.885568	0.926776	0.999	1.644	1.707	1.851	1.92	1074	912.995	920.414	951.1	995.358	97.0184	92.1871	87.9056	85.2494	80.178	9.70184	18.4374	26.3717	34.0998	40.089	1	0.950202	0.906071	0.878693	0.82642	1075.08	555.35	539.2	513.83	518.416	453.174	1013.09	1437.37	1798.62	2020.51	1	2.23554
l0005	gapb	glyceraldehyde 3-phosphate dehydrogenase (ec:1,2,1,12)	1	1.69833	1.77083	3.12417	3.9475	1	0.74432	0.775421	0.847445	0.991252	1.836	6.24	5.97	6.69	6.42	31200	23222.8	24193.1	26440.3	30927.1	97.0184	92.1871	87.9056	85.2494	80.178	9.70184	18.4374	26.3717	34.0998	40.089	1	0.950202	0.906071	0.878693	0.82642	16993.5	3721.6	4052.45	3952.21	4817.3	15.5997	39.8291	54.6841	64.6994	65.0282	1	2.55321
l0473	gata	aspartyl/glutamyl-trna amidotransferase subunit a	1	1.31	1.145	1.1	1.07	1	1.02078	0.997945	1.04971	1.03887	1.143	1.557	1.755	2.373	2.454	564	575.722	562.841	592.034	585.923																493.438	369.764	320.707	249.488	238.763
l0474	gatb	aspartyl/glutamyl-trna amidotransferase subunit b	1	0.79	0.86	1.02	0.97	1	0.94539	1.07488	1.06011	1.32298	1.422	1.821	2.001	2.358	2.49	1809	1710.21	1944.46	1917.74	2393.27																1272.15	939.16	971.743	813.29	961.151
l0475	gatc	aspartyl/glutamyl-trna amidotransferase subunit c	1	1.3	1.34	1.155	1.22	1	0.961217	0.908506	0.861395	0.842009	0.621	0.705	1.002	1.452	1.491	6960	6690.07	6323.2	5995.31	5860.38																11207.7	9489.46	6310.58	4129	3930.5
l93500	gcp	putative dna-binding/iron metalloprotein/ap endonuclease	1	0.83	0.87	1.145	1.14	1	0.946716	0.882669	0.971754	1.08494
l97777	gida	trna uridine 5-carboxymethylaminomethyl modification enzyme gida	1	1.53	0.985	1.24	1.2	1	1.1075	1.13788	1.33357	1.67764	0.402	0.879	0.657	0.831	0.927	119.1	131.904	135.521	158.828	199.807																296.269	150.061	206.273	191.129	215.542
l180469	gidb	16s rrna methyltransferase gidb	1	0.94	1.065	1.22	1.12	1	1.26107	1.12284	1.00599	1.228
l56416	gidc, gid	trna (uracil-5-)-methyltransferase gid	1	3.17	2.98	1.43	1.38
l98347	glga	glycogen synthase (ec:2,4,1,21)	1	0.76	0.69	0.37	0.315
l95975	glgc	glucose-1-phosphate adenylyltransferase (ec:2,7,7,27)	1	0.39	0.49	0.24	0.205
l97131	glgd	glucose-1-phosphate adenylyltransferase (ec:2,7,7,27)	1	0.46	0.53	0.245	0.215
l99884	glgp	glycogen phosphorylase (ec:2,4,1,1)	1	0.73	0.765	0.47	0.43
l84096	glk	glucokinase (ec:2,7,1,2)	1	2	1.865	1.62	1.535	1	1.03988	1.22674	1.40165	1.60437	0.993	1.383	2.064	2.763	3.12	711	739.354	872.209	996.57	1140.71																716.012	534.602	422.582	360.684	365.611
l33556	glms	glucosamine--fructose-6-phosphate aminotransferase (ec:2,6,1,16)	1	0.45	0.705	0.685	0.725	1	0.910598	0.995077	1.08427	1.12516	1.818	2.037	1.641	1.722	1.893	1299	1182.87	1292.61	1408.47	1461.58	0.373516	0.331138	0.312093	0.299879	0.290648	0.0373516	0.0662276	0.0936279	0.119952	0.145324	1	0.886544	0.835556	0.802856	0.778141	714.521	580.691	787.694	817.925	772.097	1.4425	2.80878	3.63375	4.27243	4.98804	1	1.94717
l134450	glmu	glucosamine-1-phosphate n-acetyltransferase /	1	1.34	1.085	0.86	0.835	1	0.998792	0.93292	0.881598	0.878463	1.899	2.265	2.547	2.907	3.12	4710	4704.31	4394.05	4152.33	4137.56	0.373516	0.331138	0.312093	0.299879	0.290648	0.0373516	0.0662276	0.0936279	0.119952	0.145324	1	0.886544	0.835556	0.802856	0.778141	2480.25	2076.96	1725.19	1428.39	1326.14	0.397835	0.70625	1.06895	1.44921	1.76201	1	1.77523
l0118	glna	glutamine synthetase (ec:6,3,1,2)	1	2.71	2.025	2.14	2.68	1	1.2488	1.59875	1.75979	1.90776	1.464	4.23	4.02	5.16	5.19	6360	7942.35	10168	11192.3	12133.4	0.239053	0.451759	0.55222	0.467343	0.408236	0.0239053	0.0903518	0.165666	0.186937	0.204118	1	1.88979	2.31003	1.95498	1.70772	4344.26	1877.62	2529.36	2169.04	2337.83	0.188561	0.570694	0.817356	0.837902	0.843948	1	3.02657
l0235	glnb	nitrogen regulatory protein p-ii
l165	glnp	glutamine abc transporter permease and substrate binding protein	1	1.95	1.53	2	2.035	1	1.18334	1.17908	1.3369	1.32665											3.77878	3.89711	3.81063	3.97705	4.07732	0.377878	0.779423	1.14319	1.59082	2.03866	1	1.03132	1.00843	1.05247	1.079
l2385	glnq	glutamine abc transporter atp-binding protein	1	1.16	1.13	1.485	1.6	1	1.14625	1.3222	1.30821	1.49631	1.443	2.64	2.577	3.48	3.69	2451	2809.45	3240.72	3206.43	3667.45	3.77878	3.89711	3.81063	3.97705	4.07732	0.377878	0.779423	1.14319	1.59082	2.03866	1	1.03132	1.00843	1.05247	1.079	1698.54	1064.19	1257.56	921.387	993.89	7.73434	13.9177	17.6967	24.8894	27.8866	1	1.79947
l67158	glnr	glutamine synthetase repressor	1	2.69	2.51	2.605	3.13
l0013	glpd	glycerol-3-phosphate dehydrogenase (ec:1,1,5,3)	1	0.58	0.47	0.225	0.195	1	0.68617	0.835314	0.320705	0.27988	0.858	0.786	0.666	0.339	0.321	1080	741.064	902.139	346.362	302.271																1258.74	942.829	1354.56	1021.72	941.653
l47650	glpf1	glycerol uptake facilitator	1	0.28	0.18	0.06	0.05
l0015	glpf2	glycerol uptake facilitator	1	0.58	0.505	0.245	0.205
l0014	glpk	glycerol kinase (ec:2,7,1,30)	1	0.67	0.545	0.275	0.25	1	0.610767	0.46234	0.324501	0.267516
l148346	glpt	glycerol-3-phosphatase transporter
l67186	glta	citrate synthase (ec:2,3,3,5)
l0119	gltb	glutamate synthase large subunit (ec:1,4,1,13)	1	1.13	1.275	1.325	1.21	1	0.953214	1.09735	1.12265	1.03839	1.128	2.076	2.415	2.238	2.472	163.2	155.564	179.088	183.216	169.465																144.681	74.9347	74.1565	81.8662	68.5537
l114827	gltd	glutamate synthase subunit beta (ec:1,4,1,13)	1	0.82	1.18	0.94	0.91	1	1.1226	0.998607	1.09783	0.888639	1.695	2.463	2.799	2.517	2.817	117.9	132.354	117.736	129.434	104.771																69.5575	53.7371	42.0635	51.4238	37.1923
l38650	gltp	glutamate abc transporter permease protein	1	3.1	2.65	1.65	1.585	1	1.08161	1.07071	1.0915	0.97561	1.341	2.001	3.09	3.75	3.84	1290	1395.27	1381.22	1408.04	1258.54	-0.439999	-0.358337	-0.198197	-0.142913	-0.128544	-0.0439999	-0.0716673	-0.0594592	-0.057165	-0.0642721	1	0.814403	0.450449	0.324802	0.292146	961.969	697.288	446.996	375.476	327.744	-1.71111	-2.57678	-2.15959	-2.03672	-2.56196	1	1.50591
l37916	gltq	glutamate abc transporter atp-binding protein	1	2.78	2.045	1.415	1.3	1	0.900137	0.872028	0.833935	0.82658	1.659	3	3.6	4.05	3.99	4980	4482.68	4342.7	4152.99	4116.37	-0.439999	-0.358337	-0.198197	-0.142913	-0.128544	-0.0439999	-0.0716673	-0.0594592	-0.057165	-0.0642721	1	0.814403	0.450449	0.324802	0.292146	3001.81	1494.23	1206.3	1025.43	1031.67	-0.443239	-0.802044	-0.68687	-0.690533	-0.783292	1	1.80951
l158343	glts	glutamate or arginine abc transporter substrate binding protein	1	4.93	6.705	2.815	3.05	1	1.19354	1.22062	1.18985	1.25349	1.443	4.47	5.64	6.3	5.97	5490	6552.54	6701.19	6532.29	6881.69	0.695171	0.639102	0.516471	0.355295	0.25401	0.0695171	0.12782	0.154941	0.142118	0.127005	1	0.919344	0.742941	0.51109	0.365392	3804.57	1465.89	1188.15	1036.87	1152.71	0.635235	0.9786	1.15993	1.09144	0.925852	1	1.54053
l0349	gltx	glutamyl-trna synthetase (ec:6,1,1,17)	1	0.76	0.805	0.79	0.775	1	0.868434	0.851766	0.831075	0.895612	1.983	2.121	2.334	2.604	2.79	2334	2026.93	1988.02	1939.73	2090.36	0.367655	0.368055	0.368456	0.368856	0.369257	0.0367655	0.073611	0.110537	0.147543	0.184629	1	1.00109	1.00218	1.00327	1.00436	1177	955.646	851.766	744.904	749.232	0.790231	1.82188	2.78934	3.81585	4.43091	1	2.30551
l0082	glya	serine hydroxymethyltransferase (ec:2,1,2,1)	1	1.39	0.995	1.155	1.115	1	1.08451	1.21798	1.28768	1.22799	1.434	1.827	1.896	2.598	2.76	5280	5726.21	6430.93	6798.93	6483.77	0.16406	0.12526	0.0790243	0.00503822	0.00384435	0.016406	0.0250519	0.0237073	0.00201529	0.00192217	1	0.763497	0.481678	0.0307096	0.0234325	3682.01	3134.21	3391.84	2616.99	2349.19	0.155878	0.219477	0.184937	0.01487	0.0148724	1	1.408
l101560	glyq	glycyl-trna synthetase subunit alpha (ec:6,1,1,14)	1	2.89	2.015	2.24	2.285	1	1.775	1.40949	1.40967	1.44023	0.306	0.858	0.81	1.203	1.338	5340	9478.52	7526.69	7527.62	7690.81	0.431089	0.433493	0.435897	0.438301	0.440705	0.0431089	0.0866986	0.130769	0.17532	0.220352	1	1.00558	1.01115	1.01673	1.0223	17451	11047.2	9292.21	6257.38	5747.99	0.404987	0.458867	0.871598	1.16839	1.43734	1	1.13304
l0360	glys	glycyl-trna synthetase subunit beta (ec:6,1,1,14)	1	2.14	1.75	2.075	2.095	1	1.39642	1.41138	1.39286	1.54226	0.63	1.962	1.779	2.166	2.346	651	909.067	918.806	906.752	1004.01	0.431089	0.433493	0.435897	0.438301	0.440705	0.0431089	0.0866986	0.130769	0.17532	0.220352	1	1.00558	1.01115	1.01673	1.0223	1033.33	463.337	516.473	418.63	427.968	3.32201	4.78444	7.13997	9.69972	11.0102	1	1.44022
l149828	gmk	guanylate kinase (ec:2,7,4,8)	1	1.64	1.4	0.99	1.075	1	0.903361	0.856097	0.83425	0.79579	1.302	1.419	1.917	2.487	2.709	930	840.126	796.17	775.852	740.085	0.0470548	0.0509642	0.0548736	0.058783	0.0626924	0.00470548	0.0101928	0.0164621	0.0235132	0.0313462	1	1.08308	1.16616	1.24925	1.33233	714.286	592.055	415.321	311.963	273.195	0.253826	0.608647	1.03727	1.52036	2.1248	1	2.39789
l0046	gnd	6-phosphogluconate dehydrogenase (ec:1,1,1,44)	1	0.89	0.83	0.77	0.88	1	0.966196	0.926542	0.897674	0.82125	2.31	2.571	2.793	3.12	3.39	1359	1313.06	1259.17	1219.94	1116.08	1.12382	1.04174	1.0682	1.18065	1.31333	0.112382	0.208347	0.32046	0.472258	0.656664	1	0.92696	0.950508	1.05056	1.16863	588.312	510.72	450.831	391.006	329.227	4.14852	7.9601	12.7675	19.4203	29.5164	1	1.91878
l52019	gntk	gluconate kinase (ec:2,7,1,12)	1	0.72	0.74	0.82	0.74
l54944	gntr	transcription regulator	1	0.85	0.78	0.765	0.73	1	0.823404	1.22456	1.04861		0.804	0.972	0.975	1.062	1.131	387	318.657	473.903	405.811	0																481.343	327.837	486.055	382.12	0
l53699	gntz	6-phosphogluconate dehydrogenase-like protein (ec:1,1,1,44)	1	0.88	0.81	0.77	0.73
l0198	gpo	glutathione peroxidase (ec:1,11,1,9)	1	0.6	0.51	0.365	0.365	1	0.70077	0.543087	0.400629	0.377715	1.773	1.332	1.332	1.122	1.113	2139	1498.95	1161.66	856.945	807.932																1206.43	1125.33	872.12	763.766	725.905
l0016	gpsa	nad(p)h-dependent glycerol-3-phosphate dehydrogenase (ec:1,1,1,94)	1	2.04	1.735	1.23	1.33	1	0.772927	0.825001	0.951884	0.751215	1.062	1.464	1.932	2.76	2.799	2916	2253.86	2405.7	2775.69	2190.54	0.584541	0.518222	0.488417	0.469302	0.454855	0.0584541	0.103644	0.146525	0.187721	0.227428	1	0.886544	0.835556	0.802856	0.778141	2745.76	1539.52	1245.19	1005.69	782.616	1.00564	2.30693	3.05552	3.39278	5.20843	1	2.29399
l0140	grea	transcription elongation factor grea	1	1.51	1.35	1.32	1.315	1	1.00426	1.09878	1.01699	1.11319	1.215	2.187	2.211	2.796	2.997	5640	5664	6197.12	5735.83	6278.38																4641.98	2589.85	2802.86	2051.44	2094.89
l198893	groel	chaperonin groel	1	1.23	1.065	0.875	0.89	1	1.10161	1.1016	1.16513	1.15615	2.667	3.6	3.72	3.9	4.14	9240	10178.8	10178.8	10765.8	10682.8																3464.57	2827.46	2736.23	2760.45	2580.4
l198515	groes	co-chaperonin groes	1	2.63	2.455	1.12	1.285	1	1.14597	1.24029	1.10268	1.23427	1.521	1.827	3.03	3.21	3.72	7500	8594.81	9302.16	8270.12	9257.03																4930.97	4704.33	3070.02	2576.36	2488.45
l0273	grpe	hypothetical protein	1	1.77	1.35	1.095	1.13	1	1.16604	1.23295	1.22461	1.25504	1.845	2.448	2.904	3.81	3.99	3750	4372.65	4623.58	4592.29	4706.41																2032.52	1786.21	1592.14	1205.32	1179.55
l0197	gshr	glutathione reductase (ec:1,8,1,7)	1	0.62	0.535	0.405	0.375	1	0.809582	0.692599	0.543557	0.484658	1.581	1.299	1.269	1.128	1.128	891	721.338	617.106	484.31	431.831																563.567	555.302	486.293	429.352	382.829
l115968	guaa	gmp synthase (ec:6,3,5,2)	1	1.94	1.62	1.175	1.23	1	0.946995	0.926079	0.97287	1.05449	1.209	1.68	2.097	2.751	2.871	4080	3863.74	3778.4	3969.31	4302.32	0.0470548	0.0509642	0.0548736	0.058783	0.0626924	0.00470548	0.0101928	0.0164621	0.0235132	0.0313462	1	1.08308	1.16616	1.24925	1.33233	3374.69	2299.85	1801.81	1442.86	1498.54	0.0578574	0.132343	0.21857	0.297175	0.365508	1	2.28741
l21264	guab	inosine 5'-monophosphate dehydrogenase (ec:1,1,1,205)	1	1.19	1.185	1.12	1.275	1	1.07911	1.0771	1.20895	1.23927	2.304	3.48	3.87	4.59	4.95	4890	5276.82	5267.03	5911.76	6060.05	0.0470548	0.0509642	0.0548736	0.058783	0.0626924	0.00470548	0.0101928	0.0164621	0.0235132	0.0313462	1	1.08308	1.16616	1.24925	1.33233	2122.4	1516.33	1360.99	1287.96	1224.25	0.0482736	0.096903	0.156795	0.199531	0.259492	1	2.00737
l158186	guac	guanosine 5'-monophosphate oxidoreductase (ec:1,7,1,7)	1	1.78	1.545	1.575	1.745	1	1.27096	1.28112	1.33408	1.48449
l0282	gyra	dna gyrase subunit a (ec:5,99,1,3)	1	0.91	0.82	0.75	0.715	1	0.951327	0.948755	0.923471	0.829925	2.553	2.763	2.976	3.21	3.42	1923	1829.4	1824.46	1775.83	1595.95																753.231	662.107	613.056	553.219	466.651
l0283	gyrb	dna gyrase subunit b (ec:5,99,1,3)	1	0.79	0.84	0.735	0.75	1	0.960226	0.94985	0.991472	0.964053	2.715	3.09	3	3.3	3.42	990	950.624	940.352	981.557	954.413																364.641	307.645	313.451	297.442	279.068
l177590	hasc	utp-glucose-1-phosphate uridylyltransferase (ec:2,7,7,9)	1	1.27	1.155	0.935	0.99	1	0.868085	0.913685	0.993493	1.0402	1.77	2.49	2.73	3.06	3.27	3090	2682.38	2823.29	3069.89	3214.22																1745.76	1077.26	1034.17	1003.23	982.943
l0194	hemh	ferrochelatase (ec:4,99,1,1)	1	2.51	1.98	1.565	1.46	1	1.10256	1.08833	1.14233	1.5981	0.408	0.543	0.792	1.212	1.242	639	704.538	695.445	729.947	1021.19																1566.18	1297.49	878.087	602.266	822.212
l188472	hemk	protoporphyrinogen oxidase (ec:1,3,3,4)	1	1.01	1.1	1.385	1.625
l0193	hemn	coproporphyrinogen iii oxidase	1	1.29	1.385	1.46	1.58
l0277	hexa	dna mismatch repair protein muts	1	0.74	0.78	0.85	0.755	1	0.974362	0.829753	0.967084	0.707129	1.275	1.491	1.524	1.815	1.818	477	464.771	395.792	461.299	337.301																374.118	311.717	259.706	254.159	185.534
l0162	hflx	hypothetical protein	1	1.03	1.205	1.465	1.44
l0070	hisa	1-(5-phosphoribosyl)-5-																					0.00905646	0.0431486	0.034556	0.0288085	0.0402784	0.000905646	0.00862973	0.0103668	0.0115234	0.0201392	1	4.7644	3.81561	3.18099	4.44748
l0068	hisb	imidazoleglycerol-phosphate dehydratase (ec:4,2,1,19)																					0.00905646	0.0431486	0.034556	0.0288085	0.0402784	0.000905646	0.00862973	0.0103668	0.0115234	0.0201392	1	4.7644	3.81561	3.18099	4.44748
l0065	hisc	histidinol-phosphate aminotransferase (ec:2,6,1,9)																					0.00905646	0.0431486	0.034556	0.0288085	0.0402784	0.000905646	0.00862973	0.0103668	0.0115234	0.0201392	1	4.7644	3.81561	3.18099	4.44748
l0067	hisd	histidinol dehydrogenase (ec:1,1,1,23)																					0.00905646	0.0431486	0.034556	0.0288085	0.0402784	0.000905646	0.00862973	0.0103668	0.0115234	0.0201392	1	4.7644	3.81561	3.18099	4.44748
l0071	hisf	imidazole glycerol phosphate synthase subunit hisf	1				1.18																0.00905646	0.0431486	0.034556	0.0288085	0.0402784	0.000905646	0.00862973	0.0103668	0.0115234	0.0201392	1	4.7644	3.81561	3.18099	4.44748
l0066	hisg	atp phosphoribosyltransferase catalytic subunit (ec:2,4,2,17)																					0.00905646	0.0431486	0.034556	0.0288085	0.0402784	0.000905646	0.00862973	0.0103668	0.0115234	0.0201392	1	4.7644	3.81561	3.18099	4.44748
l0069	hish	imidazole glycerol phosphate synthase subunit hish (ec:2,4,2,-)																					0.00905646	0.0431486	0.034556	0.0288085	0.0402784	0.000905646	0.00862973	0.0103668	0.0115234	0.0201392	1	4.7644	3.81561	3.18099	4.44748
l0072	hisi	bifunctional phosphoribosyl-amp cyclohydrolase/phosphoribosyl-atp	1		1.36	1.15	1.2																0.00905646	0.0431486	0.034556	0.0288085	0.0402784	0.000905646	0.00862973	0.0103668	0.0115234	0.0201392	1	4.7644	3.81561	3.18099	4.44748
l37351	hisk	histidinol phosphatase																					0.00905646	0.0431486	0.034556	0.0288085	0.0402784	0.000905646	0.00862973	0.0103668	0.0115234	0.0201392	1	4.7644	3.81561	3.18099	4.44748
l0342	hiss	histidyl-trna synthetase (ec:6,1,1,21)	1	1.38	1.035	0.955	0.875	1	1.01404	1.04259	1.10581	1.09585	1.677	1.542	1.833	2.322	2.499	885	897.43	922.689	978.638	969.828	0.0727296	0.0740117	0.0752937	0.0765758	0.0778578	0.00727296	0.0148023	0.0225881	0.0306303	0.0389289	1	1.01763	1.03526	1.05288	1.07051	527.728	581.991	503.376	421.464	388.086	0.412272	0.827456	1.22812	1.57016	2.01369	1	2.00707
l0341	hisz	atp phosphoribosyltransferase regulatory subunit																					0.00905646	0.0431486	0.034556	0.0288085	0.0402784	0.000905646	0.00862973	0.0103668	0.0115234	0.0201392	1	4.7644	3.81561	3.18099	4.44748
l97827	hly	hemolysin like protein	1	1.37	1.55	1.165	1.175
l13187	hmcm	hydroxymethylglutaryl-coa synthase (ec:2,3,3,10)	1	1.17	0.96	0.94	0.935	1	0.927092	0.987232	0.888019	1.1236	0.918	1.296	1.293	1.542	1.65	768	712.007	758.194	681.999	862.923																836.601	549.388	586.384	442.282	522.984
l102491	hola	dna polymerase iii subunit delta	1	0.8	0.855	0.94	0.94	1	0.76603	0.625922	0.602721
l0280	holb	dna polymerase iii subunit delta' (ec:2,7,7,7)	1	1.23	1.24	1.18	1.165
l0090	hom	homoserine dehydrogenase (ec:1,1,1,3)	1	1.58	1.405	1.655	1.7																-0.482186	-0.418822	-0.354367	-0.321597	-0.242339	-0.0482186	-0.0837644	-0.10631	-0.128639	-0.121169	1	0.868589	0.734917	0.666956	0.502583
l160442	hprt	hypoxanthine-guanine phosphoribosyltransferase (ec:2,4,2,8)	1	4.19	5.13	3.555	4.105	1	1.56151	1.80156	2.19272	3.13687	0.1293	0.1791	0.357	0.717	0.876	2346	3663.3	4226.46	5144.12	7359.11	2.71952	1.97653	1.57546	1.39605	0.644148	0.271952	0.395307	0.472638	0.55842	0.322074	1	0.726796	0.579316	0.513345	0.236861	18143.9	20454	11838.8	7174.51	8400.81	5.81539	5.41348	5.61005	5.44584	2.19556	1	0.930889
l25115	hpt	hypoxanthine phosphoribosyltransferase (ec:2,4,2,8)	1	2.01	2.005	1.42	1.48	1	1.07145	1.19769	1.25841	1.53108	0.624	0.948	1.335	1.821	1.959	6480	6943.02	7761.04	8154.48	9921.42																10384.6	7323.86	5813.52	4478.02	5064.54
l0212	hrca	heat-inducible transcription repressor	1	1.14	0.995	0.955	0.865	1	1.25612	1.54443	1.20122	2.38915
l0309	hsdm	type i restriction enzyme m protein (ec:3,1,21,3)	1	0.88	0.83	0.825	0.745	1	0.961058	0.944255	0.938947	0.800475	1.26	1.464	1.602	1.773	1.785	666	640.065	628.874	625.339	533.116																528.571	437.203	392.555	352.701	298.664
l0308	hsdr	type i restriction enzyme r protein (ec:3,1,21,3)	1	1	0.87	0.775	0.74	1	1.06601	1.09965	1.00201	0.851746
l0310	hsds	type i restriction enzyme specificity protein (ec:3,1,21,3)	1	0.91	0.96	0.89	0.855	1	1.04124	1.05078	0.982313	1.04644	0.909	1.095	1.314	1.416	1.548	324	337.36	340.452	318.269	339.047																356.436	308.092	259.096	224.766	219.023
l102317	hsla	hu like dna-binding protein	1	1.04	1.735	1.425	1.775	1	0.890817	0.968884	0.931384	1.00856	2.133	4.02	4.71	5.31	5.4	48300	43026.5	46797.1	44985.8	48713.2																22644.2	10703.1	9935.69	8471.91	9020.97
l102634	hslb	hu-like dna-binding protein	1	0.72	0.635	0.345	0.325
l17654	hslo	hsp33-like chaperonin	1	2.51	2.585	1.11	0.995	1	0.95597	0.807739	0.797178	1.29536	0.846	0.795	1.635	1.731	1.86	909	868.977	734.234	724.635	1177.48																1074.47	1093.05	449.073	418.622	633.055
l187771	htra	exported serine protease (ec:3,4,21,-)	1	1.07	0.92	0.77	0.775	1	0.908288	0.754731	0.676785	0.55077	2.157	2.688	2.742	2.946	3.03	1551	1408.75	1170.59	1049.69	854.245																719.054	524.09	426.91	356.311	281.929
l80399	icaa	glycosyl transferase	1	0.53	0.56	0.69	0.61
l82521	icab	intercellular adhesion protein
l83620	icac	collagen adhesin	1	0.43	0.575	0.65	0.655
l71075	icd	isocitrate dehydrogenase (ec:1,1,1,42)	1		1.35	1.22	1.295
l0350	iles	isoleucyl-trna synthetase (ec:6,1,1,5)	1	0.86	0.82	1.355	1.085	1	0.976342	0.767631	0.707695	0.850292	0.975	1.884	1.206	1.521	1.665	1110	1083.74	852.071	785.542	943.824	0.245993	0.248931	0.251869	0.254807	0.257745	0.0245993	0.0497863	0.0755608	0.101923	0.128873	1	1.01194	1.02389	1.03583	1.04777	1138.46	575.233	706.526	516.464	566.862	1.11177	2.30462	4.44873	6.50906	6.84991	1	2.07293
l0081	ilva	threonine dehydratase (ec:4,3,1,19)	1		1.48	2.07	2.19																0.160741	0.0996717	0.0765969	0.100053	0.0890347	0.0160741	0.0199343	0.0229791	0.040021	0.0445174	1	0.620076	0.476524	0.622446	0.553902
l0078	ilvb	acetolactate synthase catalytic subunit (ec:2,2,1,6)	1	1.22	1.455	2.05	2.33																0.536778	0.274783	0.210808	0.267779	0.225135	0.0536778	0.0549566	0.0632424	0.107112	0.112568	1	0.511912	0.392729	0.498864	0.41942
l0080	ilvc	ketol-acid reductoisomerase (ec:1,1,1,86)	1	1.31	1.44	1.995	2.11																0.536778	0.274783	0.210808	0.267779	0.225135	0.0536778	0.0549566	0.0632424	0.107112	0.112568	1	0.511912	0.392729	0.498864	0.41942
l0077	ilvd	dihydroxy-acid dehydratase (ec:4,2,1,9)	1	1.58	1.515	2.09	2.36																0.536778	0.274783	0.210808	0.267779	0.225135	0.0536778	0.0549566	0.0632424	0.107112	0.112568	1	0.511912	0.392729	0.498864	0.41942
l0079	ilvh	acetolactate synthase 3 regulatory subunit (ec:2,2,1,6)	1		1.98	2.12	2.39833
l0366	infa	translation initiation factor if-1						1	1.08083	1.46351	1.23914	1.38471
l0372	infb	translation initiation factor if-2	1	1.02	1.21	1.425	1.445	1	1.08872	1.13141	1.12842	1.17581	1.182	2.019	2.34	2.571	3.03	1038	1130.09	1174.41	1171.3	1220.49																878.173	559.73	501.883	455.583	402.802
l95240	infc	translation initiation factor if-3	1	2	1.825	1.75	2.265	1	0.921958	0.841046	0.887297	0.893566	1.731	3.84	4.23	5.31	5.28	3510	3236.07	2952.07	3114.41	3136.42																2027.73	842.728	697.889	586.518	594.019
l138640	ipd	indole-3-pyruvate decarboxylase (ec:4,1,1,74)	1		0.47	0.56	0.625
l80459	ispa	farnesyl diphosphate synthase (ec:2,5,1,10)	1	0.6	0.79	0.865	0.84	1	0.447714	0.575282	0.582551	0.602373
l179531	ispb	heptaprenyl diphosphate synthase component ii (ec:2,5,1,30)	1	1.05	1.09	1.275	1.25	1	0.909754	1.06552	1.69654	0.726893
l0022	kdga	keto-hydroxyglutarate-aldolase/keto-deoxy-phosphogluconate aldolase	1	0.64	0.515	0.645	0.555
l0021	kdgk	2-dehydro-3-deoxygluconokinase (ec:2,7,1,45)	1	0.73	0.56	0.69	0.58
l0240	kdgr	gntr family transcription regulator	1	1.35	1.38	1.37	1.355
l0130	kina	sensor protein kinase	1	0.42	0.605	0.695	0.66
l0122	kinb	sensor protein kinase	1	1.35	1.22	1.155	1.07						0.687	1.047	1.179	1.389	1.566
l0124	kinc	sensor protein kinase	1	0.83	0.93	1.25	1.285
l0126	kind	sensor protein kinase	1	1.15	0.95	0.825	0.79
l0128	kine	sensor protein kinase	1	1.3	1.075	1.315	1.325
l0134	kinf	sensor protein kinase	1	1.17	0.91	1.01	1.005	1	1.23176	0.993814	1.333	1.2527
l0132	king	sensor protein kinase	1	0.93	1.135	1.115	1.145
l0363	ksga	dimethyladenosine transferase	1	1.16	1.055	1.145	1.215	1	1.07401	0.984001	1.05832	1.0373
l9458	kupa	potassium uptake protein	1	0.77	0.675	0.675	0.58	1	1.0346	1.13035	1.0922	1.04053
l11749	kupb	potassium uptake protein	1	2.14	1.765	1.86	1.85	1	1.05493	1.14211	1.09118	1.06563	0.333	0.645	0.789	1.161	1.26	111.3	117.414	127.117	121.448	118.604																334.234	182.036	161.111	104.606	94.1305
l0032	lacc	tagatose-6-phosphate kinase (ec:2,7,1,1)	1	1.42	1.65	1.045	1.195	1	0.953551	1.02289	0.956703	1.12071	0.63	0.9	1.428	1.29	1.53	507	483.45	518.607	485.049	568.198																804.762	537.167	363.17	376.007	371.371
l0031	lacr	lactose transport regulator	1	2	2.695	1.61	1.855
l200078	lacs	lactose permease; transport and binding protein; carbohydrates,
l0025	lacz	beta-d-galactosidase (ec:3,2,1,23)	1	1.41	1.05	1.13	0.525
l82520	lcnc	lactococcin a abc transporter atp binding and permease protein	1	1.39	1.847	1.42	1.405
l84721	lcnd	lactococcin a abc transporter permease protein	1	1.53	1.505	1.47	1.52
l78730	lcto	l-lactate oxidase	1	0.98	2.86	4.48	4.685
l0017	ldh	l-lactate dehydrogenase (ec:1,1,1,27)	1	0.7	0.81	0.925	0.96	1	0.813689	0.896181	1.06633	1.03279	4.26	4.98	5.1	5.37	5.82	9600	7811.41	8603.34	10236.8	9914.81	93.2527	87.4782	82.6738	81.152	75.6348	9.32527	17.4956	24.8021	32.4608	37.8174	1	0.938077	0.886557	0.870238	0.811074	2253.52	1568.56	1686.93	1906.29	1703.58	48.731	112.361	144.623	159.078	191.347	1	2.30574
l0018	ldhb	l-lactate dehydrogenase (ec:1,1,1,27)	1	1.01	0.79	0.565	0.55
l142159	ldhx	l-lactate dehydrogenase (ec:1,1,1,27)	1	1.26	1.305	1.62	1.575
l0159	lepa	gtp-binding protein lepa	1	1.01	0.855	0.81	0.775	1	1.05166	1.18406	1.03249	1.06902	1.329	1.617	1.704	1.974	2.007	372	391.216	440.471	384.085	397.675																279.91	241.939	258.492	194.572	198.144
l38177,1	leua	2-isopropylmalate synthase; evidence experimental pmid:1400210;	1				1.65
l0074	leub	3-isopropylmalate dehydrogenase (ec:1,1,1,85)																					0.2132	0.0945103	0.073307	0.10274	0.0958014	0.02132	0.0189021	0.0219921	0.0410959	0.0479007	1	0.443294	0.343841	0.481894	0.44935
l0075	leuc	isopropylmalate isomerase large subunit (ec:4,2,1,33)																					0.2132	0.0945103	0.073307	0.10274	0.0958014	0.02132	0.0189021	0.0219921	0.0410959	0.0479007	1	0.443294	0.343841	0.481894	0.44935
l0076	leud	isopropylmalate isomerase small subunit (ec:4,2,1,33)																					0.2132	0.0945103	0.073307	0.10274	0.0958014	0.02132	0.0189021	0.0219921	0.0410959	0.0479007	1	0.443294	0.343841	0.481894	0.44935
l0352	leus	leucyl-trna synthetase (ec:6,1,1,4)	1	0.91	0.895	1.025	0.995	1	1.07043	1.08285	1.1858	1.24369	1.545	2.085	2.139	2.679	2.811	1053	1127.16	1140.24	1248.64	1309.6	0.367254	0.369925	0.372596	0.375267	0.377938	0.0367254	0.073985	0.111779	0.150107	0.188969	1	1.00727	1.01455	1.02182	1.02909	681.553	540.603	533.07	466.086	465.884	1.74966	3.29286	4.9179	6.03082	7.2388	1	1.882
l5776	lgt	prolipoprotein diacylglyceryl transferase	1	1.47	1.24	1.355	1.37
l0304	liga	nad-dependent dna ligase liga (ec:6,5,1,2)	1	1.07	1.105	1.04	1.03	1	0.926378	0.890612	0.974498	1.07686
l0131	llra	two-component system regulator	1	0.36	0.54	0.505	0.47	1	0.99309	0.85764	0.812853	0.780277	2.889	2.379	1.983	1.884	2.031	2415	2398.31	2071.2	1963.04	1884.37																835.929	1008.12	1044.48	1041.95	927.804
l0123	llrb	two-component system regulator	1	1.35	1.53	0.915	0.895	1	1.31745	1.01907	0.996473	0.943795
l0125	llrc	two-component system regulator	1	0.98	0.895	1.025	1.05	1	1.02873	1.03079	1.03526	1.06227	2.838	3.36	3.69	4.41	4.62	7740	7962.36	7978.32	8012.89	8221.96																2727.27	2369.75	2162.15	1816.98	1779.65
l0127	llrd	two-component system regulator	1	1.19	1.02	0.84	0.84	1	1.34257	1.27791	1.30666	1.17748
l0129	llre	two-component system regulator	1	1.27	1.165	1.42	1.245	1	1.18372	0.931047	0.997803
l0135	llrf	two-component system regulator	1	0.97	0.885	0.775	0.805	1	1.03025	1.04421	0.991715	1.03718	0.708	0.807	0.909	1.011	1.029	1830	1885.36	1910.9	1814.84	1898.05																2584.75	2336.25	2102.2	1795.09	1844.55
l0133	llrg	two-component system regulator	1	0.91	1.05	1.025	1.05	1	1.28688	1.12912	0.972453	0.657298	0.381	0.519	0.621	0.651	0.789	1059	1362.81	1195.74	1029.83	696.079																2779.53	2625.84	1925.5	1581.92	882.229
l0226	llrh	two-component system regulator
l116532	lmra	multidrug resistance abc transporter atp binding and permease	1	0.82	0.815	0.98	0.96
l24511	lmrp	lmrp	1			3.53	3.785
l126168	lnba	lacto-n-biosidase (ec:3,2,1,52)	1	0.71	0.8	0.345	0.31
l64373	lpll	lipoate-protein ligase	1	0.92	0.79	0.44	0.48	1	0.829582	0.662545	0.449561	0.376677	2.01	2.262	1.995	1.884	1.773	6300	5226.37	4174.03	2832.23	2373.06																3134.33	2310.51	2092.25	1503.31	1338.45
l0335	lspa	lipoprotein signal peptidase (ec:3,4,23,36)	1	0.85	1.08	1.035	0.97
l0121	lysa	diaminopimelate decarboxylase (ec:4,1,1,20)	1	1.14	1.08	0.94	0.985	1	0.926235	0.771295	0.604632	0.674091	0.507	0.645	0.813	0.843	0.972	441	408.47	340.141	266.643	297.274	0.0934432	0.0021186	0.0071491	0.00598745	-0.0381836	0.00934432	0.00042372	0.00214473	0.00239498	-0.0190918	1	0.0226726	0.0765075	0.0640759	-0.408629	869.822	633.286	418.378	316.302	305.838	1.06298	0.0520396	0.316321	0.450597	-3.22185	1	0.0489564
l59950	lysp	lysine specific permease	1	2.91	2.975	5.655	4.34																0.401919	0.412375	0.418874	0.419181	0.376479	0.0401919	0.0824749	0.125662	0.167673	0.18824	1	1.02602	1.04219	1.04295	0.936706
l169610	lysq	lysine specific permease	1	2.95	3.31	2.64	2.54
l0347	lyss	lysyl-trna synthetase (ec:6,1,1,6)	1	2.15	1.65	1.24	1.315	1	0.959228	0.954781	0.995337	0.972716	1.572	2.31	2.844	3.6	3.84	4350	4172.64	4153.3	4329.71	4231.31	0.408787	0.410256	0.411725	0.413194	0.414663	0.0408787	0.0820512	0.123518	0.165278	0.207332	1	1.00359	1.00719	1.01078	1.01437	2767.18	1806.34	1460.37	1202.7	1101.9	0.471436	0.986482	1.49194	1.91501	2.45813	1	2.0925
l1734467	maa	maltose o-acetyltransferase (ec:2,3,1,79)	1	0.93	1.07	1.255	1.355
l3227	mae	malate oxidoreductase (ec:1,1,1,38)	1	1.06	0.815	0.635	0.515	1	1.20301	1.16549	1.26276	1.11178	3.39	3.15	2.694	2.925	2.628	6510	7831.59	7587.33	8220.6	7237.68																1920.35	2486.22	2816.38	2810.46	2754.06
l200045	maep	malate permease; transport and binding protein; may contain a	1	1.3	0.91	0.645	0.475
l128695	male	maltose abc transporter substrate binding protein	1	3.64	2.46	1.325	1.41	1	0.890908	0.720189	0.575597	0.484054	3.33	8.34	8.4	8.82	8.7	18570	16544.2	13373.9	10688.8	8988.89																5576.58	1983.71	1592.13	1211.89	1033.21
l128696	malf	maltose abc transporter permease protein	1	2.53	2.695	1.745	1.835	1	1.14756	0.99869	0.840869	0.64281	2.196	7.08	6.3	6.93	6.72	1038	1191.17	1036.64	872.822	667.237																472.678	168.244	164.546	125.948	99.2912
l128697	malg	maltose abc transporter permease protein	1	2.58	3.13833	1.875	1.91						2.361	8.01	7.23	7.71	8.01
l94405	malq	4-alpha-glucanotransferase (ec:2,4,1,25)	1	0.3	0.5	0.335	0.235
l128690	mapa	maltose phosphorylase	1	1.32	1.375	1.58	1.825
l0171	menb	naphthoate synthase (ec:4,1,3,36)	1	0.65	0.685	0.825	0.735	1	0.857713	0.906585	0.833199	0.885787	1.884	1.872	2.088	2.289	2.427	4050	3473.74	3671.67	3374.46	3587.44																2149.68	1855.63	1758.46	1474.2	1478.14
l0169	mend	2-oxoglutarate decarboxylase (ec:4,1,1,71)	1	0.7	0.69	0.78	0.755
l0172	mene	o-succinylbenzoic acid-coa ligase (ec:6,2,1,26)	1	0.77	0.83	1.03	1.025
l0168	menf	menaquinone-specific isochorismate synthase (ec:5,4,4,2)	1	0.65	0.65	0.875	0.875
l0170	menx	ytxm-like protein	1	0.69	0.755	0.82	0.77
l1002	mesj	hypothetical protein	1	1.43	1.5175	1.18	1.31
l0101	meta	homoserine o-succinyltransferase (ec:2,3,1,46)	1	1.54	1.12	0.72	0.71
l0102	metb1	cystathionine gamma-synthase (ec:2,5,1,48)	1	1.23	0.985	0.72	0.665
l0181	metb2	cystathionine gamma-synthase/cystathionine beta-lyase (ec:2,5,1,48	1	1.14	1.215	2.4	1.61	1	0.999464	0.929984	1.15174	1.1171	0.69	1.524	1.413	2.238	2.139	4740	4737.46	4408.13	5459.25	5295.05	0.72936	0.419337	0.310843	0.267981	0.221863	0.072936	0.0838674	0.0932529	0.107193	0.110931	1	0.574939	0.426186	0.36742	0.304189	6869.57	3108.57	3119.69	2439.34	2475.48	0.771931	0.888103	1.06126	0.985024	1.05099	1	1.15049
l0100	mete	5-methyltetrahydropteroyltriglutamate--homocysteine
l0099	metf	5,10-methylenetetrahydrofolate reductase
l153408	metk	s-adenosylmethionine synthetase (ec:2,5,1,6)	1	1.11	1.015	1.265	1.195	1	1.13467	1.06758	1.21345	1.11265	1.779	2.403	2.865	3.48	3.63	645	731.864	688.59	782.673	717.661																362.563	304.563	240.345	224.906	197.703
l0353	mets	methyonyl-trna synthetase (ec:6,1,1,10)	1	1.47	1.345	1.27	1.185	1	1.11397	0.989523	1.02831	1.15939	1.095	1.698	2.109	2.331	2.595	1764	1965.04	1745.52	1813.94	2045.16	0.107572	0.102965	0.0983573	0.0937499	0.0891425	0.0107572	0.0205929	0.0295072	0.0375	0.0445713	1	0.957169	0.914339	0.871508	0.828678	1610.96	1157.27	827.652	778.18	788.117	0.305926	0.525729	0.848044	1.03711	1.09331	1	1.71849
l0263	mfd	transcription-repair coupling factor	1	0.78	0.77	0.86	0.825	1	1.08371	1.44538	1.52774
l85514	mgta	cation-transporting p-atpase	1	0.93	1.02	1.12	1.22	1	1.07827	1.43471	1.15163	1.89452
l15012	miaa	trna delta(2)-isopentenylpyrophosphate transferase (ec:2,5,1,8)	1	1.14	1.205	1.145	1.215
l123159	mlep	malate transporter	1	0.88	1	1	0.925
l0148	mler	malolactic fermentation system transcription activator	1	2.73	2.69	1.24	1.28
l121483	mles	malate dehydrogenase	1	0.93	0.89	0.91	0.88	1	0.953305	0.829649	0.807001	0.634758											1.63723	1.29635	1.09553	0.985062	0.607077	0.163723	0.25927	0.328659	0.394025	0.303538	1	0.791798	0.669138	0.601665	0.370796
l52034	mnma	trna-specific 2-thiouridylase mnma (ec:2,1,1,61)	1	1.22	1.055	1.145	1.15
l91444	mray	phospho-n-acetylmuramoyl-pentapeptide-transferase (ec:2,7,8,13)	1	1.06	1.065	1.31	1.26																0.186758	0.165569	0.156047	0.14994	0.145324	0.0186758	0.0331138	0.046814	0.0599758	0.0726619	1	0.886544	0.835556	0.802856	0.778141
l98749	mrec	rod shape-determining protein mrec	1	1.27	1.22	0.93	1.01	1	1.06959	0.97789	0.999195	1.14831	0.588	0.642	0.915	1.107	1.152	273.6	292.639	267.551	273.38	314.179																465.306	455.823	292.405	246.956	272.724
l98132	mred	cell shape determining protein	1	1.14	1.01	0.945	0.985
l153973	mscl	large-conductance mechanosensitive channel	1	0.42	0.655	0.63	0.615
l27865	msmk	multiple sugar abc transporter atp-binding protein	1	3.96	2.755	1.2	1.165	1	0.982223	0.962284	0.75977	0.574843	2.895	6.87	6.3	6.72	6.78	5580	5480.81	5369.54	4239.52	3207.62																1927.46	797.788	852.308	630.88	473.101
l33416	mtld	mannitol-1-phosphate 5-dehydrogenase (ec:1,1,1,17)
l32907	mtlf	mannitol-specific pts system iia component (ec:2,7,1,69)
l30901	mtlr	lysr family transcription regulator	1	0.48
l148957	mtsa	manganese abc transporter substrate binding protein	1	0.82	0.915	0.71	0.715
l150744	mtsb	manganese abc transporter atp binding protein	1		0.92	0.84	0.805
l149891	mtsc	manganese abc transporter permease protein	1		1.265	0.98	0.865
l113067	mura1	udp-n-acetylglucosamine 1-carboxyvinyltransferase (ec:2,5,1,7)	1	1.1	0.99	1.335	1.415																0.186758	0.165569	0.156047	0.14994	0.145324	0.0186758	0.0331138	0.046814	0.0599758	0.0726619	1	0.886544	0.835556	0.802856	0.778141
l134243	mura2	udp-n-acetylglucosamine 1-carboxyvinyltransferase (ec:2,5,1,7)	1	1.27	1.135	1.06	1.14	1	0.974746	0.955704	1.10826	1.08508	0.93	1.26	1.44	1.878	2.109	843	821.711	805.659	934.265	914.723	0.186758	0.165569	0.156047	0.14994	0.145324	0.0186758	0.0331138	0.046814	0.0599758	0.0726619	1	0.886544	0.835556	0.802856	0.778141	906.452	652.152	559.485	497.479	433.723	1.11139	2.02165	2.91501	3.22048	3.98504	1	1.81902
l173881	murb	udp-n-acetylenolpyruvoylglucosamine reductase (ec:1,1,1,158)	1	1.73	1.715	1.23	1.345	1	1.00556	0.904707	0.870489	0.739887	1.683	2.247	3.12	3.93	4.2	1197	1203.65	1082.93	1041.97	885.645	0.186758	0.165569	0.156047	0.14994	0.145324	0.0186758	0.0331138	0.046814	0.0599758	0.0726619	1	0.886544	0.835556	0.802856	0.778141	711.23	535.671	347.094	265.134	210.868	0.782708	1.38014	2.16865	2.88758	4.11587	1	1.76329
l101678	murc	udp-n-acetylmuramate--l-alanine ligase (ec:6,3,2,8)	1	0.88	0.88	0.92	0.96	1	0.993313	0.993289	1.15059	1.51079	1.929	2.214	2.493	3.03	3.24	2208	2193.24	2193.18	2540.51	3335.83	0.186758	0.165569	0.156047	0.14994	0.145324	0.0186758	0.0331138	0.046814	0.0599758	0.0726619	1	0.886544	0.835556	0.802856	0.778141	1144.63	990.621	879.736	838.452	1029.58	0.424321	0.757424	1.07082	1.18432	1.09274	1	1.78502
l0237	murd	udp-n-acetylmuramoyl-l-alanyl-d-glutamate synthetase (ec:6,3,2,9)	1	1.04	0.945	0.865	0.91	1	0.945536	1.04375	1.03165	1.01889	0.843	0.921	1.095	1.398	1.557	450	425.491	469.688	464.243	458.498	0.186758	0.165569	0.156047	0.14994	0.145324	0.0186758	0.0331138	0.046814	0.0599758	0.0726619	1	0.886544	0.835556	0.802856	0.778141	533.808	461.988	428.939	332.076	294.475	2.082	3.90421	5.00013	6.48107	7.95031	1	1.87522
l53929	mure	udp-n-acetylmuramoylalanyl-d-glutamate--2,6-diaminopimelate ligase	1	1.09	0.915	1.03	1.005	1	1.0126	1.14915	1.30267	1.35984	0.606	0.786	0.822	1.146	1.197	1113	1127.02	1279	1449.87	1513.5	0.186758	0.165569	0.156047	0.14994	0.145324	0.0186758	0.0331138	0.046814	0.0599758	0.0726619	1	0.886544	0.835556	0.802856	0.778141	1836.63	1433.87	1555.97	1265.16	1264.41	0.84178	1.47398	1.83619	2.07521	2.40846	1	1.75102
l141766	murf	d-ala-d-ala adding enzyme	1	0.99	0.98	0.88	0.905	1	1.06503	1.12453	1.24428	1.19636	1.233	1.332	1.674	2.049	2.19	1221	1300.4	1373.06	1519.26	1460.75	0.186758	0.165569	0.156047	0.14994	0.145324	0.0186758	0.0331138	0.046814	0.0599758	0.0726619	1	0.886544	0.835556	0.802856	0.778141	990.268	976.278	820.225	741.466	667.009	0.767323	1.27746	1.71042	1.98043	2.49543	1	1.66482
l0238	murg	undecaprenyldiphospho-muramoylpentapeptide	1	1.08	1.045	1.075	1.075	1	0.845362	0.932938	0.776945	0.752846	0.96	1.245	1.452	1.881	2.055	603	509.753	562.562	468.498	453.966	0.186758	0.165569	0.156047	0.14994	0.145324	0.0186758	0.0331138	0.046814	0.0599758	0.0726619	1	0.886544	0.835556	0.802856	0.778141	628.125	409.44	387.439	249.069	220.908	1.55373	3.25885	4.17466	6.4222	8.02969	1	2.09743
l0120	muri	glutamate racemase (ec:5,1,1,3)	1	1.83	1.715	1.125	1.105	1	1.01231	0.933572	1.00397	0.713681
l144334	murq, yfeu	n-acetylmuramic acid-6-phosphate etherase	1	1.83	1.35	1.05	1.015
l0276	mutl	dna mismatch repair protein	1	0.96	0.87	0.79	0.81	1	0.892116	0.847822	0.838385	0.693824	0.819	1.011	1.071	1.239	1.254	143.4	127.929	121.578	120.224	99.4943																175.092	126.538	113.518	97.0334	79.3416
l0271	mutm	formamidopyrimidine-dna glycosylase (ec:3,2,2,23)	1	0.86	0.665	0.59	0.605	1	0.820016	0.755684	0.692794	0.623067
l0293	muts	hypothetical protein	1	1.15	0.935	0.9	0.835	1	0.943357	0.975563	1.2013	1.20817	1.188	1.779	1.605	1.932	1.971	293.4	276.781	286.23	352.461	354.476																246.97	155.582	178.337	182.433	179.846
l0288	mutx	mutator protein (ec:3,6,1,-)	1	1.23	1.295	1.395	1.39
l0296	muty	a/g-specific adenine glycosylase (ec:3,2,2,1)	1	1.45	1.295	1.63	1.605
l10433	mvaa	hydroxymethylglutaryl-coa reductase (ec:1,1,1,88)	1	1.26	1.28	1.18	1.47	1	0.889942	1.1746	0.896941	0.948678
l180241	myca	myosin-cross-reactive antigen	1	0.76	0.67	0.555	0.52
l106374	nadd	nicotinic acid mononucleotide adenylyltransferase (ec:2,7,7,18)	1		2.26	1.55	1.605
l0203	nade	nad synthetase (ec:6,3,1,5)	1	0.85	0.825	0.875	0.8	1	1.05758	0.991213	0.938525	0.934863	1.809	1.998	2.301	2.547	2.742	7200	7614.6	7136.73	6757.38	6731.01																3980.1	3811.11	3101.58	2653.07	2454.78
l0242	nadr	transcription regulator	1	0.76	0.69	0.685	0.64	1	1.09963	1.28617	1.04636	0.984938	0.84	0.954	0.96	0.942	0.924	231.6	254.675	297.876	242.337	228.112																275.714	266.955	310.288	257.258	246.874
l173068	naga	n-acetylglucosamine-6-phosphate deacetylase (ec:3,5,1,25)	1	0.81	0.765	0.52	0.51	1	1.10896	0.976358	0.816066	0.72865	1.488	1.485	1.605	1.455	1.518	2364	2621.59	2308.11	1929.18	1722.53																1588.71	1765.38	1438.08	1325.9	1134.74
l14408	nagb	glucosamine-6-p isomerase (ec:3,5,99,6)	1	0.49	0.625	0.605	0.62	1	0.91105	0.888236	0.822935	0.801572
l176399	nah	na+/h+ antiporter	1	1.01	1.085	1.04	0.86
l106489	napb	marr family transcriptional regulator	1	1.57	1.475	1.395	1.47
l104969	napc	multidrug-efflux transporter	1		0.685	0.695	0.535
l5126	ndrh	nrdh
l29321	nifj	pyruvate-flavodoxin oxidoreductase	1	0.56	0.58	0.685	0.57	1	0.889828	0.885607	0.937802	0.703854	1.329	0.846	1.38	1.242	1.557	80.7	71.8091	71.4685	75.6806	56.801																60.7223	84.8808	51.7887	60.9345	36.4811
l111126	nifs	pyridoxal-phosphate dependent aminotransferase	1	1.67	1.27	1.17	1.105	1	0.901084	0.919645	0.823687	0.850965	0.624	0.813	0.954	1.257	1.332	1083	975.874	995.975	892.053	921.595																1735.58	1200.34	1044	709.668	691.888
l31137	nifu	hypothetical protein	1	1	1.05	1.405	1.415	1	0.951757	1.40206	0.836421	0.889
l122222	nifz	pyridoxal-phosphate dependent aminotransferase	1	1.19	1.055	1.11	1.14
l39857	noxa	nadh dehydrogenase	1	1.33	0.835	0.63	0.635																1.81397	2.71491	2.91719	2.33674	3.776	0.181397	0.542982	0.875156	0.934695	1.888	1	1.49667	1.60818	1.28819	2.08162
l41335	noxb	nadh dehydrogenase	1	1.78	1.585	1.18	1.31	1	0.903214	0.931619	0.946374	0.9423	2.226	3.81	4.23	4.77	4.77	2250	2032.23	2096.14	2129.34	2120.17	1.81397	2.71491	2.91719	2.33674	3.776	0.181397	0.542982	0.875156	0.934695	1.888	1	1.49667	1.60818	1.28819	2.08162	1010.78	533.394	495.542	446.403	444.481	4.04447	13.4038	20.945	22.0211	44.673	1	3.3141
l194050	noxc	nadh oxidase	1	0.75	0.815	0.855	0.79
l178227	noxd	nadh oxidase	1	1.1	1.18	1.39	1.355
l196579	noxe	nadh oxidase	1	1.78	1.295	0.915	1.005	1	0.962817	1.28143	1.05928	0.873822	1.104	2.757	1.881	2.553	1.995	1698	1634.86	2175.86	1798.66	1483.75																1538.04	592.986	1156.76	704.529	743.735
l70400	nrdd	anaerobic ribonucleoside triphosphate reductase (ec:1,17,4,2)	1	1.23	0.9	0.675	0.65	1	1.04681	0.973405	0.959114	1.05578	1.962	2.001	2.25	2.376	2.592	369	386.272	359.186	353.913	389.583	0.0211819	0.0192847	0.0173875	0.0154904	0.0135932	0.00211819	0.00385695	0.00521626	0.00619615	0.0067966	1	0.910434	0.820868	0.731302	0.641736	188.073	193.04	159.638	148.953	150.302	0.287974	0.500916	0.728543	0.878295	0.875198	1	1.73945
l0294	nrde	ribonucleotide-diphosphate reductase subunit alpha (ec:1,17,4,1)	1	0.77	1.06	1.76	1.57	1	1.17629	1.38932	1.5114	1.09246	0.594	0.897	1.113	1.488	1.632	218.1	256.549	303.01	329.636	238.266	0.0211819	0.0192847	0.0173875	0.0154904	0.0135932	0.00211819	0.00385695	0.00521626	0.00619615	0.0067966	1	0.910434	0.820868	0.731302	0.641736	367.172	286.008	272.246	221.529	145.997	0.487219	0.754203	0.863611	0.942981	1.43101	1	1.54797
l0295	nrdf	ribonucleotide-diphosphate reductase subunit beta (ec:1,17,4,1)	1	0.98	1.18	1.755	1.685	1	0.642104	0.970312	1.09972	1.12763											0.0211819	0.0192847	0.0173875	0.0154904	0.0135932	0.00211819	0.00385695	0.00521626	0.00619615	0.0067966	1	0.910434	0.820868	0.731302	0.641736
l72609	nrdg	anaerobic ribonucleoside-triphosphate reductase activating protein	1	0.67	0.69	0.66	0.635
l4702	nrdi	ribonucleotide reductase stimulatory protein	1	0.53	0.795	1.16	1.075
l157023	nrdr	transcriptional regulator nrdr	1	1.06	1.12	1.175	1.245	1	1.27396	1.42544	1.29586	1.34659	0.726	0.966	1.203	1.539	1.665	1695	2159.37	2416.12	2196.49	2282.46																2334.71	2235.37	2008.41	1427.22	1370.85
l0253	nth	endonuclease iii (ec:4,2,99,18)	1	1.02	0.955	0.81	0.815
l100541	nuca	nucleotidase	1	0.51	1.23	0.81	0.8
l173813	nusa	transcription elongation factor nusa	1	1.35	1.395	1.515	1.565	1	1.10528	1.27437	1.3646	1.22869	1.122	1.917	2.385	2.859	3.21	1707	1886.71	2175.36	2329.37	2097.38																1521.39	984.197	912.099	814.751	653.388
l92686	nusb	hypothetical protein	1	1.13	1.02	1.11	1.15	1	1.02647	1.11576	1.17504	1.30705	1.032	1.383	1.527	2.061	2.316	705	723.659	786.614	828.407	921.473																683.14	523.253	515.137	401.944	397.873
l157316	nusg	transcription antitermination protein nusg	1	1.34	1.46	1.15	1.19	1	1.07843	1.05745	1.07272	1.15	0.708	0.78	1.188	1.587	1.671	1581	1704.99	1671.82	1695.96	1818.15																2233.05	2185.89	1407.26	1068.66	1088.06
l0160	obge, cgta, obg, yhbz	gtpase obge	1	1.15	0.93	0.84	0.855
l118481	ogt	6-o-methylguanine-dna methyltransferase	1	1.01	1.075	0.83	0.8
l88446	oppa	oligopeptide abc transporter substrate binding protein	1		0.86	1.4	1
l91252	oppb	oligopeptide abc transporter permease protein	1				0.3
l90358	oppc	oligopeptide abc transporter permease protein	1				0.34
l93148	oppd	oligopeptide abc transporter atp binding protein
l92192	oppf	oligopeptide abc transporter atp binding protein
l145267	opta	oligopeptide abc transporter substrate binding protein	1	1.36	1.3	1.365	1.4	1	1.13047	1.3385	1.2746	1.10319	1.77	3.24	3.54	3.96	4.02	2583	2920.01	3457.35	3292.29	2849.54																1459.32	901.237	976.653	831.386	708.842
l147009	optb	oligopeptide abc transporter permease protein	1	1.38	1.575	2.345	2.005
l147936	optc	oligopeptide abc transporter permease protein	1	1.19	1.43	2.02	1.785	1	1.29392	1.45968	1.48263	1.00455
l148976	optd	oligopeptide abc transporter atp binding protein	1	1.06	1.355	1.72	1.65	1	1.04417	1.264	1.22089	1.15499	1.578	3.15	3.42	3.93	4.17	729	761.201	921.459	890.027	841.99																461.977	241.651	269.432	226.47	201.916
l150031	optf	oligopeptide abc transporter atp binding protein	1	1.01	1.375	1.615	1.64	1	1.32015	1.5668	1.48634	1.6322	1.554	2.958	3.3	3.75	4.02	1560	2059.43	2444.21	2318.69	2546.22																1003.86	696.224	740.67	618.317	633.389
l143312	opts	oligopeptide abc transporter substrate binding protein	1				3.64
l68759	osmc	osmotically inducible protein	1	0.4	0.435	0.36	0.34
l0113	otca	putrescine carbamoyltransferase (ec:2,1,3,3)
l0178	paba	para-aminobenzoate synthase component ii (ec:4,1,3,-)	1	1.52	1.375	1.085	0.985
l0179	pabb	para-aminobenzoate synthase component i (ec:4,1,3,-)	1	1.15	1.15	1.05	1.1
l149164	paca	penicillin acylase (ec:3,5,1,11)	1	0.55	0.755	1.1	1.015
l86424	pacb	penicillin acylase (ec:3,5,1,11)	1	1.55	1.315	0.755	0.655
l76107	pacl	cation-transporting atpase	1	0.36	0.26	0.31	0.27
l157055	pane	2-dehydropantoate 2-reductase (ec:1,1,1,169)	1	2	1.7	1.14	1.29	1	1.1055	1.07021	1.85374	0.942988											0.536778	0.274783	0.210808	0.267779	0.225135	0.0536778	0.0549566	0.0632424	0.107112	0.112568	1	0.511912	0.392729	0.498864	0.41942
l0324	papl	trna cca-pyrophosphorylase (ec:2,7,7,25 2,7,7,21)	1	1.24	1.165	1.16	1.16	1	0.966196	0.97209	1.03391	0.907258
l0210	para	chromosome partitioning protein	1	1.58	1.055	0.75	0.785
l0291	parc	dna topoisomerase iv subunit a (ec:5,99,1,-)	1	1.19	1.25	1.755	1.855	1	1.05062	1.08879	1.21835	1.34746	0.498	0.756	0.996	1.482	1.692	260.7	273.897	283.848	317.623	351.283																523.494	362.297	284.988	214.321	207.614
l0290	pare	dna topoisomerase iv subunit b (ec:5,99,1,-)	1	1.52	1.245	1.14	1.24	1	0.873308	0.905053	0.990855	1.16032	0.492	0.687	0.798	1.038	1.206	165.9	144.882	150.148	164.383	192.498																337.195	210.89	188.156	158.365	159.617
l191431	pbp1b	penicillin-binding protein 1b	1	1.26	1.125	0.77	0.74	1	1.00279	0.982009	0.98904	1.28547	2.136	2.652	3.06	3.06	3.15	315	315.878	309.333	311.547	404.924																147.472	119.109	101.089	101.813	128.547
l160485	pbp2a	penicillin-binding protein 2a	1	1.01	1.135	1.33	1.28	1	1.03046	1.40592	1.30648	1.33032											0.186758	0.165569	0.156047	0.14994	0.145324	0.0186758	0.0331138	0.046814	0.0599758	0.0726619	1	0.886544	0.835556	0.802856	0.778141
l137682	pbp2b	penicillin-binding protein 2b	1	0.95	1.045	1.24	1.305	1	1.01709	1.34992	1.19506
l89079	pbpx	penicillin-binding protein	1	1.19	0.955	1.045	1.015	1	1.18563	1.15609	1.07943	0.890868
l160092	pbux	xanthine/uracil permease	1	3.76	3.525	3.455	3.855
l35675	pcac	gamma-carboxymuconolactone decarboxylase (ec:4,1,1,44)
l0287	pcra	atp-dependent helicase pcra (ec:3,6,1,-)	1	1.26	1.17	1.275	1.25	1	0.979665	1.04503	1.41435	6.58383	0.738	1.164	1.32	1.668	1.794	229.5	224.833	239.835	324.593	1510.99																310.976	193.156	181.693	194.6	842.245
l193734	pdc	phenolic acid decarboxylase
l0033	pdha	pdh e1 component alpha subunit (ec:1,2,4,1)	1	0.83	0.735	0.53	0.52	1	0.866192	0.771305	0.556508	0.455393	4.8	4.86	4.44	4.38	4.35	11340	9822.62	8746.6	6310.8	5164.16																2362.5	2021.11	1969.96	1440.82	1187.16
l0034	pdhb	pdh e1 component beta subunit (ec:1,2,4,1)	1	0.72	0.695	0.5	0.495	1	0.736827	0.654035	0.483647	0.372365	4.35	4.17	3.9	3.84	3.81	20850	15362.8	13636.6	10084	7763.81																4793.1	3684.14	3496.57	2626.05	2037.74
l0035	pdhc	dihydrolipoamide acetyltransferase component of pdh complex	1	0.71	0.69	0.495	0.47	1	0.901489	0.714725	0.556992	0.456195	4.95	4.59	4.35	4.08	4.02	4950	4462.37	3537.89	2757.11	2258.16																1000	972.194	813.308	675.762	561.732
l0036	pdhd	dihydrolipoamide dehydrogenase (ec:1,8,1,4)	1	0.56	0.545	0.36	0.35	1	0.821219	0.630179	0.465047	0.346925	3.69	3.03	2.826	2.322	2.325	8340	6848.96	5255.69	3878.5	2893.36																2260.16	2260.38	1859.76	1670.33	1244.46
l64175	pdp	pyrimidine-nucleoside phosphorylase (ec:2,4,2,2)	1	0.95	0.855	0.645	0.605	1	0.8609	0.64314	0.553519	0.558971	1.842	1.842	2.223	2.112	2.208	1830	1575.45	1176.95	1012.94	1022.92																993.485	855.291	529.44	479.612	463.278
l193909	pepa	glutamyl aminopeptidase	1	1.49	1.035	0.765	0.755	1	0.918722	0.846742	0.702393	0.528201	0.918	1.05	1.185	1.275	1.368	1878	1725.36	1590.18	1319.09	991.962																2045.75	1643.2	1341.92	1034.58	725.119
l130687	pepc	aminopeptidase c	1	1.4	1.55	1.47	1.57	1	0.956904	1.08044	1.19313	1.37039	1.776	3.06	3.78	4.2	4.65	3990	3818.05	4310.95	4760.59	5467.85																2246.62	1247.73	1140.46	1133.47	1175.88
l48417	pepda	dipeptidase	1	1.52	1.315	0.965	0.94	1	0.679717	0.63001	0.591358	0.630049
l324	pepdb	dipeptidase	1	0.68	0.835	0.69	0.765	1	0.965078	0.897315	0.827683	0.758371
l166370	pepf	oligoendopeptidase f	1	1.39	1.215	1.175	1.205	1	0.869825	0.92074	1.01006	0.920205	0.936	1.248	1.623	1.818	2.211	1062	923.754	977.826	1072.68	977.258																1134.62	740.188	602.481	590.034	441.998
l883	pepm	methionine aminopeptidase (ec:3,4,11,18)	1	0.96	0.96	0.975	0.9						1.296	1.533	1.875	2.145	2.289
l102360	pepn	aminopeptidase n	1	1.31	1.355	1.3	1.31	1	1.12719	1.17811	1.17601	0.954161	1.773	3.27	3.63	4.02	4.2	2907	3276.74	3424.77	3418.67	2773.74																1639.59	1002.06	943.463	850.415	660.415
l49741	pepo	neutral endopeptidase	1	1.06	0.85	0.75	0.695	1	0.911017	0.811667	0.791457	0.891049	2.004	2.301	2.304	2.547	2.631	2988	2722.12	2425.26	2364.87	2662.45																1491.02	1183.02	1052.63	928.494	1011.95
l90422	pepp	aminopeptidase p	1	0.76	0.69	0.605	0.585	1	0.87184	0.725536	0.645667	0.754765	1.065	1.086	1.128	1.152	1.173	1044	910.201	757.46	674.076	787.975																980.282	838.122	671.507	585.136	671.76
l96847	pepq	proline dipeptidase (ec:3,4,13,9)	1	1.35	1.285	1.45	1.51	1	1.00687	1.11392	1.4287	1.70887	0.606	0.969	1.194	1.524	1.74	777	782.336	865.515	1110.1	1327.79																1282.18	807.364	724.887	728.411	763.1
l60596	pept	peptidase t (ec:3,4,11,4)	1	1.27	1.155	1.15	1.27	1	0.982516	0.973082	1.00588	0.875257	2.088	3.12	3.54	3.87	4.23	5280	5187.69	5137.88	5311.05	4621.35																2528.74	1662.72	1451.38	1372.37	1092.52
l59867	pepv	dipeptidase pepv	1	1.67	1.24	0.84	0.965	1	0.81735	0.83344	0.795662	0.663075	1.839	2.478	2.688	3.03	3.27	8220	6718.62	6850.88	6540.34	5450.48																4469.82	2711.31	2548.69	2158.53	1666.81
l118079	pepxp	x-prolyl-dipeptidyl aminopeptidase (ec:3,4,14,11)	1	1.72	1.575	1.85	1.79	1	0.989477	1.19465	1.19316	1.1166	1.392	2.727	3.15	4.14	4.23	2175	2152.11	2598.36	2595.13	2428.61																1562.5	789.187	824.878	626.844	574.139
l0002	pfka	6-phosphofructokinase (ec:2,7,1,11)	1	0.83	0.86	1.015	1.125	1	0.907107	0.912826	0.928484	1.05844	3.36	4.41	4.5	5.25	5.37	8700	7891.83	7941.59	8077.81	9208.39	53.044	50.1838	46.3908	43.8574	39.7606	5.3044	10.0368	13.9172	17.543	19.8803	1	0.946078	0.874571	0.826811	0.749577	2589.29	1789.53	1764.8	1538.63	1714.78	30.5867	63.8015	87.9145	108.949	108.306	1	2.08592
l57408	pfl	pyruvate-formate lyase (ec:2,3,1,54)	1	2.4	1.545	0.88	0.905	1	0.705956	0.80237	0.725025	0.70909	1.608	2.412	2.517	2.808	2.937	4470	3155.62	3586.59	3240.86	3169.63	9.82549	8.82652	8.56743	7.63834	6.12747	0.982549	1.7653	2.57023	3.05534	3.06374	1	0.898329	0.871959	0.7774	0.62363	2779.85	1308.3	1424.95	1154.15	1079.21	11.0271	28.064	35.9505	47.2948	48.4906	1	2.545
l63811	pfla	pyruvate-formate lyase activating enzyme (ec:1,97,1,4)	1	1.07	0.94	0.68	0.69	1	0.869966	0.782849	1.17643	0.680996	0.948	0.798	1.089	1.302	1.275	2619	2278.44	2050.28	3081.08	1783.53																2762.66	2855.19	1882.72	2366.42	1398.85
l132777	pfs	5'-methylthioadenosine/s-adenosylhomocysteine nucleosidase	1	1.47	1.32	1.2	1.205	1	1.03349	1.02222	1.04037	1.18129	0.564	0.837	0.969	1.218	1.356	2940	3038.46	3005.32	3058.68	3472.99																5212.77	3630.18	3101.47	2511.24	2561.21
l0012	pgi	glucose-6-phosphate isomerase (ec:5,3,1,9)	1	1.09	1	0.935	1.025	1	1.18884	1.12986	1.21873	1.24422	2.028	2.478	2.925	3.48	3.69	4110	4886.15	4643.74	5009	5113.75	48.3201	46.2687	43.8367	42.3556	39.7745	4.83201	9.25373	13.151	16.9422	19.8872	1	0.957545	0.907214	0.876562	0.823145	2026.63	1971.81	1587.6	1439.37	1385.84	58.9795	95.0091	142.071	169.682	195.097	1	1.61088
l0010	pgk	phosphoglycerate kinase (ec:2,7,2,3)	1	1.8	1.71	1.56	1.765	1	0.902418	0.941202	1.01626	0.908988	2.43	5.61	5.52	6	6.27	5340	4818.91	5026.02	5426.81	4853.99	97.0184	92.1871	87.9056	85.2494	80.178	9.70184	18.4374	26.3717	34.0998	40.089	1	0.950202	0.906071	0.878693	0.82642	2197.53	858.986	910.511	904.468	774.162	91.144	191.94	263.226	315.226	414.325	1	2.1059
l0001	pgmb	beta-phosphoglucomutase (ec:5,4,2,6)						1	1.27237	1.80912	1.55686
l29672	pgsa	cdp-diacylglycerol--glycerol-3-phosphate 3-phosphatidyltransferase	1	0.91	1.03	1.08	1.04																0.0527564	0.0467709	0.044081	0.0423558	0.0410519	0.00527564	0.00935418	0.0132243	0.0169423	0.020526	1	0.886544	0.835556	0.802856	0.778141
l0055	phea	prephenate dehydratase (ec:4,2,1,51)	1	1.24	1.305	1.695	1.765																0.0694172	0.0492336	0.0535947	0.0732892	0.0691626	0.00694172	0.00984672	0.0160784	0.0293157	0.0345813	1	0.709242	0.772066	1.05578	0.996331
l0354	phes	phenylalanyl-trna synthetase subunit alpha (ec:6,1,1,20)	1	1.83	1.805	2.175	2.06	1	1.20322	1.24639	1.51083	1.60494	0.693	1.362	1.791	2.49	2.772	2367	2848.03	2950.2	3576.12	3798.89	0.167334	0.16907	0.170806	0.172543	0.174279	0.0167334	0.0338141	0.0512419	0.069017	0.0871393	1	1.01038	1.02075	1.03113	1.0415	3415.58	2091.07	1647.24	1436.19	1370.45	0.354651	0.595618	0.871344	0.968186	1.15073	1	1.67945
l0355	phet	phenylalanyl-trna synthetase subunit beta (ec:6,1,1,20)	1	1.46	1.585	2.165	1.985	1	1.06903	1.21629	1.34196	1.31806	0.855	1.878	2.244	2.871	3.12	420	448.994	510.841	563.622	553.585	0.167334	0.16907	0.170806	0.172543	0.174279	0.0167334	0.0338141	0.0512419	0.069017	0.0871393	1	1.01038	1.02075	1.03113	1.0415	491.228	239.081	227.647	196.315	177.431	1.99871	3.77809	5.03217	6.14305	7.89669	1	1.89026
l115500	phna	alkylphosphonate uptake protein	1		1.69	2.65	3.33
l98204	phnb	phosphonate abc transporter permease protein	1	2.28	1.915	3.925	3.385
l97415	phnc	phosphonate abc transporter atp-binding protein	1	2.07	1.645	2.46	2.48
l99004	phne	phosphonate abc transporter permease protein	1	1.59	1.535	3.57	3.32
l92886	phol	phosphate starvation inducible protein	1	1.02	0.91	0.895	0.85	1	0.899834	0.892053	0.967358	0.859977	1.014	1.107	1.323	1.683	1.665	243.6	219.199	217.304	235.648	209.49																240.237	198.012	164.251	140.017	125.82
l153665	phou	phosphate transport system regulator	1	0.77	0.94	0.875	0.87	1	1.17564	1.15059	1.22946	1.25719	0.579	0.717	0.897	0.774	0.978	5190	6101.56	5971.57	6380.89	6524.8																8963.73	8509.85	6657.27	8244.05	6671.57
l47248	pi101	integrase	1		0.63	1.15	1.22
l48504	pi102	prophage pi1 protein 02	1	1.36	1.135	0.905	0.88	1	1.04805	0.951429	0.904786	0.987468	0.555	0.705	0.825	0.891	0.942	3180	3332.79	3025.55	2877.22	3140.15																5729.73	4727.36	3667.33	3229.2	3333.49
l0250	pi103	prophage pi1 protein 03	1	1.64	1.485	1.045	0.985	1	1.08366	1.39901	1.21629	1.37517
l50216	pi104	prophage pi1 protein 04
l50391	pi105	prophage pi1 protein 05	1	0.33	0.515	0.665	0.54
l50721	pi106	prophage pi1 protein 06
l51016	pi107	prophage pi1 protein 07	1	0.36	0.59	0.94	0.74
l51420	pi108	prophage pi1 protein 08	1	0.33	0.565	0.955	0.7
l52191	pi109	prophage pi1 protein 09	1	0.35	0.6	0.855	0.645
l52711	pi110	prophage pi1 protein 10
l53019	pi111	recombinase	1	0.31	0.545	0.845	0.605
l53819	pi112	prophage pi1 protein 12	1	0.31	0.575	0.845	0.64
l54802	pi113	replisome organizer	1	0.33	0.565	0.89	0.635
l0311	pi114	dna replication protein	1	0.31	0.51	0.63	0.515
l56509	pi115	prophage pi1 protein 15	1	0.31	0.51	0.805	0.62
l57295	pi116	prophage pi1 protein 16	1	0.29	0.555	0.725	0.595
l57860	pi117	prophage pi1 protein 17	1	0.35	0.555	0.75	0.595
l58038	pi118	prophage pi1 protein 18	1	0.36	0.555	0.775	0.61
l58289	pi119	prophage pi1 protein 19	1	0.33	0.485	0.7	0.575
l58858	pi120	deoxyuridine 5'-triphosphate nucleotidohydrolase	1	0.32	0.465	0.49	0.46
l59286	pi121	prophage pi1 protein 21	1	0.31	0.525	0.88	0.625
l59567	pi122	prophage pi1 protein 22
l59938	pi123	prophage pi1 protein 23
l60272	pi124	prophage pi1 protein 24
l60543	pi125	prophage pi1 protein 25	1	0.81	0.835	0.575	0.65	1	0.822695	0.805448	0.544555	0.435411	4.17	4.56	4.44	4.5	4.65	21660	17819.6	17446	11795.1	9431.01																5194.24	3907.8	3929.28	2621.12	2028.17
l60929	pi126	prophage pi1 protein 26	1		0.77		0.88
l61369	pi127	prophage pi1 protein 27	1		0.9		1.03
l61641	pi128	prophage pi1 protein 28	1		0.92		1.06
l62008	pi129	prophage pi1 protein 29	1	0.49	0.71	0.975	0.8
l62412	pi130	prophage pi1 protein 30
l62774	pi131	prophage pi1 protein 31	1	0.37	0.58	0.495	0.53
l63293	pi132	prophage pi1 protein 32	1		0.66	1.17	0.885
l64021	pi133	terminase small subunit	1	0.45	0.74	0.75	0.78
l64491	pi134	terminase large subunit	1	0.39	0.69	1.17	0.825
l66478	pi135	prophage pi1 protein 35	1	0.36	0.67	1.08	0.845
l67524	pi136	prohead protease	1	0.41	0.735	1.04	0.905
l68137	pi137	capsid protein	1	0.39	0.7	1.185	0.925
l69467	pi138	prophage pi1 protein 38	1		1.07	1.71	1.42
l69762	pi139	prophage pi1 protein 39	1	0.39	0.73	1.12	0.955
l70070	pi140	prophage pi1 protein 40	1	0.38	0.71	1.205	0.95
l70498	pi141	prophage pi1 protein 41	1	0.4	0.695	1.115	1
l70961	pi142	small major structural protein	1	0.37	0.675	1.075	0.945
l71563	pi143	prophage pi1 protein 43	1		1.26		1.74
l72137	pi144	prophage pi1 protein 44	1	0.43	0.765	1.185	0.995	1	1.23922	1.20002	1.12576
l75985	pi145	prophage pi1 protein 45	1	0.47	0.78	1.01	1.015
l77514	pi146	prophage pi1 protein 46	1	0.47	0.755	1.355	1.195
l81862	pi147	hypothetical protein	1		1.17		1.97
l82103	pi148	prophage pi1 protein 48	1		1.13		1.9
l82453	pi149	muramidase	1	0.52	0.815	1.19	1.065
l36404	pi201	integrase	1	1.4	1.04	0.68	0.675
l37651	pi202	prophage pi2 protein 02	1	2.57	1.97	0.73	0.77	1	0.627208	0.527292	0.473625	0.413957	0.2274	0.1965	0.2757	0.318	0.354	303	190.044	159.769	143.508	125.429																1332.45	967.144	579.504	451.284	354.319
l38253	pi203	prophage pi2 protein 03	1	2.16	1.94	0.865	0.855
l38687	pi204	ci-like repressor	1	1.55	2.035	0.94	0.895	1	0.960226	0.837791	0.797945	1.27422
l39394	pi205	prophage pi2 protein 05
l39625	pi206	prophage pi2 protein 06	1	0.37	0.21	0.29	0.39
l40005	pi207	prophage pi2 protein 07
l41072	pi208	prophage pi2 protein 08	1	0.7	0.945	0.705	0.67
l41447	pi209	prophage pi2 protein 09	1	0.39	0.59	0.385	0.46
l41778	pi210	prophage pi2 protein 10
l42302	pi211	topoisomerase
l0300	pi212	single strand binding protein
l43490	pi213	replisome organizer
l44260	pi214	hypothetical protein
l44970	pi215	prophage pi2 protein 15
l45383	pi216	prophage pi2 protein 16
l45936	pi217	prophage pi2 protein 17	1	0.31	0.525	0.34	0.37
l46387	pi218	prophage pi2 protein 18	1	0.33	0.52	0.355	0.415
l48154	pi221	deoxyuridine 5'-triphosphate nucleotidohydrolase	1	0.32	0.46	0.46	0.46
l48582	pi222	prophage pi2 protein 22	1	0.33	0.475	0.335	0.385
l49015	pi223	prophage pi2 protein 23
l50068	pi224	prophage pi2 protein 24
l50487	pi225	prophage pi2 protein 25
l50874	pi226	prophage pi2 protein 26	1		0.84		0.86
l51281	pi227	prophage pi2 protein 27
l51784	pi228	prophage pi2 protein 28
l52337	pi229	prophage pi2 protein 29
l52677	pi230	terminase	1	0.46	0.58	0.32	0.425
l54358	pi231	prophage pi2 protein 31	1	0.37	0.46	0.19	0.35
l55698	pi232	prophage pi2 protein 32	1	0.36	0.5	0.24	0.395
l56269	pi233	capsid protein	1	0.37	0.465	0.18	0.42
l57508	pi234	prophage pi2 protein 34	1	0.4	0.515	0.27	0.445
l58355	pi235	prophage pi2 protein 35	1	0.42	0.525	0.28	0.47
l58614	pi236	prophage pi2 protein 36	1	0.38	0.52	0.27	0.445
l58927	pi237	prophage pi2 protein 37	1	0.39	0.56	0.27	0.455
l59277	pi238	prophage pi2 protein 38	1	0.37	0.495	0.26	0.44
l59621	pi239	prophage pi2 protein 39	1	0.36	0.495	0.51	0.44
l60254	pi240	prophage pi2 protein 40	1		0.505		0.46
l60613	pi241	prophage pi2 protein 41
l60836	pi242	prophage pi2 protein 42	1	0.43	0.575	0.595	0.55
l63101	pi243	prophage pi2 protein 43	1		0.86		0.95
l63739	pi244	prophage pi2 protein 44	1	0.44	0.515	0.33	0.555
l66532	pi245	prophage pi2 protein 45	1	0.46	0.58		0.94
l68114	pi246	prophage pi2 protein 46	1	0.51	0.57	0.46	0.635
l69006	pi247	prophage pi2 protein 47	1		0.79		0.9
l69373	pi248	prophage pi2 protein 48	1				0.85
l69746	pi249	prophage pi2 protein 49
l70002	pi250	prophage pi2 protein 50	1	0.45	0.69	0.55	0.7
l70239	pi251	holin	1	0.47	0.655	0.52	0.73
l70517	pi252	muramidase	1	0.52	0.705	0.76	0.795
l13958	pi301	prophage pi3 protein 01	1		1.425	0.955	0.985
l14521	pi302	prophage pi3 protein 02
l15111	pi303	prophage pi3 protein 03
l15552	pi304	prophage pi3 protein 04
l15795	pi305	muramidase	1	0.51	0.695	0.69	0.78
l16574	pi306	holin	1	0.48	0.695	0.61	0.72
l16899	pi307	prophage pi3 protein 07	1	0.47	0.73	0.605	0.805
l18473	pi308	prophage pi3 protein 08	1	0.42	0.715	0.635	0.74
l18717	pi309	prophage pi3 protein 09	1	0.46	0.705	0.675	0.85
l21127	pi310	prophage pi3 protein 10	1	0.49	0.78	0.61	0.835
l21300	pi311	prophage pi3 protein 11	1	0.51	0.765	0.68	0.885
l22437	pi312	prophage pi3 protein 12	1	0.5	0.725	0.79	0.97
l24224	pi313	prophage pi3 protein 13	1	0.45	0.78	0.895	0.98
l25762	pi314	prophage pi3 protein 14	1	0.46	0.73	0.62	0.74	1	0.9306	0.796341	0.755579	0.59
l30909	pi316	prophage pi3 protein 16	1	0.45	0.755	0.51	0.71
l31473	pi317	major tail protein	1	0.42	0.735	0.425	0.545
l32097	pi318	prophage pi3 protein 18	1	0.43	0.725	0.34	0.52
l32489	pi319	prophage pi3 protein 19	1	0.34	0.595	0.305	0.43
l32997	pi320	head-tail joining protein	1	0.34	0.575	0.32	0.41
l33322	pi321	prophage pi3 protein 21	1	0.35	0.55	0.33	0.4
l33661	pi322	major head protein precursor	1	0.36	0.545	0.33	0.43
l34899	pi323	atp dependent clp protease	1	0.37	0.59	0.285	0.435
l35649	pi324	prophage pi3 protein 24	1	0.35	0.525	0.28	0.38
l36824	pi325	head-tail joining protein
l37002	pi326	terminase large subunit	1	0.37	0.64	0.375	0.525
l38962	pi327	terminase small subunit	1	0.43	0.625	0.465	0.575
l39564	pi328	prophage pi3 protein 28	1	0.41	0.55	0.385	0.515
l40081	pi329	prophage pi3 protein 29	1	0.47	0.3	0.415	0.575
l40534	pi330	prophage pi3 protein 30	1	0.37	0.555	0.39	0.475
l41034	pi331	prophage pi3 protein 31	1	0.33	0.28	0.39	0.435
l41854	pi332	prophage pi3 protein 32
l42207	pi333	prophage pi3 protein 33	1	0.34	0.56	0.3	0.395
l42564	pi334	prophage pi3 protein 34	1	0.3	0.46	0.3	0.37
l42912	pi335	deoxyuridine 5'-triphosphate nucleotidohydrolase	1	0.34	0.475	0.42	0.44
l43328	pi336	prophage pi3 protein 36	1	0.29	0.46	0.28	0.36
l43612	pi337	prophage pi3 protein 37	1	0.3	0.46	0.34	0.39
l44240	pi338	prophage pi3 protein 38	1	0.29	0.49	0.3	0.38
l44608	pi339	prophage pi3 protein 39	1	0.29	0.43	0.275	0.345
l45132	pi340	prophage pi3 protein 40	1	0.31	0.5	0.32	0.39
l45694	pi341	prophage pi3 protein 41	1	0.32			0.19
l45895	pi342	prophage pi3 protein 42	1	0.34	0.505	0.335	0.4
l46297	pi343	prophage pi3 protein 43
l46529	pi344	prophage pi3 protein 44	1	0.34	0.465	0.33	0.385
l47020	pi345	prophage pi3 protein 45	1	0.32	0.505	0.305	0.4
l0312	pi346	dna replication protein	1	0.3	0.49	0.475	0.47
l48439	pi347	replisome organiser	1	0.33	0.485	0.34	0.38
l0301	pi348	single strand binding helix destabilising protein	1	0.32	0.465	0.345	0.4
l49824	pi349	prophage pi3 protein 49	1	0.31	0.46	0.36	0.41
l50591	pi350	prophage pi3 protein 50	1	0.33	0.465	0.375	0.4
l51691	pi353	prophage pi3 protein 53
l52028	pi354	prophage pi3 protein 54	1	0.36	0.525	0.4	0.445
l52331	pi355	antirepressor	1	0.31	0.455	0.365	0.41
l53055	pi356	cro-like repressor	1	0.31	0.48	0.325	0.375
l53427	pi357	ci-like repressor	1	1.57	1.72	0.89	0.905
l53979	pi358	prophage pi3 protein 58	1	1.45	1.26	1.01	0.985
l54580	pi359	prophage pi3 protein 59	1	2.99	2.23	1.465	1.47	1	1.17383	1.44503	1.31858	1.1424	1.101	2.07	2.13	2.829	3.15	891	1045.88	1287.52	1174.85	1017.88																809.264	505.255	604.471	415.289	323.136
l55605	pi360	integrase	1	1.67	1.135	0.74	0.74	1	1.01698	0.803332	0.913168		0.2949	0.327	0.351	0.429	0.453	155.7	158.345	125.079	142.18	0																527.976	484.234	356.35	331.423	0
l118462	pip	phage infection protein	1	0.47	0.715	0.68	0.665	1	0.836377	0.751047	0.69477	0.903287
l138452	pknb	serine/threonine protein kinase	1	1.05	1.13	1.24	1.17	1	1.02592	1.07362	1.09497	1.14958	1.962	2.901	3.24	3.63	3.87	229.2	235.142	246.074	250.966	263.484																116.82	81.0555	75.9487	69.1367	68.0837
l117444	plpa	outer membrane lipoprotein precursor	1	4.61	3.98	2.655	2.595	1	1.001	1.3561	1.66286	2.03177	0.2949	0.57	0.837	1.485	1.644	423	423.424	573.63	703.39	859.439																1434.38	742.848	685.341	473.663	522.773
l118475	plpb	outer membrane lipoprotein precursor	1	2.02	1.82	2.105	2.125	1	1.08547	1.33091	1.38218	1.45573	0.555	1.269	1.407	2.058	2.307	744	807.587	990.196	1028.34	1083.06																1340.54	636.397	703.764	499.679	469.468
l119452	plpc	outer membrane lipoprotein precursor	1	1.74	1.75	2.37	2.34	1	1.10825	1.12388	1.22452	1.24678
l120334	plpd	outer membrane lipoprotein precursor	1	1.57	1.695	2.295	2.245
l71174	plsx	putative glycerol-3-phosphate acyltransferase plsx	1	0.63	0.71	0.68	0.765	1	0.938555	0.929071	0.944909	0.998529	0.741	0.786	0.813	0.939	1.029	453	425.165	420.869	428.044	452.334	0.105513	0.0935418	0.0881619	0.0847116	0.0821038	0.0105513	0.0187084	0.0264486	0.0338846	0.0410519	1	0.886544	0.835556	0.802856	0.778141	611.336	540.923	517.674	455.851	439.586	1.16848	2.20746	3.15261	3.97128	4.55292	1	1.88917
l0011	pmg	phosphoglycerate mutase (ec:5,4,2,1)	1	1.98	2.045	1.65	1.97	1	1.07911	1.10944	1.20895	1.57484	1.833	2.805	3.63	5.16	5.16	6240	6733.62	6922.88	7543.85	9826.98	97.0184	92.1871	87.9056	85.2494	80.178	9.70184	18.4374	26.3717	34.0998	40.089	1	0.950202	0.906071	0.878693	0.82642	3404.26	2400.58	1907.13	1461.99	1904.45	77.9983	137.362	191.102	226.764	204.654	1	1.76109
l179409	pmi	mannose-6-phosphate isomerase	1	2.17	1.72	0.85	0.965	1	0.980519	0.970227	0.881606	0.707318	1.275	1.461	1.821	2.253	2.349	5490	5383.05	5326.55	4840.02	3883.18																4305.88	3684.5	2925.07	2148.26	1653.12
l164604	pmpa	maturation protein	1	1.58	1.49	1.145	1.28083	1	0.95884	0.894128	0.950137	0.603646	1.113	1.458	1.947	2.451	2.856	5310	5091.44	4747.82	5045.23	3205.36																4770.89	3492.07	2438.53	2058.44	1122.33
l60571	pmra	multidrug resistance efflux pump	1	1.86	1.725	2.015	1.93
l129379	pmrb	multidrug resistance efflux pump	1	1.8	1.96	2.4	2.385
l67708	pmsr	methionine sulfoxide reductase a (ec:1,8,4,11)	1	1.54	1.25	1.045	1.07
l193644	pmsx	peptide methionine sulfoxide reductase	1	0.4	0.405	0.425	0.405
l0325	pnpa	polynucleotide phosphorylase/polyadenylase (ec:2,7,7,8)	1	1.25	0.955	0.975	0.885	1	0.976711	0.981783	0.948401	0.862043	1.194	1.518	1.614	2.061	2.13	3210	3135.24	3151.53	3044.37	2767.16																2688.44	2065.38	1952.62	1477.13	1299.14
l200029	pnuc1	transport and binding protein; nucleosides, purines and pyrimidines;	1	0.78	1.03	1.115	1.19
l100822	pnuc2	nicotinamide mononucleotide transporter
l0270	pola	dna polymerase i (ec:2,7,7,7)	1	0.7	0.72	0.705	0.69	1	0.751396	0.823055	0.833413	0.82848	0.936	1.05	1.059	1.14	1.215	762	572.563	627.168	635.061	631.302																814.103	545.298	592.227	557.071	519.59
l0278	polc	dna polymerase iii polc (ec:2,7,7,7)	1	0.89	0.91	1.115	1.055	1	0.76001	0.928931	1.05965	1.01741	0.879	1.278	1.326	1.608	1.695	318	241.683	295.4	336.969	323.535																361.775	189.11	222.775	209.558	190.876
l129183	pona	penicillin-binding protein 1a	1	0.81	0.735	0.835	0.785	1	0.617553	0.633631	0.653772	0.613902
l175357	pota	spermidine/putrescine abc transporter atp-binding protein	1	1.69	1.045	0.885	0.755	1	1.03032	0.916796	0.982066	0.965554	1.134	1.35	1.401	1.683	1.806	513	528.556	470.316	503.8	495.329																452.381	391.523	335.7	299.346	274.269
l176724	potb	spermidine/putrescine abc transporter permease protein	1	1.56	1.15	1.035	0.88
l177493	potc	spermidine/putrescine abc transporter permease protein	1	1.48	1.225	1.04	0.92
l178329	potd	spermidine/putrescine abc transporter substrate binding protein	1	1.26	1.205	0.925	0.84	1	1.14884	0.955007	0.886207	1.02698
l0199	poxl	pyruvate oxidase (ec:1,2,3,3)	1		0.68	0.7	0.7
l168484	ppia	peptidyl-prolyl cis-trans isomerase	1	1.65	1.84	1.04	1.095	1	0.986567	0.975423	1.04252	0.923968	1.056	1.131	1.983	2.223	2.439	5250	5179.48	5120.97	5473.24	4850.83																4971.59	4579.56	2582.44	2462.09	1988.86
l113864	ppib	peptidyl-prolyl cis-trans isomerase	1	0.9	0.94	1.08	1.075	1	1.09887	1.1775	1.14394	1.1799	1.26	1.509	1.764	2.286	2.511	5640	6197.61	6641.11	6451.82	6654.62																4476.19	4107.1	3764.8	2822.32	2650.19
l166614	ppnk	inorganic polyphosphate/atp-nad kinase (ec:2,7,1,23)	1	0.88	0.945	0.98	0.86	1	0.914894	0.856959	0.804924
l140754	pppl	serine/threonine phosphatase	1	1.08	1.14	1.145	1.085	1	0.846457	0.799146	0.867243	0.564244	2.103	2.382	3.12	3.81	4.2	4440	3758.27	3548.21	3850.56	2505.24																2111.27	1577.78	1137.25	1010.65	596.487
l186258	prea	prenyl transferase	1	0.74	1.08	1.14	1.12
l0373	prfa	peptide chain release factor 1	1	1.52	1.625	2.06	2.105	1	1.15952	1.16812	1.38174	1.45019	0.348	0.534	0.804	1.23	1.458	777	900.945	907.633	1073.61	1126.79																2232.76	1687.16	1128.9	872.857	772.836
l0374	prfb	peptide chain release factor 2	1	0.99	0.965	0.995	0.995
l0369	prfc	peptide chain release factor 3	1	1.3	1.23	1.295	1.34	1	1.04029	1.07984	1.18169	1.28332	0.675	0.957	1.161	1.629	1.794	185.1	192.557	199.879	218.731	237.542																274.222	201.209	172.161	134.273	132.409
l0292	pria	primosome assembly protein pria	1	0.6	0.615	0.715	0.66	1	0.918942	0.877598	0.856188	0.629475
l104221	prma	ribosomal protein l11 methyltransferase	1	0.74	0.9	0.96	0.94	1	0.958649	0.96141	0.879925	0.801431
l0116	proa	gamma-glutamyl phosphate reductase (ec:1,2,1,41)	1	0.91	0.955	1.105	1.095	1	1.09696	0.989807	1.02295	0.894642	0.63	0.867	0.966	1.215	1.275	177.9	195.15	176.087	181.983	159.157	0.135958	0.0807324	0.016313	8.52923e-06	0.00971119	0.0135958	0.0161465	0.0048939	3.41169e-06	0.0048556	1	0.593804	0.119986	6.27343e-05	0.0714279	282.381	225.086	182.284	149.78	124.829	3.83393	4.15074	1.39426	0.000940493	1.5305	1	1.08263
l0117	prob	gamma-glutamyl kinase (ec:2,7,2,11)	1	1.39	1.385	1.42	1.44	1	1.20969	1.2436	1.3129	1.3101											0.135958	0.0807324	0.016313	8.52923e-06	0.00971119	0.0135958	0.0161465	0.0048939	3.41169e-06	0.0048556	1	0.593804	0.119986	6.27343e-05	0.0714279
l135991	proc	pyrroline-5-carboxylate reductase (ec:1,5,1,2)	1	1.79	1.135	0.84	0.815	1	0.930668	0.886366	0.829948	0.720192	0.477	0.618	0.654	0.684	0.732	1113	1035.83	986.526	923.732	801.574	0.135958	0.0807324	0.016313	8.52923e-06	0.00971119	0.0135958	0.0161465	0.0048939	3.41169e-06	0.0048556	1	0.593804	0.119986	6.27343e-05	0.0714279	2333.33	1676.11	1508.45	1350.49	1095.05	0.612809	0.781994	0.248864	0.000185285	0.303888	1	1.27608
l0356	pros	prolyl-trna synthetase (ec:6,1,1,15)	1	1.01	1.11	1.025	1.085	1	1.06259	0.956208	0.956113	0.9687	1.995	2.811	3.18	3.51	3.69	4860	5164.18	4647.17	4646.71	4707.88	0.161191	0.163461	0.165732	0.168002	0.170272	0.0161191	0.0326923	0.0497195	0.0672008	0.0851361	1	1.01408	1.02817	1.04225	1.05634	2436.09	1837.13	1461.38	1323.85	1275.85	0.166387	0.317584	0.536727	0.725512	0.907201	1	1.9087
l25614	prsa	ribose-phosphate pyrophosphokinase (ec:2,7,6,1)	1	1.05	1.01	0.925	1.015	1	1.09212	0.991079	1.05064	0.858567	2.946	3.81	4.08	4.59	5.01	2730	2981.5	2705.65	2868.24	2343.89	0.0543689	0.0642938	0.0767001	0.0891063	0.101512	0.00543689	0.0128588	0.02301	0.0356425	0.0507562	1	1.18255	1.41074	1.63892	1.86711	926.68	782.546	663.148	624.889	467.842	0.0999086	0.216361	0.42664	0.623402	1.08634	1	2.16559
l109335	prsb	ribose-phosphate pyrophosphokinase (ec:2,7,6,1)	1	0.94	1.005	0.935	0.92	1	0.982307	1.0538	1.1957	1.29393	2.253	2.505	3.03	3.75	3.84	4560	4479.32	4805.35	5452.37	5900.32	0.0543689	0.0642938	0.0767001	0.0891063	0.101512	0.00543689	0.0128588	0.02301	0.0356425	0.0507562	1	1.18255	1.41074	1.63892	1.86711	2023.97	1788.15	1585.92	1453.97	1536.54	0.0598137	0.144013	0.240219	0.327943	0.431548	1	2.4077
l35519	ps101	prophage ps1 protein 01	1	0.8		1.02	1.02
l35867	ps102	prophage ps1 protein 02	1	0.78	1.01	0.94	0.97
l36274	ps103	terminase subunit	1	0.68	0.97	0.915	0.96
l36850	ps104	prophage ps1 protein 04
l37667	ps105	dna primase	1	0.57
l39306	ps106	prophage ps1 protein 06
l40104	ps107	prophage ps1 protein 07
l40611	ps108	prophage ps1 protein 08
l40862	ps109	prophage ps1 protein 09	1	0.35
l41144	ps110	prophage ps1 protein 10
l41422	ps111	prophage ps1 protein 11
l41670	ps112	prophage ps1 protein 12
l42195	ps113	prophage ps1 protein 13
l42465	ps114	prophage ps1 protein 14
l43680	ps115	prophage ps1 protein 15	1	1.01	0.88	0.905	0.87
l44085	ps116	prophage ps1 protein 16	1	1.16	0.85	0.96	0.875
l44747	ps117	prophage ps1 protein 17	1	0.91			0.81
l45035	ps118	hypothetical protein	1	0.84	0.96	0.81	0.73						0.393	0.453	0.588	0.582	0.576
l45351	ps119	prophage ps1 protein 19	1	0.96	0.945	0.945	0.8
l45702	ps120	prophage ps1 protein 20	1	0.77	0.875	0.86	0.77
l47364	ps121	prophage ps1 protein 21	1	0.62	0.7	0.94	0.84
l47979	ps122	prophage ps1 protein 22	1	0.87	0.92	1.155	0.93
l48477	ps123	integrase	1	0.7	0.8	1	0.905
l102735	ps201	integrase	1	1.69	1.19	0.8	0.805
l104007	ps202	prophage ps2 protein 02	1	0.77	1.01	0.76	0.815	1	1.30011	1.23028	1.55596	0.703689
l104552	ps203	prophage ps2 protein 03	1	1.02	1.025	0.94	0.96	1	0.391489	0.360784	0.347751
l104895	ps204	prophage ps2 protein 04	1	1.36	1.16	1.255	1.2
l105494	ps205	transcription repressor	1	1.07	1.05	1.14	1.19	1	1.05028	1.03854	1.12429	1.14651
l106117	ps206	prophage ps2 protein 06
l106345	ps207	excisionase
l106731	ps208	prophage ps2 protein 08
l106963	ps209	prophage ps2 protein 09
l107339	ps210	prophage ps2 protein 10
l107665	ps211	prophage ps2 protein 11
l107922	ps212	prophage ps2 protein 12
l108106	ps213	prophage ps2 protein 13
l108425	ps214	prophage ps2 protein 14
l109011	ps215	prophage ps2 protein 15
l110560	ps216	prophage ps2 protein 16
l111521	ps218	prophage ps2 protein 18
l112195	ps219	prophage ps2 protein 19	1		0.46	1.21	0.705
l113001	ps220	prophage ps2 protein 20
l113377	ps221	prophage ps2 protein 21
l197116	ps301	prophage ps3 protein 01	1	0.44	0.485	0.47	0.49
l198048	ps302	prophage ps3 protein 02	1	0.35	0.47	0.495	0.485
l198533	ps303	prophage ps3 protein 03
l198904	ps304	prophage ps3 protein 04
l199277	ps305	prophage ps3 protein 05	1		0.82	1.23	0.83
l1417	ps306	prophage ps3 protein 06
l1796	ps307	prophage ps3 protein 07
l2530	ps308	prophage ps3 protein 08
l2755	ps309	prophage ps3 protein 09
l3306	ps310	prophage ps3 protein 10
l3533	ps311	prophage ps3 protein 11
l5013	ps312	prophage ps3 protein 12
l6094	ps313	prophage ps3 protein 13
l6724	ps314	prophage ps3 protein 14
l7043	ps315	prophage ps3 protein 15	1	1.41	1.33	1.09	1.095
l7798	ps316	integrase	1	1.21	0.96	1.05	0.995
l87107	pspa	glucosyltransferase-s (ec:2,4,1,5)	1	1.27	1.1	1.105	1.105
l88643	pspb	glucosyltransferase-s (ec:2,4,1,5)	1	1.03	1.085	1.33	1.325
l154481	psta	phosphate abc transporter atp binding protein	1	0.94	0.995	1.045	1.045	1	1.07401	1.0032	1.04812	1.06445
l155408	pstb	phosphate abc transporter atp binding protein	1	0.81	1.04	0.99	1	1	1.03365	0.999575	0.960946	0.985274	1.323	1.647	2.07	2.133	2.487	2313	2390.84	2312.02	2222.67	2278.94																1748.3	1451.63	1116.92	1042.04	916.341
l156251	pstc	phosphate abc transporter permease protein	1	0.75	0.97	1.045	0.96
l157144	pstd	phosphate abc transporter permease protein	1	0.64	1.005	1.035	1.015
l158188	pste	phosphate abc transporter substrate binding protein	1	0.73	1.085	1.085	1.095	1	1.06145	1.01561	1.01133	1.10044	0.885	1.05	1.566	1.41	1.857	2949	3130.23	2995.03	2982.42	3245.2																3332.2	2981.17	1912.53	2115.19	1747.55
l159386	pstf	phosphate abc transporter substrate binding protein
l90678	ptba	beta-glucoside-specific pts system iiabc component (ec:2,7,1,69)	1	0.64	0.71	0.51	0.5
l19292	ptca	cellobiose-specific pts system iia component (ec:2,7,1,69)	1	1.23	1.2	0.565	0.57	1	1.15223	0.955751	0.622999	0.494106	2.973	3.3	3.96	3.27	3.42	12750	14690.9	12185.8	7943.24	6299.85																4288.6	4451.8	3077.23	2429.12	1842.06
l18872	ptcb	cellobiose-specific pts system iib component (ec:2,7,1,69)	1	1.43	1.64	0.70125	0.775	1	0.711584	0.966163	0.762344	0.512	3.57	5.34	5.58	4.89	5.4	3390	2412.27	3275.29	2584.35	1735.68																949.58	451.736	586.97	528.496	321.422
l20847	ptcc	cellobiose-specific pts system iic component (ec:2,7,1,69)	1	0.53	0.555	0.425	0.37
l0365	pth	peptidyl-trna hydrolase (ec:3,1,1,29)	1	0.83	0.84	0.785	0.805						0.2478	0.2886	0.327	0.375	0.381
l138230	ptk	putative phosphoketolase	1	0.44	0.465	0.485	0.405																-0.429671	0.451341	-0.298238	-0.400097	-0.271146	-0.0429671	0.0902682	-0.0894714	-0.160039	-0.135573	1	-1.05044	0.694108	0.931171	0.631055
l1762179	ptnab	mannose-specific pts system component iiab (ec:2,7,1,69)	1	3.95	4.61083	3.875	4.24	1	0.974468	1.07706	1.06433	1.12333	1.311	6.93	6.69	7.77	7.86	9720	9471.83	10469	10345.3	10918.8	51.3052	47.8893	45.4455	44.0318	41.5353	5.13052	9.57787	13.6337	17.6127	20.7677	1	0.93342	0.885788	0.858232	0.809573	7414.19	1366.79	1564.87	1331.45	1389.16	26.4795	50.7283	65.3316	85.4077	95.4176	1	1.91575
l146623	ptnc	mannose-specific pts system component iic (ec:2,7,1,69)	1	2.54	3.37	3.285	3.965
l147466	ptnd	mannose-specific pts system component iid (ec:2,7,1,69)	1	1.15	1.82	1.895	2.025	1	0.882508	0.97969	1.06175	0.916866	2.748	5.85	6.6	6.75	7.26	15240	13449.4	14930.5	16181	13973	51.3052	47.8893	45.4455	44.0318	41.5353	5.13052	9.57787	13.6337	17.6127	20.7677	1	0.93342	0.885788	0.858232	0.809573	5545.85	2299.05	2262.19	2397.19	1924.66	16.8885	35.7257	45.8093	54.6054	74.561	1	2.11538
l67624	ptpl	tyrosine phosphatase (ec:3,1,3,48)	1	1.34	1.335	1.065	1.13
l120335	ptsh	phosphocarrier protein hpr	1	2.8	3.71	2.52	3.1	1	0.812426	0.805656	0.917416	0.924701	1.527	5.28	5.64	6.48	6.72	18780	15257.4	15130.2	17229.1	17365.9	51.3052	47.8893	45.4455	44.0318	41.5353	5.13052	9.57787	13.6337	17.6127	20.7677	1	0.93342	0.885788	0.858232	0.809573	12298.6	2889.65	2682.66	2658.81	2584.21	13.7051	31.4923	45.2046	51.2837	59.9937	1	2.29786
l120628	ptsi	phosphoenolpyruvate-protein phosphotransferase (ec:2,7,3,9)	1	2.59	2.41	2.05	2.14	1	1.26077	1.42418	1.71317	1.47913	1.665	3.57	4.23	5.28	5.58	3240	4084.89	4614.34	5550.67	4792.39	51.3052	47.8893	45.4455	44.0318	41.5353	5.13052	9.57787	13.6337	17.6127	20.7677	1	0.93342	0.885788	0.858232	0.809573	1945.95	1144.23	1090.86	1051.26	858.851	79.4386	117.626	148.224	159.183	217.396	1	1.48072
l4822	ptsk	hpr kinase/phosphorylase	1	1.47	1.455	1.37	1.195	1	1.26877	0.996917	1.1786	1.36801	0.75	0.837	1.209	1.815	1.872	2358	2991.75	2350.73	2779.14	3225.77	51.3052	47.8893	45.4455	44.0318	41.5353	5.13052	9.57787	13.6337	17.6127	20.7677	1	0.93342	0.885788	0.858232	0.809573	3144	3574.38	1944.36	1531.21	1723.17	109.152	160.605	290.954	317.93	322.975	1	1.47138
l12179	pura	adenylosuccinate synthetase (ec:6,3,4,4)	1	1.74	1.455	1.525	1.48	1	1.16035	1.33322	1.53033	1.61223	1.611	1.794	2.109	2.814	3.21	5940	6892.5	7919.35	9090.18	9576.65	2.78401	2.04568	1.64926	1.47451	0.727268	0.278401	0.409137	0.494779	0.589805	0.363634	1	0.734798	0.592407	0.529637	0.26123	3687.15	3841.97	3755.03	3230.34	2983.38	2.35125	2.97788	3.13428	3.255	1.90487	1	1.26651
l88187	purb	adenylosuccinate lyase (ec:4,3,2,2)	1	1.97	1.46	1.36	1.53	1	1.13409	1.24335	1.36417	1.58692	1.38	2.232	2.49	3.27	3.54	627	711.072	779.582	855.335	995	0.0543689	0.0642938	0.0767001	0.0891063	0.101512	0.00543689	0.0128588	0.02301	0.0356425	0.0507562	1	1.18255	1.41074	1.63892	1.86711	454.348	318.581	313.085	261.57	281.074	0.435009	0.907195	1.48071	2.09049	2.55907	1	2.08546
l177350	purc	phosphoribosylaminoimidazole-succinocarboxamide synthase	1	4.72	4.92	2.74	2.75	1	1.47036	1.31247	1.48491	1.8447	1.209	2.352	3.33	4.44	4.74	4500	6616.64	5906.1	6682.12	8301.16	0.0543689	0.0642938	0.0767001	0.0891063	0.101512	0.00543689	0.0128588	0.02301	0.0356425	0.0507562	1	1.18255	1.41074	1.63892	1.86711	3722.08	2813.2	1773.6	1504.98	1751.3	0.0606112	0.0974938	0.195448	0.26759	0.306737	1	1.60851
l153005	purd	phosphoribosylamine--glycine ligase	1	2.01	1.455	1.5	1.415	1	1.35029	1.35452	1.43417	1.49861	1.575	2.151	2.355	3.33	3.51	2109	2847.77	2856.68	3024.67	3160.57	0.0543689	0.0642938	0.0767001	0.0891063	0.101512	0.00543689	0.0128588	0.02301	0.0356425	0.0507562	1	1.18255	1.41074	1.63892	1.86711	1339.05	1323.93	1213.03	908.311	900.446	0.129327	0.226521	0.404082	0.59116	0.805638	1	1.75154
l152487	pure	phosphoribosylaminoimidazole carboxylase (ec:4,1,1,21)	1	1.94	1.205	1.56	1.505	1	1.42538	1.33813	1.53936	2.25891											0.0543689	0.0642938	0.0767001	0.0891063	0.101512	0.00543689	0.0128588	0.02301	0.0356425	0.0507562	1	1.18255	1.41074	1.63892	1.86711
l171350	purf	amidophosphoribosyltransferase (ec:2,4,2,14)	1	1.94	1.2	1.61	1.64	1	0.990783	1.21948	1.26106	1.52213	1.128	1.713	1.701	2.439	2.67	969	960.069	1181.68	1221.97	1474.95	0.0543689	0.0642938	0.0767001	0.0891063	0.101512	0.00543689	0.0128588	0.02301	0.0356425	0.0507562	1	1.18255	1.41074	1.63892	1.86711	859.043	560.461	694.698	501.012	552.414	0.281476	0.671911	0.976859	1.46327	1.72635	1	2.3871
l158710	purh	bifunctional phosphoribosylaminoimidazolecarboxamide	1	3.49	2.48	1.89	2.065	1	1.6646	1.6517	1.82668	1.78015	1.26	2.505	2.643	3.36	3.63	2553	4249.72	4216.78	4663.51	4544.73	0.0543689	0.0642938	0.0767001	0.0891063	0.101512	0.00543689	0.0128588	0.02301	0.0356425	0.0507562	1	1.18255	1.41074	1.63892	1.86711	2026.19	1696.49	1595.45	1387.95	1251.99	0.106835	0.151794	0.273748	0.383417	0.560269	1	1.42082
l151330	purk	phosphoribosylaminoimidazole carboxylase atpase subunit	1	1.84	1.195	1.495	1.465	1	1.56576	1.64457	1.53831	1.84383	1.254	2.265	2.178	2.604	2.913	672	1052.19	1105.15	1033.75	1239.06	0.0543689	0.0642938	0.0767001	0.0891063	0.101512	0.00543689	0.0128588	0.02301	0.0356425	0.0507562	1	1.18255	1.41074	1.63892	1.86711	535.885	464.543	507.417	396.984	425.354	0.405879	0.613085	1.0445	1.7297	2.05501	1	1.51051
l173921	purl	phosphoribosylformylglycinamidine synthase ii (ec:6,3,5,3)	1	3.65	3.287	3.675	3.52	1	1.56236	1.64427	1.91492	1.86734	1.272	3.66	4.11	5.28	5.49	1764	2756	2900.5	3377.92	3293.99	0.0543689	0.0642938	0.0767001	0.0891063	0.101512	0.00543689	0.0128588	0.02301	0.0356425	0.0507562	1	1.18255	1.41074	1.63892	1.86711	1386.79	753.005	705.718	639.757	599.998	0.15462	0.234065	0.397978	0.52934	0.773006	1	1.5138
l165202	purm	phosphoribosylaminoimidazole synthetase (ec:6,3,3,1)	1	2	1.7	1.735	1.68	1	1.46955	1.36171	1.44099	1.69585	1.284	1.602	2.001	3.12	3.36	1959	2878.84	2667.58	2822.9	3322.18	0.0543689	0.0642938	0.0767001	0.0891063	0.101512	0.00543689	0.0128588	0.02301	0.0356425	0.0507562	1	1.18255	1.41074	1.63892	1.86711	1525.7	1797.03	1333.12	904.777	988.744	0.139229	0.224077	0.432727	0.633414	0.766446	1	1.60941
l164626	purn	phosphoribosylglycinamide formyltransferase (ec:2,1,2,2)	1	1.47	1.125	1.45	1.575																0.0543689	0.0642938	0.0767001	0.0891063	0.101512	0.00543689	0.0128588	0.02301	0.0356425	0.0507562	1	1.18255	1.41074	1.63892	1.86711
l176360	purq	phosphoribosylformylglycinamidine synthase i (ec:6,3,5,3)	1	3.36	2.88	2.515	2.525	1	4.19871	3.11266	2.77511	1.503	1.563	3.27	4.14	5.4	5.49	4410	18516.3	13726.8	12238.2	6628.23	0.0543689	0.0642938	0.0767001	0.0891063	0.101512	0.00543689	0.0128588	0.02301	0.0356425	0.0507562	1	1.18255	1.41074	1.63892	1.86711	2821.5	5662.48	3315.66	2266.34	1207.33	0.0618482	0.0348386	0.0840934	0.146105	0.384156	1	0.563292
l134453	purr	pur operon repressor	1	1.97	1.885	1.195	1.155	1	0.976711	0.905067	0.91871	0.823706	0.495	0.543	0.843	1.137	1.167	3930	3838.47	3556.91	3610.53	3237.17																7939.39	7069.01	4219.35	3175.49	2773.92
l200068	puudub	hypothetical protein	1		1.21	1.225	1.24
l200002	puudub	putative bacteriophage bil310 repressor	1		1.21	1.225	1.24
l200025	puudub	hypothetical protein	1		1.21	1.225	1.24
l200027	puudub	hypothetical protein	1		1.21	1.225	1.24
l200121	puudub	trna-leu	1	1.46	1.21	1.225	1.24
l200017	puudub	hypothetical protein	1		1.21	1.225	1.24
l200098	puudub	trna-leu	1		1.21	1.225	1.24
l200149	puudub	23s ribosomal rna	1	0.64	1.21	1.225	1.24
l200058	puudub	hypothetical protein	1	0.33	1.21	1.225	1.24
l200041	puudub	hypothetical protein	1		1.21	1.225	1.24
l200099	puudub	trna-thr	1		1.21	1.225	1.24
l200065	puudub	hypothetical protein	1		1.21	1.225	1.24
l200077	puudub	hypothetical protein	1		1.21	1.225	1.24
l200001	puudub	prophage ps2 protein 12	1		1.21	1.225	1.24
l200089	puudub	trna-arg	1		1.21	1.225	1.24
l200136	puudub	trna-ser	1		1.21	1.225	1.24
l200015	puudub	hypothetical protein	1	3.18	1.21	1.225	1.24
l200005	puudub	hypothetical protein	1	1.69	1.21	1.225	1.24
l200142	puudub	16s ribosomal rna	1	1.38	1.21	1.225	1.24
l200085	puudub	trna-gly	1		1.21	1.225	1.24
l200104	puudub	trna-met	1		1.21	1.225	1.24
l200032	puudub	hypothetical protein	1		1.21	1.225	1.24
l200110	puudub	trna-lys	1	0.26	1.21	1.225	1.24
l200094	puudub	trna-ala	1		1.21	1.225	1.24
l200024	puudub	hypothetical protein	1		1.21	1.225	1.24
l200152	puudub	23s ribosomal rna	1	0.61	1.21	1.225	1.24
l200093	puudub	trna-met	1		1.21	1.225	1.24
l200040	puudub	hypothetical protein	1		1.21	1.225	1.24
l200097	puudub	trna-lys	1		1.21	1.225	1.24
l200016	puudub	hypothetical protein	1		1.21	1.225	1.24
l200062	puudub	hypothetical protein	1		1.21	1.225	1.24
l200067	puudub	hypothetical protein	1		1.21	1.225	1.24
l200075	puudub	hypothetical protein	1	0.79	1.21	1.225	1.24
l200100	puudub	trna-gly	1		1.21	1.225	1.24
l200081	puudub	trna-glu	1		1.21	1.225	1.24
l200146	puudub	23s ribosomal rna	1		1.21	1.225	1.24
l200003	puudub	hypothetical protein	1		1.21	1.225	1.24
l200079	puudub	hypothetical protein	1		1.21	1.225	1.24
l200037	puudub	hypothetical protein	1		1.21	1.225	1.24
l200014	puudub	hypothetical protein	1		1.21	1.225	1.24
l200010	puudub	hypothetical protein	1		1.21	1.225	1.24
l200035	puudub	hypothetical protein	1	0.49	1.21	1.225	1.24
l200074	puudub	hypothetical protein	1		1.21	1.225	1.24
l200052	puudub	hypothetical protein	1	1.48	1.21	1.225	1.24
l200020	puudub	similar to l-2-hydroxyisocaproate dehydrogenase; may contain a	1		1.21	1.225	1.24
l200117	puudub	trna-tyr	1	0.41	1.21	1.225	1.24
l200109	puudub	trna-arg	1	0.58	1.21	1.225	1.24
l0466	puudub	is1077a transposase	1		1.21	1.225	1.24
l200096	puudub	trna-asp	1	0.28	1.21	1.225	1.24
l200143	puudub	23s ribosomal rna	1	0.64	1.21	1.225	1.24
l200057	puudub	hypothetical protein	1	0.33	1.21	1.225	1.24
l200137	puudub	trna-ser	1	0.29	1.21	1.225	1.24
l200033	puudub	hypothetical protein	1	0.33	1.21	1.225	1.24
l200140	puudub	trna-ser	1	0.6	1.21	1.225	1.24
l200111	puudub	trna-arg	1	0.42	1.21	1.225	1.24
l200144	puudub	5s ribosomal rna	1	0.55	1.21	1.225	1.24
l200043	puudub	hypothetical protein	1		1.21	1.225	1.24
l200092	puudub	trna-arg	1		1.21	1.225	1.24
l200147	puudub	16s ribosomal rna	1		1.21	1.225	1.24
l200118	puudub	trna-trp	1		1.21	1.225	1.24
l200004	puudub	bacteriophage bil310 orf3	1		1.21	1.225	1.24
l200013	puudub	hypothetical protein	1		1.21	1.225	1.24
l200019	puudub	hypothetical protein	1		1.21	1.225	1.24
l200108	puudub	trna-ser	1		1.21	1.225	1.24
l200086	puudub	trna-ile	1		1.21	1.225	1.24
l200056	puudub	hypothetical protein	1		1.21	1.225	1.24
l200030	puudub	hypothetical protein	1		1.21	1.225	1.24
l200051	puudub	hypothetical protein	1		1.21	1.225	1.24
l200023	puudub	hypothetical protein	1		1.21	1.225	1.24
l200103	puudub	trna-met	1		1.21	1.225	1.24
l200125	puudub	trna-thr	1		1.21	1.225	1.24
l200072	puudub	hypothetical protein	1		1.21	1.225	1.24
l200126	puudub	trna-leu	1		1.21	1.225	1.24
l200076	puudub	hypothetical protein	1		1.21	1.225	1.24
l200134	puudub	trna-leu	1		1.21	1.225	1.24
l200141	puudub	trna-leu	1		1.21	1.225	1.24
l200090	puudub	trna-pro	1		1.21	1.225	1.24
l200083	puudub	trna-met	1		1.21	1.225	1.24
l200034	puudub	hypothetical protein	1		1.21	1.225	1.24
l200082	puudub	trna-ser	1		1.21	1.225	1.24
l200028	puudub	hypothetical protein	1		1.21	1.225	1.24
l200038	puudub	hypothetical protein	1		1.21	1.225	1.24
l200055	puudub	hypothetical protein	1		1.21	1.225	1.24
l200073	puudub	hypothetical protein	1		1.21	1.225	1.24
l200122	puudub	trna-leu	1		1.21	1.225	1.24
l200095	puudub	trna-val	1		1.21	1.225	1.24
l200119	puudub	trna-his	1		1.21	1.225	1.24
l200018	puudub	hypothetical protein	1		1.21	1.225	1.24
l200087	puudub	trna-asn	1	0.46	1.21	1.225	1.24
l200031	puudub	hypothetical protein	1	0.35	1.21	1.225	1.24
l200139	puudub	trna-thr	1	2.26	1.21	1.225	1.24
l200000	puudub	hypothetical protein	1		1.21	1.225	1.24
l200071	puudub	hypothetical protein	1	2.23	1.21	1.225	1.24
l200091	puudub	trna-cys	1		1.21	1.225	1.24
l200135	puudub	trna-gln	1	2.16	1.21	1.225	1.24
l200088	puudub	trna-lys	1	2.27	1.21	1.225	1.24
l200054	puudub	hypothetical protein	1		1.21	1.225	1.24
l200039	puudub	hypothetical protein	1	2.34	1.21	1.225	1.24
l200084	puudub	trna-phe	1	1.98	1.21	1.225	1.24
l63652	pyca	pyruvate carboxylase (ec:6,4,1,1)	1	1.25	1.24	1.365	1.345	1	1.12401	1.2312	1.22331	1.08961	1.197	1.893	2.316	2.631	2.835	669	751.964	823.675	818.393	728.947																558.897	397.234	355.645	311.058	257.124
l192589	pyda	dihydroorotate dehydrogenase 1a (ec:1,3,3,1)	1	2.63	2.17	1.59	1.595	1	1.14116	1.29718	1.28555	1.21238	0.447	0.705	0.936	1.227	1.35	2808	3204.37	3642.47	3609.83	3404.37	0.114662	0.123588	0.132515	0.141442	0.150369	0.0114662	0.0247177	0.0397546	0.0565768	0.0751844	1	1.07785	1.15571	1.23356	1.31141	6281.88	4545.21	3891.53	2942	2521.76	0.20485	0.386973	0.547528	0.786261	1.10791	1	1.88905
l182555	pydb	dihydroorotate dehydrogenase 1b (ec:1,3,3,1)	1	1.16	0.65	0.685	0.68	1	0.886414	0.969837	0.80896	0.832556	1.47	1.41	1.26	1.656	1.866	657	582.374	637.183	531.486	546.989	0.114662	0.123588	0.132515	0.141442	0.150369	0.0114662	0.0247177	0.0397546	0.0565768	0.0751844	1	1.07785	1.15571	1.23356	1.31141	446.939	413.031	505.701	320.946	293.135	0.875524	2.12922	3.12996	5.34025	6.89548	1	2.43194
l0003	pyk	pyruvate kinase (ec:2,7,1,40)	1	1.17	1.065	1.18	1.31	1	0.836023	0.871504	0.915101	1.08817	3.24	5.22	5.1	5.76	6	12660	10584.1	11033.2	11585.2	13776.2	46.6823	43.9904	42.1361	40.9296	38.3226	4.66823	8.79807	12.6408	16.3718	19.1613	1	0.942335	0.902615	0.876769	0.820923	3907.41	2027.6	2163.38	2011.32	2296.03	18.4984	41.7014	57.4763	70.8941	69.7767	1	2.25433
l45002	pyrb	aspartate carbamoyltransferase catalytic subunit (ec:2,1,3,2)	1	0.96	0.7	0.72	0.81	1	0.938453	0.786281	0.694354	0.645559	4.05	4.38	4.23	4.56	4.95	4470	4194.89	3514.68	3103.76	2885.65	0.114662	0.123588	0.132515	0.141442	0.150369	0.0114662	0.0247177	0.0397546	0.0565768	0.0751844	1	1.07785	1.15571	1.23356	1.31141	1103.7	957.736	830.893	680.65	582.959	0.128684	0.295599	0.567436	0.914462	1.30707	1	2.29709
l81189	pyrc	dihydroorotase (ec:3,5,2,3)	1	1.48	0.955	0.96	1.015	1	1.03177	0.936848	0.865374	0.802891	2.547	3.72	3.48	3.93	4.2	495	510.728	463.74	428.36	397.431	0.114662	0.123588	0.132515	0.141442	0.150369	0.0114662	0.0247177	0.0397546	0.0565768	0.0751844	1	1.07785	1.15571	1.23356	1.31141	194.346	137.293	133.259	108.997	94.6264	1.16206	2.42791	4.30059	6.6259	9.49033	1	2.08932
l80411	pyre	orotate phosphoribosyltransferase (ec:2,4,2,10)	1	2.21	1.705	1.215	1.28	1	0.988824	1.11286	1.1084	1.05765	1.839	2.376	2.646	3.57	4.02	9720	9611.37	10817	10773.7	10280.4	0.114662	0.123588	0.132515	0.141442	0.150369	0.0114662	0.0247177	0.0397546	0.0565768	0.0751844	1	1.07785	1.15571	1.23356	1.31141	5285.48	4045.19	4088.07	3017.84	2557.31	0.059179	0.129014	0.184372	0.263445	0.366888	1	2.18007
l181692	pyrf	orotidine 5'-phosphate decarboxylase (ec:4,1,1,23)	1	0.73	0.505	0.575	0.555	1	0.863495	0.824214	0.67317	0.783374											0.114662	0.123588	0.132515	0.141442	0.150369	0.0114662	0.0247177	0.0397546	0.0565768	0.0751844	1	1.07785	1.15571	1.23356	1.31141
l88252	pyrg	ctp synthetase (ec:6,3,4,2)	1	0.93	0.855	0.8	0.855	1	0.918787	0.909245	0.877286	0.886569	1.323	1.491	1.68	1.803	2.178	3150	2894.18	2864.12	2763.45	2792.69	0.0434217	0.0469104	0.0503991	0.0538879	0.0573766	0.00434217	0.00938208	0.0151197	0.0215551	0.0286883	1	1.08035	1.16069	1.24104	1.32138	2380.95	1941.1	1704.83	1532.7	1282.23	0.069153	0.162626	0.26483	0.391304	0.515344	1	2.35168
l70624	pyrh	ump-kinase (ec:2,7,4,-)	1	1.34	0.975	0.785	0.81	1	0.948012	0.970148	0.890134	0.852549	2.166	2.451	2.586	3.18	3.54	7260	6882.57	7043.28	6462.38	6189.5	0.114662	0.123588	0.132515	0.141442	0.150369	0.0114662	0.0247177	0.0397546	0.0565768	0.0751844	1	1.07785	1.15571	1.23356	1.31141	3351.8	2808.06	2723.62	2032.19	1748.45	0.0792313	0.180166	0.283157	0.439199	0.609379	1	2.27392
l46118	pyrp	uracil permease	1	1.08	0.775	0.81	0.86
l0227	pyrr	bifunctional pyrimidine regulatory protein pyrr uracil	1	1.16	0.835	0.74	0.75	1	0.94539	0.881122	0.821624	0.628786	2.805	2.754	3	3.33	3.66	2067	1954.12	1821.28	1698.3	1299.7																736.898	709.557	607.093	509.999	355.109
l183563	pyrz	dihydroorotate dehydrogenase electron transfer subunit (ec:1,3,3,1)	1	1.16	0.9	0.76	0.765	1	0.969787	0.816631	0.694675	0.637719	1.185	0.909	1.044	1.506	1.674	269.4	261.261	220	187.145	171.801	0.114662	0.123588	0.132515	0.141442	0.150369	0.0114662	0.0247177	0.0397546	0.0565768	0.0751844	1	1.07785	1.15571	1.23356	1.31141	227.342	287.415	210.728	124.266	102.629	2.13519	4.74623	9.06523	15.1661	21.9541	1	2.22287
l123116	qor	quinone oxidoreductase	1	0.7	0.515	0.465	0.47
l16514	quea	s-adenosylmethionine:trna ribosyltransferase-isomerase	1	1.27	1.215	1.21	1.23	1	0.910772	0.967114	0.985064	0.981568	0.459	0.618	0.783	1.035	1.167	1068	972.705	1032.88	1052.05	1048.31																2326.8	1573.96	1319.13	1016.47	898.299
l92665	racd	aspartate racemase (ec:5,1,1,13)	1	0.83	0.93	1.15	1.075	1	0.962468	0.954722	0.868323	0.898322	1.203	1.587	1.8	2.184	2.301	2271	2185.77	2168.17	1971.96	2040.09	0.186758	0.165569	0.156047	0.14994	0.145324	0.0186758	0.0331138	0.046814	0.0599758	0.0726619	1	0.886544	0.835556	0.802856	0.778141	1887.78	1377.29	1204.54	902.913	886.61	0.41255	0.760013	1.08317	1.52578	1.78679	1	1.84223
l0303	rada	dna repair protein rada	1	0.82	0.815	0.94	0.97
l0306	radc	dna repair protein radc
l0249	rara	transcription regulator	1		0.685	0.64	0.575	1	1.10313	0.903649	1.12126
l0375	rbfa	ribosome-binding factor a	1	0.74	1.095	1.05	1.08	1	1.14362	1.06852	1.04751	0.86854	0.603	0.834	1.125	1.02	1.149	318	363.67	339.79	333.107	276.196																527.363	436.055	302.036	326.575	240.379
l128951	rbga, ylqf	ribosomal biogenesis gtpase	1	1.45	1.13	0.87	0.92
l84240	rbsa	ribose abc transporter atp binding protein	1	0.25	0.635	0.935	0.795
l82310	rbsb	ribose abc transporter substrate binding protein	1	0.61	0.815	1.255	1.075
l83296	rbsc	ribose abc transporter permease protein	1	0.45	0.75	1.165	0.955
l85737	rbsd	d-ribose pyranase	1	0.3	0.6	0.77	0.635
l86157	rbsk	ribokinase (ec:2,7,1,15)	1	0.44	0.565	0.775	0.685
l0145	rbsr	ribose operon repressor	1	0.65	0.805	1.005	1.025
l0239	rcfa	transcription regulator	1	1.05	0.98	0.85	0.96
l0245	rcfb	transcription regulator	1	1.26	1.285	0.93	1.105
l0152	rdra	transcription regulator	1	0.9	1.02	0.86	0.83
l0153	rdrb	transcription regulator	1	1.74	1.47	1.075	1.045
l0260	reca	recombinase a	1	0.91	0.79	0.785	0.8	1	0.998066	0.973546	1.0174	1.02096	2.109	2.319	2.406	2.889	3.06	4890	4880.54	4760.64	4975.08	4992.48																2318.63	2104.59	1978.65	1722.08	1631.53
l180415	recd	exodeoxyribonuclease v alpha chain (ec:3,1,11,5)	1	0.79	1.085	1.575	1.605
l0261	recf	recombination protein f	1	0.98	1.065	0.99	1.02	1	1.06093	1.01308	1.12835	1.30495
l0262	recg	atp-dependent dna helicase recg (ec:3,6,1,-)	1	0.8	0.95	0.89	0.895	1	0.805258	0.99751	0.888428	0.680443
l0259	recj	single-stranded dna specific exonuclease	1	1.02	1.05	1.295	1.275
l0264	recn	dna repair protein recn	1	0.82	0.825	0.705	0.695	1	0.855741	0.747023	0.754283	0.604865	1.017	1.143	1.251	1.287	1.374	1269	1085.94	947.972	957.185	767.574																1247.79	950.075	757.771	743.733	558.642
l1006	reco	dna repair protein reco	1	0.83	0.865	0.72	0.735
l0268	recq	atp-dependent dna helicase recq (ec:3,6,1,-)	1	0.57	0.655	0.855	0.76
l0265	recr	recombination protein recr	1	1.47	1.51	1.735	1.725
l131245	recu	holliday junction-specific endonuclease	1	0.76	0.735	0.685	0.665
l43222	recx	recombination regulator recx	1	0.53	0.675	0.82	0.825
l0213	rela	ppgpp synthetase i (ec:2,7,6,5)	1	0.92	0.925	1.105	1.13	1	0.864066	0.971701	0.948538	1.11152	0.915	1.467	1.383	1.689	1.818	837	723.223	813.313	793.926	930.341																914.754	492.995	588.079	470.057	511.739
l0251	rexa	atp-dependent exonuclease subunit a	1	0.74	0.93	0.88	0.88	1	0.923365	0.94171	0.98833	0.931658
l0252	rexb	subunit b of atp-dependent exonuclease	1	0.63	0.825	0.8	0.81	1	0.844517	1.03613	1.05001	1.12057
l1389	rgpa	rhamnosyltransferase	1	0.99	1.03	1.015	1.025	1	1.08081	1.23591	1.03268	1.11875
l2599	rgpb	rhamnosyltransferase	1	0.94	1.09	1.2	1.21
l3425	rgpc	polysaccharide abc transporter permease protein	1	1.07	1.435	1.8	1.625
l4342	rgpd	polysaccharide abc transporter atp-binding protein	1	1.05	1.25	1.415	1.43	1	1.02988	1.12886	1.28802	1.06661	1.317	2.022	2.463	3.27	3.27	501	515.97	565.556	645.297	534.373																380.41	255.178	229.621	197.339	163.417
l6907	rgpe	glycosyltransferase	1	1.27	1.375	1.28	1.325	1	0.981646	0.948991	0.952692	0.895961	0.69	0.996	1.284	1.677	1.785	381	374.007	361.566	362.976	341.361																552.174	375.509	281.593	216.443	191.239
l7894	rgpf	polysaccharide biosynthesis protein	1	1.91	1.87	1.645	1.52	1	1.39856	1.28429	1.54485	1.5103	0.72	1.23	1.68	2.229	2.208	480	671.31	616.457	741.527	724.945																666.667	545.781	366.939	332.673	328.326
l0150	rgra	gntr family transcription regulator	1	0.67	0.735	0.67	0.615	1	0.88886	0.957122	0.822588	0.922985	0.561	0.549	0.657	0.609	0.654	2361	2098.6	2259.77	1942.13	2179.17																4208.56	3822.58	3439.52	3189.05	3332.06
l0151	rgrb	gntr family transcription regulator	1	0.64	0.72	0.735	0.76	1	0.717435	0.78572	0.813881	0.987036	0.888	0.936	1.014	1.152	1.215	546	391.719	429.003	444.379	538.922																614.865	418.503	423.08	385.746	443.557
l0339	rhea	atp-dependent rna helicase	1	1.3	1.205	1.895	2.275	1	0.948424	1.02242	1.3949	1.66473	0.1254	0.2358	0.2526	0.393	0.531	252	239.003	257.65	351.515	419.513																2009.57	1013.58	1019.99	894.44	790.044
l0340	rheb	atp-dependent rna helicase	1	0.93	0.85	0.765	0.805	1	0.857263	0.852024	0.969845	0.918699	1.632	1.899	1.944	2.34	2.475	2595	2224.6	2211	2516.75	2384.02																1590.07	1171.46	1137.35	1075.53	963.242
l0165	riba	3,4-dihydroxy-2-butanone 4-phosphate synthase (ec:3,5,4,25)	1	0.32	0.31	0.31	0.1875
l0164	ribb	riboflavin synthase subunit alpha (ec:2,5,1,9)	1	0.3	0.29	0.295	0.205
l0167	ribc, ribf	bifunctional riboflavin kinase/fmn adenylyltransferase (ec:2,7,1,26	1	1.1	0.995	1.09	1.11
l0163	ribg	riboflavin-specific deaminase (ec:3,5,4,-)	1	0.32	0.28	0.241667	0.2
l0166	ribh	6,7-dimethyl-8-ribityllumazine synthase (ec:2,5,1,9)	1	0.34	0.35	0.283333	0.27
l6876	rimm	16s rrna-processing protein rimm	1	1.47	1.56	1.21	1.225	1	1.00244	1.10036	1.21123	2.72967
l0144	rlia	transcription regulator	1	1.38	1.145	0.855	0.79	1	0.822769	0.881562	0.749188	0.792716
l0146	rlib	transcription regulator	1	1.02	0.86	0.785	0.72	1	1.09615	0.970858	1.12289	1.32853
l0147	rlic	laci family transcriptional regulator	1	0.54	0.865	0.785	0.805
l0225	rlida	transcription regulator	1	0.74	0.735	0.795	0.78
l01009	rlidb	transcription regulator
l0214	rlra	lysr family transcription regulator	1	0.74	0.895	0.72	0.735
l0215	rlrb	lysr family transcription regulator	1	1.28	1.17	1.145	1.155
l0216	rlrc	lysr family transcription regulator	1		1.625	1.46	1.5
l0217	rlrd	lysr family transcription regulator	1	0.58	0.78	0.975	1.04
l200063	rlre	putative capsule transcription regulator; lysr-family regulator;
l0220	rlrg	lysr family transcription regulator	1		1.12	1.85	1.905
l164789	rlua	pseudouridine synthase	1	1.56	1.63	1.09	1.08
l107724	rlub	pseudouridine synthase	1	0.78	0.89	1.22	1.065	1	1.33205	1.10504	1.20568	1.43975	0.645	0.786	0.903	1.254	1.29	300	399.614	331.513	361.704	431.924																465.116	508.415	367.124	288.44	334.825
l189881	rluc	pseudouridine synthase	1	0.5	0.725	0.71	0.71
l25787	rlud	ribosomal large subunit pseudouridine synthase d	1	0.71	0.84	0.86	0.865
l167555	rlue	pseudouridine synthase	1	0.97	1.01	1.035	0.965
l0248	rmaa	marr family transcriptional regulator	1		1.965	1.42	1.51
l114370	rmab	transcription regulator	1	1.36	1.16	1.05	1.11	1	0.981735	1.02638	0.933608	1.07107
l102062	rmac	transcription regulator	1	0.7	1.04	1.42	1.47
l115025	rmad	transcription regulator	1	1.73	1.52	1.48	1.46	1	1.02769	1.01586	0.937542	0.949584
l110960	rmae	marr family transcriptional regulator	1				0.92
l140141	rmaf	transcription regulator	1	1.21	1.515	1.18	1.155
l180805	rmag	marr family transcriptional regulator	1	1.97	1.87	1.165	1.06	1	0.971137	0.826058	0.86871	0.771083
l131803	rmah	transcription regulator	1	1.04	1.21	1.055	1.1
l182006	rmai	transcription regulator	1	1.33	1.315	1.03	1.05
l583407	rmaj	transcription regulator	1	1.08	2.33	0.93	0.875
l0246	rmea	transcription regulator	1		1	1.44	1.46
l0247	rmeb	transcription regulator	1	0.68	0.635	0.595	0.61
l36748	rmec	transcription regulator	1	1.04	1.32	0.755	0.755
l35965	rmed	transcription regulator	1		1.245	1.09	1.13
l197041	rmla	glucose-1-phosphate thymidylyltransferase (ec:2,7,7,24)	1	1.71	1.54	1.35	1.38	1	1.14362	1.16802	1.08819	1.03182	1.284	1.974	2.37	3.15	3.45	1869	2137.42	2183.04	2033.84	1928.47																1455.61	1082.79	921.113	645.662	558.978
l199221	rmlb	dtdp-glucose 4,6-dehydratase	1	1.16	1.175	1.26	1.375	1	1.05598	1.04501	1.0758	1.15697	1.932	3.03	3.36	4.08	4.26	1782	1881.75	1862.21	1917.07	2061.73																922.36	621.039	554.229	469.871	483.973
l320	rmlc	dtdp-4-dehydrorhamnose reductase	1	0.87	1.02	1.195	1.195	1	0.953733	1.06873	1.02386	1.03446
l0326	rnc	ribonuclease iii (ec:3,1,26,3)	1	0.74	0.87	1.125	1.19	1	1.10478	0.970531	1.01651	0.86946	0.387	0.447	0.513	0.738	0.792	2610	2883.47	2533.09	2653.08	2269.29																6744.19	6450.71	4937.79	3594.96	2865.26
l132875	rnha	ribonuclease hiii (ec:3,1,26,4)	1	1.58	1.53	1.06	1.045
l0320	rnhb	ribonuclease hii (ec:3,1,26,4)	1	0.85	0.88	0.94	0.94
l131443	rnpa	ribonuclease p (ec:3,1,26,5)	1	1.88	1.92	1.405	1.395	1	0.978538	0.98158	0.942027	1.03222	0.486	0.405	0.795	1.365	1.461	1545	1511.84	1516.54	1455.43	1594.78																3179.01	3732.94	1907.6	1066.25	1091.57
l115706	roda	rod-shape determining protein	1	1.86	1.54	1.32	1.185
l0047	rpe	ribulose-phosphate 3-epimerase (ec:5,1,3,1)	1	0.88	1.04	1.08	0.995	1	1.15472	0.994509	0.900376	1.23913	0.84	0.972	1.338	1.5	1.623	969	1118.92	963.679	872.464	1200.72	0.385099	0.0376767	0.286208	0.366334	0.344152	0.0385099	0.00753535	0.0858625	0.146534	0.172076	1	0.0978365	0.743207	0.951272	0.893672	1153.57	1151.16	720.238	581.643	739.816	1.99372	0.337845	4.46978	8.42568	7.18942	1	0.169455
l0045	rpia	ribose-5-phosphate isomerase a (ec:5,3,1,6)	1	0.96	0.905	0.655	0.67	1	0.900197	0.799828	0.781615	0.673418											1.12382	1.04174	1.0682	1.18065	1.31333	0.112382	0.208347	0.32046	0.472258	0.656664	1	0.92696	0.950508	1.05056	1.16863
l0399	rpla	50s ribosomal protein l1	1	1.12	1.355	1.745	2.04	1	1.05754	1.16252	1.20264	1.48849	1.983	3.96	4.41	5.13	5.43	5910	6250.05	6870.48	7107.62	8796.97	4.65354	4.67479	4.69604	4.71728	4.73853	0.465354	0.934958	1.40881	1.88691	2.36927	1	1.00457	1.00913	1.0137	1.01826	2980.33	1578.3	1557.93	1385.5	1620.07	3.95013	7.50453	10.2868	13.3181	13.5113	1	1.89982
l0400	rplb	50s ribosomal protein l2	1	1.16	1.545	1.595	2.065	1	1.12178	1.0675	1.29037	1.39738	2.448	5.34	5.46	5.82	5.94	2955	3314.86	3154.45	3813.04	4129.26	4.65354	4.67479	4.69604	4.71728	4.73853	0.465354	0.934958	1.40881	1.88691	2.36927	1	1.00457	1.00913	1.0137	1.01826	1207.11	620.76	577.738	655.162	695.162	7.90026	14.1495	22.405	24.8254	28.7843	1	1.79102
l0401	rplc	50s ribosomal protein l3	1	1.71	2.145	2.88	3.3	1	0.964469	1.10985	1.14326	1.26937	1.602	5.4	5.49	6.21	6.18	2499	2410.21	2773.52	2857.02	3172.15	4.65354	4.67479	4.69604	4.71728	4.73853	0.465354	0.934958	1.40881	1.88691	2.36927	1	1.00457	1.00913	1.0137	1.01826	1559.93	446.335	505.195	460.067	513.292	9.34184	19.4604	25.4822	33.1325	37.4693	1	2.08315
l0402	rpld	50s ribosomal protein l4	1	1.67	2.21	2.91	3.275	1	1.11399	1.04666	1.19258	1.33307	1.698	5.94	5.88	6.24	6.69	7200	8020.73	7535.94	8586.55	9598.1	4.65354	4.67479	4.69604	4.71728	4.73853	0.465354	0.934958	1.40881	1.88691	2.36927	1	1.00457	1.00913	1.0137	1.01826	4240.28	1350.29	1281.62	1376.05	1434.69	3.2424	5.84781	9.37843	11.0242	12.3835	1	1.80355
l0403	rple	50s ribosomal protein l5	1	1.25	1.87	2.405	2.705	1	1.11442	1.09862	1.17399	1.2669	1.98	5.49	5.76	5.85	6.18	8040	8959.92	8832.92	9438.86	10185.9	4.65354	4.67479	4.69604	4.71728	4.73853	0.465354	0.934958	1.40881	1.88691	2.36927	1	1.00457	1.00913	1.0137	1.01826	4060.61	1632.04	1533.49	1613.48	1648.2	2.90364	5.23483	8.00135	10.0288	11.6689	1	1.80285
l0404	rplf	50s ribosomal protein l6	1	2.06	2.15	2.83	3.51	1	0.988675	1.10292	1.26397	1.46922	1.524	5.01	5.28	6	6.3	6540	6465.94	7213.1	8266.38	9608.71	4.65354	4.67479	4.69604	4.71728	4.73853	0.465354	0.934958	1.40881	1.88691	2.36927	1	1.00457	1.00913	1.0137	1.01826	4291.34	1290.61	1366.12	1377.73	1525.19	3.56961	7.25397	9.79819	11.4512	12.3698	1	2.03214
l0406	rpli	50s ribosomal protein l9	1	0.98	1.205	0.975	1.05	1	0.948779	1.04986	1.03522	0.891846	1.53	2.151	2.331	2.562	2.742	5790	5493.43	6078.72	5993.94	5163.79	4.65354	4.67479	4.69604	4.71728	4.73853	0.465354	0.934958	1.40881	1.88691	2.36927	1	1.00457	1.00913	1.0137	1.01826	3784.31	2553.89	2607.77	2339.56	1883.22	4.032	8.53815	11.6267	15.7926	23.0176	1	2.1176
l0407	rplj	50s ribosomal protein l10	1	1.71	1.95	2.425	3.415	1	1.15246	1.14966	1.25595	1.40792	1.743	5.31	5.43	6.39	7.05	9420	10856.2	10829.8	11831	13262.6	4.65354	4.67479	4.69604	4.71728	4.73853	0.465354	0.934958	1.40881	1.88691	2.36927	1	1.00457	1.00913	1.0137	1.01826	5404.48	2044.48	1994.43	1851.49	1881.22	2.47827	4.32045	6.52602	8.00102	8.96189	1	1.74334
l0408	rplk	50s ribosomal protein l11	1	2.14	2.22	2.105	2.51	1	1.06889	1.14705	1.14091	1.24418	1.59	3.72	4.5	5.43	5.67	2130	2276.73	2443.21	2430.14	2650.1	4.65354	4.67479	4.69604	4.71728	4.73853	0.465354	0.934958	1.40881	1.88691	2.36927	1	1.00457	1.00913	1.0137	1.01826	1339.62	612.023	542.936	447.54	467.389	10.9602	20.6014	28.9272	38.9525	44.8505	1	1.87965
l0405	rpll	50s ribosomal protein l7/l12	1	1.01	1.65	1.875	2.66	1	1.03093	1.0977	1.12662	1.08276	1.557	4.05	4.08	4.65	5.01	24030	24773.2	26377.8	27072.7	26018.8	4.65354	4.67479	4.69604	4.71728	4.73853	0.465354	0.934958	1.40881	1.88691	2.36927	1	1.00457	1.00913	1.0137	1.01826	15433.5	6116.84	6465.16	5822.08	5193.37	0.971505	1.89332	2.67935	3.49652	4.56816	1	1.94886
l0409	rplm	50s ribosomal protein l13	1	1.99	2.235	2.89	3.015	1	0.900818	1.10971	1.24082	1.29019	1.551	5.4	5.4	6.18	6.39	6150	5540.03	6824.74	7631.06	7934.66	4.65354	4.67479	4.69604	4.71728	4.73853	0.465354	0.934958	1.40881	1.88691	2.36927	1	1.00457	1.00913	1.0137	1.01826	3965.18	1025.93	1263.84	1234.8	1241.73	3.79598	8.46632	10.3558	12.4046	14.9796	1	2.23034
l0410	rpln	50s ribosomal protein l14	1	1.64	2.255	2.7	3.47	1	1.00329	1.0786	1.10181	1.21148	1.818	6.33	6.18	6.87	6.84	15270	15320.2	16470.3	16824.7	18499.4	4.65354	4.67479	4.69604	4.71728	4.73853	0.465354	0.934958	1.40881	1.88691	2.36927	1	1.00457	1.00913	1.0137	1.01826	8399.34	2420.26	2665.1	2449.01	2704.58	1.52883	3.06155	4.29108	5.62626	6.42499	1	2.00255
l0411	rplo	50s ribosomal protein l15	1	0.84	1.065	1.355	1.63	1	0.972351	1.04187	1.15568	1.35486	2.535	3.81	4.32	4.89	5.4	2319	2254.88	2416.09	2680.01	3141.92	4.65354	4.67479	4.69604	4.71728	4.73853	0.465354	0.934958	1.40881	1.88691	2.36927	1	1.00457	1.00913	1.0137	1.01826	914.793	591.832	559.28	548.06	581.837	10.067	20.801	29.2519	35.3208	37.8298	1	2.06626
l0412	rplp	50s ribosomal protein l16	1	1.44	1.985	2.29	2.895	1	0.979583	1.18487	1.17663	1.71422	2.001	5.88	5.94	6.75	6.75	5760	5642.4	6824.84	6777.41	9873.89	4.65354	4.67479	4.69604	4.71728	4.73853	0.465354	0.934958	1.40881	1.88691	2.36927	1	1.00457	1.00913	1.0137	1.01826	2878.56	959.592	1148.96	1004.06	1462.8	4.053	8.31273	10.3556	13.967	12.0376	1	2.05101
l0413	rplq	50s ribosomal protein l17	1	1.21	1.925	2.475	2.9	1	1.0946	1.1251	1.34808	1.47741	1.773	4.5	5.19	5.79	5.88	9210	10081.3	10362.2	12415.8	13607	4.65354	4.67479	4.69604	4.71728	4.73853	0.465354	0.934958	1.40881	1.88691	2.36927	1	1.00457	1.00913	1.0137	1.01826	5194.59	2240.29	1996.57	2144.36	2314.11	2.53477	4.65254	6.82049	7.62415	8.73509	1	1.83549
l0414	rplr	50s ribosomal protein l18	1	1.23	1.445	2.08	2.445	1	1.02468	1.0956	1.19261	1.3733	1.857	4.53	4.59	5.46	5.58	7290	7469.92	7986.89	8694.15	10011.3	4.65354	4.67479	4.69604	4.71728	4.73853	0.465354	0.934958	1.40881	1.88691	2.36927	1	1.00457	1.00913	1.0137	1.01826	3925.69	1648.99	1740.06	1592.34	1794.14	3.20237	6.27901	8.84892	10.8878	11.8724	1	1.96074
l0415	rpls	50s ribosomal protein l19	1	0.88	1.135	1.36	1.44	1	1.05422	1.03856	1.15677	1.17802	1.941	2.691	3.36	3.84	4.29	8130	8570.79	8443.48	9404.52	9577.27	4.65354	4.67479	4.69604	4.71728	4.73853	0.465354	0.934958	1.40881	1.88691	2.36927	1	1.00457	1.00913	1.0137	1.01826	4188.56	3184.98	2512.94	2449.09	2232.46	2.8715	5.47251	8.37041	10.0654	12.4104	1	1.9058
l0416	rplt	50s ribosomal protein l20	1	0.97	1.17	1.21	1.465	1	1.14882	1.09679	1.26747	1.30338	2.778	4.92	4.65	5.22	5.52	5250	6031.28	5758.17	6654.21	6842.73	4.65354	4.67479	4.69604	4.71728	4.73853	0.465354	0.934958	1.40881	1.88691	2.36927	1	1.00457	1.00913	1.0137	1.01826	1889.85	1225.87	1238.32	1274.75	1239.63	4.44672	7.77674	12.2739	14.2256	17.37	1	1.74887
l0417	rplu	50s ribosomal protein l21	1	1.76	2.005	2.56	2.895	1	1.03814	1.0976	1.24579	1.38146	1.293	3.81	4.32	5.16	5.19	7230	7505.78	7935.63	9007.09	9987.98	4.65354	4.67479	4.69604	4.71728	4.73853	0.465354	0.934958	1.40881	1.88691	2.36927	1	1.00457	1.00913	1.0137	1.01826	5591.65	1970.02	1836.95	1745.56	1924.47	3.22894	6.24901	8.90608	10.5095	11.9001	1	1.93531
l0418	rplv	50s ribosomal protein l22	1	1.76	2.42	3.24	3.775	1	1.12329	1.18112	1.28984	1.33699	1.62	6	5.76	6.39	6.51	8130	9132.32	9602.52	10486.4	10869.7	4.65354	4.67479	4.69604	4.71728	4.73853	0.465354	0.934958	1.40881	1.88691	2.36927	1	1.00457	1.00913	1.0137	1.01826	5018.52	1522.05	1667.1	1641.06	1669.69	2.8715	5.13601	7.36008	9.02697	10.9348	1	1.78862
l0419	rplw	50s ribosomal protein l23	1	1.63	2.13	2.55	3.09	1	1.03539	1.07021	1.07862	1.13336	1.62	5.34	5.31	6.06	6.18	7650	7920.75	8187.11	8251.42	8670.2	4.65354	4.67479	4.69604	4.71728	4.73853	0.465354	0.934958	1.40881	1.88691	2.36927	1	1.00457	1.00913	1.0137	1.01826	4722.22	1483.29	1541.83	1361.62	1402.95	3.05167	5.92163	8.63251	11.472	13.7088	1	1.94046
l0420	rplx	50s ribosomal protein l24	1	1.47	2.095	2.565	2.89	1	1.06488	1.24152	1.18423	1.29704	1.818	5.79	5.73	6.18	6.39	2586	2753.77	3210.56	3062.41	3354.14	4.65354	4.67479	4.69604	4.71728	4.73853	0.465354	0.934958	1.40881	1.88691	2.36927	1	1.00457	1.00913	1.0137	1.01826	1422.44	475.608	560.308	495.536	524.904	9.02756	17.0325	22.0134	30.9103	35.4363	1	1.88673
l0421	rpma	50s ribosomal protein l27	1	0.92	1.325	1.725	2.015	1	0.928153	1.1308	1.15864	1.2933	2.034	4.08	4.38	5.04	5.43	5100	4733.58	5767.1	5909.06	6595.83	4.65354	4.67479	4.69604	4.71728	4.73853	0.465354	0.934958	1.40881	1.88691	2.36927	1	1.00457	1.00913	1.0137	1.01826	2507.37	1160.19	1316.69	1172.43	1214.7	4.5775	9.90872	12.2549	16.0195	18.0202	1	2.16466
l0422	rpmb	50s ribosomal protein l28						1	1.05565	1.11633	1.20097	1.20622
l0423	rpmc	50s ribosomal protein l29	1	1.69	2.075	2.655	3.135	1	1.07714	1.15886	1.22748	1.24139	1.746	5.97	5.82	6.09	6.48	16080	17320.4	18634.5	19737.8	19961.6	4.65354	4.67479	4.69604	4.71728	4.73853	0.465354	0.934958	1.40881	1.88691	2.36927	1	1.00457	1.00913	1.0137	1.01826	9209.62	2901.24	3201.8	3241.02	3080.49	1.45182	2.708	3.79272	4.79588	5.95434	1	1.86525
l0424	rpmd	50s ribosomal protein l30	1	0.86	1.38	1.75	1.835	1	0.996999	1.07165	1.07814	1.31355	1.653	3.18	3.51	4.11	4.71	18870	18813.4	20222	20344.4	24786.7	4.65354	4.67479	4.69604	4.71728	4.73853	0.465354	0.934958	1.40881	1.88691	2.36927	1	1.00457	1.00913	1.0137	1.01826	11415.6	5916.16	5761.24	4949.98	5262.57	1.23716	2.4931	3.49498	4.65288	4.79524	1	2.01518
l0425	rpme2	50s ribosomal protein l31 type b	1	1.11	1.31	1.285	1.88	1	1.22172	1.13462	1.4425	1.39982	2.451	4.86	4.92	5.7	5.76	2136	2609.59	2423.56	3081.17	2990.03	4.65354	4.67479	4.69604	4.71728	4.73853	0.465354	0.934958	1.40881	1.88691	2.36927	1	1.00457	1.00913	1.0137	1.01826	871.481	536.952	492.593	540.556	519.102	10.9294	17.9736	29.1618	30.7221	39.7515	1	1.64451
l00096	rpmf	50s ribosomal protein l32	1	3.89	3.14	1.91	2.065	1	1.40399	1.22183	2.00034	1.91208
l0427	rpmg	50s ribosomal protein l33						1	1.02808	1.16193	1.26031	1.38861
l0096	rpmg	50s ribosomal protein l33						1	1.02808	1.16193	1.26031	1.38861
l74935	rpmg	50s ribosomal protein l33	1	2.35				1	1.02808	1.16193	1.26031	1.38861
l133770	rpmh	50s ribosomal protein l34	1	1.28				1	1.11919	1.20476	1.43638	1.48022
l0430	rpmi	50s ribosomal protein l35	1	1.25	1.335	1.56	1.865						2.361	4.92	5.07	5.76	6.09
l153863	rpmj	50s ribosomal protein l36
l0136	rpoa	dna-directed rna polymerase subunit alpha (ec:2,7,7,6)	1	1.84	2.425	3.095	3.98	1	0.984019	0.981385	0.932007	1.00735	1.557	5.7	5.94	7.05	6.84	9630	9476.1	9450.73	8975.23	9700.77																6184.97	1662.47	1591.03	1273.08	1418.24
l0137	rpob	dna-directed rna polymerase subunit beta (ec:2,7,7,6)	1	0.9	0.855	1.065	1.035	1	0.94482	1.01774	1.0059	1.04078	2.724	3.45	3.81	4.2	4.41	4860	4591.83	4946.23	4888.65	5058.2																1784.14	1330.96	1298.22	1163.97	1146.98
l0138	rpoc	dna-directed rna polymerase subunit beta' (ec:2,7,7,6)	1	0.72	0.755	0.89	0.805	1	1.0012	1.01176	1.03484	1.01812	2.955	3.27	3.54	3.69	3.99	3120	3123.76	3156.69	3228.7	3176.54																1055.84	955.278	891.719	874.986	796.126
l0139	rpod	rna polymerase sigma factor rpod	1	0.63	0.635	0.555	0.6	1	1.06866	0.893689	0.78342	0.849003	2.895	2.853	2.865	2.829	3.03	5850	6251.64	5228.08	4583.01	4966.67																2020.73	2191.25	1824.81	1620.01	1639.16
l0141	rpoe	dna-directed rna polymerase subunit delta (ec:2,7,7,6)	1	1.68	2.08	1.25	1.36	1	1.14121	1.20873	1.10818	0.900789	1.164	1.089	1.917	2.805	3.06	4860	5546.28	5874.44	5385.78	4377.84																4175.26	5093	3064.39	1920.06	1430.67
l0378	rpsa	30s ribosomal protein s1	1	1.05	1.245	1.65	1.55	1	1.00638	1.12191	1.25502	1.40498	2.646	4.89	5.13	5.46	6	2574	2590.43	2887.79	3230.43	3616.42	4.65354	4.67479	4.69604	4.71728	4.73853	0.465354	0.934958	1.40881	1.88691	2.36927	1	1.00457	1.00913	1.0137	1.01826	972.789	529.74	562.922	591.654	602.736	9.06964	18.1065	24.4739	29.3026	32.8663	1	1.99639
l0379	rpsb	30s ribosomal protein s2	1	2.34	2.04	1.795	2.04	1	1.12445	1.17809	1.30927	1.46376	1.74	3.69	4.2	5.13	5.49	16290	18317.3	19191.1	21328.1	23844.6	4.65354	4.67479	4.69604	4.71728	4.73853	0.465354	0.934958	1.40881	1.88691	2.36927	1	1.00457	1.00913	1.0137	1.01826	9362.07	4964.04	4569.3	4157.52	4343.29	1.4331	2.56062	3.68272	4.43829	4.98469	1	1.78677
l0380	rpsc	30s ribosomal protein s3	1	1.63	2.185	2.74	3.285	1	0.978158	1.09471	1.14574	1.31182	1.929	6.66	6.51	7.14	7.35	6900	6749.29	7553.53	7905.59	9051.59	4.65354	4.67479	4.69604	4.71728	4.73853	0.465354	0.934958	1.40881	1.88691	2.36927	1	1.00457	1.00913	1.0137	1.01826	3576.98	1013.41	1160.3	1107.23	1231.51	3.38337	6.94943	9.3566	11.9738	13.1312	1	2.054
l0381	rpsd	30s ribosomal protein s4	1	1.26	1.395	1.59	1.91	1	1.22758	1.29616	1.50879	1.55158	1.413	2.577	3.09	3.78	4.29	6090	7475.95	7893.59	9188.56	9449.12	4.65354	4.67479	4.69604	4.71728	4.73853	0.465354	0.934958	1.40881	1.88691	2.36927	1	1.00457	1.00913	1.0137	1.01826	4309.98	2901.03	2554.56	2430.84	2202.59	3.83338	6.27394	8.95351	10.302	12.5787	1	1.63666
l0382	rpse	30s ribosomal protein s5	1	1.29	1.475	2.105	2.705	1	1.08705	1.17467	1.23506	1.17619	2.031	4.59	5.22	6.09	6.12	11190	12164.1	13144.5	13820.3	13161.5	4.65354	4.67479	4.69604	4.71728	4.73853	0.465354	0.934958	1.40881	1.88691	2.36927	1	1.00457	1.00913	1.0137	1.01826	5509.6	2650.13	2518.11	2269.35	2150.58	2.08626	3.85591	5.37679	6.84934	9.03072	1	1.84824
l0383	rpsf	30s ribosomal protein s6	1	1.69	1.715	2.905	3	1	0.990238	1.31293	1.25074	1.2577	1.746	5.25	5.43	6.33	6.6	5400	5347.28	7089.81	6753.97	6791.57	4.65354	4.67479	4.69604	4.71728	4.73853	0.465354	0.934958	1.40881	1.88691	2.36927	1	1.00457	1.00913	1.0137	1.01826	3092.78	1018.53	1305.67	1066.98	1029.03	4.3232	8.7715	9.96858	14.0155	17.5008	1	2.02894
l0384	rpsg	30s ribosomal protein s7	1	1.35	1.53	1.825	2.34	1	1.08867	1.21076	1.30007	1.53169	1.923	4.41	4.71	5.58	5.82	3840	4180.5	4649.33	4992.27	5881.7	4.65354	4.67479	4.69604	4.71728	4.73853	0.465354	0.934958	1.40881	1.88691	2.36927	1	1.00457	1.00913	1.0137	1.01826	1996.88	947.96	987.119	894.671	1010.6	6.0795	11.2196	15.2012	18.9614	20.2081	1	1.84549
l0385	rpsh	30s ribosomal protein s8	1	2.21	2.335	2.49	3.44	1	1.10912	1.18165	1.31426	1.42481	1.479	4.14	4.89	5.88	6.21	10590	11745.5	12513.7	13918	15088.7	4.65354	4.67479	4.69604	4.71728	4.73853	0.465354	0.934958	1.40881	1.88691	2.36927	1	1.00457	1.00913	1.0137	1.01826	7160.24	2837.09	2559.03	2367.01	2429.75	2.20446	3.99332	5.64785	6.80125	7.87728	1	1.81147
l0386	rpsi	30s ribosomal protein s9	1	1.17	1.345	1.705	2.255	1	1.12165	1.27707	1.29301	1.4025	1.977	4.38	4.56	5.31	5.31	4920	5518.51	6283.19	6361.59	6900.28	4.65354	4.67479	4.69604	4.71728	4.73853	0.465354	0.934958	1.40881	1.88691	2.36927	1	1.00457	1.00913	1.0137	1.01826	2488.62	1259.93	1377.89	1198.04	1299.49	4.74497	8.49934	11.2483	14.8799	17.2251	1	1.79123
l0387	rpsj	30s ribosomal protein s10	1	1.96	2.17	2.84	3.525	1	1.20551	1.21401	1.47857	1.70384	1.425	4.92	5.01	5.91	5.91	8010	9656.11	9724.2	11843.3	13647.8	4.65354	4.67479	4.69604	4.71728	4.73853	0.465354	0.934958	1.40881	1.88691	2.36927	1	1.00457	1.00913	1.0137	1.01826	5621.05	1962.62	1940.96	2003.94	2309.27	2.91451	4.85741	7.26799	7.99271	8.70897	1	1.66663
l0388	rpsk	30s ribosomal protein s11	1	1.6	2.075	2.895	3.485	1	1.16728	1.20561	1.39409	1.64608	1.62	5.34	5.7	6.27	6.33	1515	1768.43	1826.51	2112.05	2493.81	4.65354	4.67479	4.69604	4.71728	4.73853	0.465354	0.934958	1.40881	1.88691	2.36927	1	1.00457	1.00913	1.0137	1.01826	935.185	331.166	320.44	336.85	393.967	15.4094	26.5229	38.6943	44.8191	47.6613	1	1.72121
l0389	rpsl	30s ribosomal protein s12	1	1.51	1.685	1.985	2.73	1	1.14788	1.37023	1.4954	1.4155	1.947	4.86	5.34	6.21	6.33	7020	8058.11	9619.04	10497.7	9936.83	4.65354	4.67479	4.69604	4.71728	4.73853	0.465354	0.934958	1.40881	1.88691	2.36927	1	1.00457	1.00913	1.0137	1.01826	3605.55	1658.05	1801.32	1690.45	1569.8	3.32554	5.82068	7.34744	9.01724	11.9614	1	1.7503
l0390	rpsm	30s ribosomal protein s13	1	1.76	2.55	3.84	4.49	1	1.0817	1.24389	1.31061	1.33616	1.398	6.06	5.97	6.66	6.51	4050	4380.87	5037.76	5307.96	5411.44	4.65354	4.67479	4.69604	4.71728	4.73853	0.465354	0.934958	1.40881	1.88691	2.36927	1	1.00457	1.00913	1.0137	1.01826	2897	722.917	843.845	796.992	831.25	5.76426	10.7065	14.0291	17.8336	21.9642	1	1.85739
l0391	rpsn	30s ribosomal protein s14						1	1.21651	1.13111	1.25366	1.12992
l110165	rpsn2	30s ribosomal protein s14	1	0.47	0.81	1.035	1.04
l0392	rpso	30s ribosomal protein s15	1	0.87	1.16	1.41	1.57	1	1.26471	1.22875	1.42493	1.14788	2.376	3.81	4.38	5.01	5.34	16710	21133.2	20532.5	23810.6	19181.1	4.65354	4.67479	4.69604	4.71728	4.73853	0.465354	0.934958	1.40881	1.88691	2.36927	1	1.00457	1.00913	1.0137	1.01826	7032.83	5546.78	4687.78	4752.61	3591.97	1.39708	2.21943	3.44213	3.97555	6.19662	1	1.58862
l0393	rpsp	30s ribosomal protein s16	1	0.63	0.825	0.78	0.94	1	1.25574	1.42074	1.57368	1.68296	1.518	1.569	1.908	2.028	2.43	5820	7308.39	8268.7	9158.8	9794.81	4.65354	4.67479	4.69604	4.71728	4.73853	0.465354	0.934958	1.40881	1.88691	2.36927	1	1.00457	1.00913	1.0137	1.01826	3833.99	4657.99	4333.7	4516.17	4030.78	4.01121	6.41779	8.54733	10.3354	12.1348	1	1.59996
l0394	rpsq	30s ribosomal protein s17	1	1.9	2.505	3.205	3.685	1	1.03688	1.02554	1.18781	1.25552	1.401	5.46	5.43	6.24	6.03	3030	3141.74	3107.37	3599.08	3804.22	4.65354	4.67479	4.69604	4.71728	4.73853	0.465354	0.934958	1.40881	1.88691	2.36927	1	1.00457	1.00913	1.0137	1.01826	2162.74	575.411	572.26	576.775	630.883	7.70471	14.9292	22.7444	26.3012	31.2437	1	1.93767
l0395	rpsr	30s ribosomal protein s18	1	1.2	1.35	1.605	1.975	1	1.23095	1.49344	1.46371	1.69172	1.806	3.51	3.93	4.47	5.13	4080	5022.27	6093.22	5971.94	6902.23	4.65354	4.67479	4.69604	4.71728	4.73853	0.465354	0.934958	1.40881	1.88691	2.36927	1	1.00457	1.00913	1.0137	1.01826	2259.14	1430.85	1550.44	1336.01	1345.46	5.72188	9.33915	11.599	15.8508	17.2202	1	1.63218
l0396	rpss	30s ribosomal protein s19	1	1.92	2.455	3.55	4.3	1	1.01811	1.12702	1.2485	1.35944
l0397	rpst	30s ribosomal protein s20	1	1.45	1.82	1.325	1.92	1	1.19554	1.34925	1.39081	1.50384	1.494	2.205	3.09	3.72	4.44	4020	4806.05	5423.99	5591.07	6045.43	4.65354	4.67479	4.69604	4.71728	4.73853	0.465354	0.934958	1.40881	1.88691	2.36927	1	1.00457	1.00913	1.0137	1.01826	2690.76	2179.62	1755.34	1502.98	1361.58	5.80728	9.7593	13.0301	16.9306	19.6608	1	1.68053
l0398	rpsu	30s ribosomal protein s21						1	1.16202	1.22075	1.4035	1.54225
l200053	rrma	putative rrna methyltransferase; rna synthesis, modification, and	1	1.11	0.945	1.02	0.975
l109527	rsua	ribosomal small subunit pseudouridine synthase a	1	1.5	1.745	1.22	1.33
l0266	ruva	holliday junction dna helicase ruva	1	0.87	0.89	0.92	0.845
l0267	ruvb	holliday junction dna helicase ruvb (ec:3,1,22,4)	1	0.59	0.75	0.8	0.745						1.086	1.284	1.278	1.464	1.443
l152588	sbcc	atp-dependent dsdna exonuclease	1	1.13	1.21	0.915	0.975
l0327	sbcd	exonuclease	1	1.58	1.23	0.875	0.88
l108989	scpa	segregation and condensation protein a	1	0.85	0.98	1.215	1.09
l108430	scpb	segregation and condensation protein b	1	0.75	0.885	1.175	1.08	1	1.07121	1.13198	1.09027	1.053	0.483	0.63	0.663	0.897	0.978	408	437.052	461.847	444.828	429.623																844.72	693.734	696.602	495.907	439.287
l117718	scrk	fructokinase (ec:2,7,1,4)	1	0.72	0.795	0.57	0.49	1	0.949288	0.837453	0.547918	0.411991
l44083	sdaa	alpha-subuni l-serine dehydratase	1	1.38	1.2	1.32	1.425																0.238252	0.239725	0.479333	0.602567	0.688401	0.0238252	0.0479451	0.1438	0.241027	0.3442	1	1.00618	2.01187	2.52911	2.88938
l43452	sdab	beta-subunit of l-serine dehydratase	1	1.97	2.025	1.305	1.35
l0334	seca, azi, div	preprotein translocase subunit seca	1	1.15	0.98	1	0.96
l158071	sece	preprotein translocase subunit sece
l0338	secg	preprotein translocase subunit secg	1	0.5	0.915	0.58	0.68
l0333	secy	preprotein translocase subunit secy	1	1.25	1.28	1.385	1.29	1	1.12427	1.09545	1.15349	1.46889
l0084	sera	d-3-phosphoglycerate dehydrogenase (ec:1,1,1,95)	1	1.45	1.425	1.16	1.08	1	0.981735	0.995171	0.915371	0.781	1.005	1.698	2.145	1.98	2.199	1461	1434.32	1453.95	1337.36	1141.04																1453.73	844.709	677.83	675.433	518.891
l0085	serb	phosphoserine phosphatase (ec:3,1,3,3)	1	1.08	1.36	1.125	1.055	1	1.53191	1.19864	1.00785	1.1583
l0083	serc	phosphoserine aminotransferase (ec:2,6,1,52)	1	1.89	1.71	1.205	1.085	1	1.21775	1.5587	1.37971	1.96789	0.663	0.954	1.437	1.368	1.497	339	412.819	528.401	467.723	667.115																511.312	432.724	367.711	341.903	445.635
l150515	sers	seryl-trna synthetase (ec:6,1,1,11)	1	1.02	1.135	1.345	1.455	1	0.984556	1.09847	1.21215	1.38885	0.645	0.993	1.272	1.473	1.704	606	596.641	665.673	734.564	841.644	0.266693	0.264957	0.263221	0.261485	0.259749	0.0266693	0.0529914	0.0789663	0.104594	0.129874	1	0.99349	0.98698	0.980471	0.973961	939.535	600.847	523.328	498.686	493.922	2.20777	4.45562	5.95108	7.14319	7.74124	1	2.01815
l0142	sigx	rna polymerase ecf sigma factor
l0337	sipl	signal peptidase i (ec:3,4,21,89)	1	1.25	1.115	0.94	0.97	1	0.99189	1.10069	1.14494	1.05735	0.693	0.912	1.119	1.206	1.359	228	226.151	250.958	261.047	241.077																329.004	247.972	224.27	216.457	177.393
l10155	smc	chromosome segregation smc protein	1	0.84	1.015	1.135	1.175
l160560	smpb	ssra-binding protein	1	0.78	1.195	0.805	0.895	1	1.00105	1.03143	1.16711	1.33039	0.438	0.2892	0.627	0.672	0.762	687	687.721	708.593	801.802	913.981																1568.49	2378.01	1130.13	1193.16	1199.45
l104021	snf	swi/snf family helicase	1	0.79	0.845	1.02	0.915	1	0.682158	1.07267	0.946583	1.04349
l12227	soda	superoxide dismutase	1	0.48	0.535	0.46	0.52	1	0.872668	0.764129	0.62936	0.38842	2.718	2.163	2.121	1.851	2.058	7500	6545.01	5730.97	4720.2	2913.15																2759.38	3025.89	2702.01	2550.08	1415.52
l73853	spxa, yjbd	transcriptional regulator spx	1	0.74	2.075	1.315	1.395
l0299	ssba	single-stranded dna-binding protein
l0302	ssbb	single-stranded dna-binding protein	1	1.76	2.035	2.92	3.405	1	1.15613	0.96183	1.03696	1.05371	1.524	4.8	5.34	6.15	6.15	7680	8879.11	7386.85	7963.87	8092.48																5039.37	1849.81	1383.31	1294.94	1315.85
l124677	suge	suge protein
l141260	sunl	rrna methylase	1	1.33	1.4	1.285	1.185	1	1.28723	1.41953	1.44747	1.96303	0.954	1.044	1.74	2.037	2.304	321	413.202	455.669	464.637	630.133																336.478	395.787	261.879	228.098	273.495
l0289	tag	dna-3-methyladenine glycosidase i (ec:3,2,2,20)	1	0.95	1.295	1.345	1.36
l152603	tagb	teichoic acid biosynthesis protein b	1		1.47	1.57	1.7
l19816	tagd1	glycerol-3-phosphate cytidiltransferase	1	0.95	1.425	1.415	1.455	1	1.15541	1.16478	1.21312	1.18448	0.834	1.404	1.788	2.097	2.142	684	790.298	796.71	829.774	810.182	0.292271	0.259111	0.244208	0.234651	0.227428	0.0292271	0.0518222	0.0732625	0.0938605	0.113714	1	0.886544	0.835556	0.802856	0.778141	820.144	562.891	445.587	395.696	378.236	2.1436	3.28957	4.61314	5.67464	7.04118	1	1.5346
l150584	tagd2	glycerol-3-phosphate cytidyltransferase (ec:2,7,7,39)	1			1.16	1.35
l151480	tagf	teichoic acid biosynthesis protein f	1		1.25	1.41	1.44
l138756	tagg	teichoic acid abc transporter permease protein	1			3.91	7.06
l137446	tagh	teichoic acid abc transporter atp binding protein	1			3.44	5.7
l135727	tagl	exopolysaccharide biosynthesis protein	1			3.36	5.68
l135296	tagr	transcription regulator
l146188	tagx	teichoic acid biosynthesis protein	1			2.17	2.89
l143992	tagy	teichoic acid biosynthesis protein	1			3.11	3.82
l141091	tagz	teichoic acid biosynthesis protein	1		1.86	3.26	4.55
l0228	tena	tena	1	0.78	0.855	0.925	0.825
l0361	tgt	queuine trna-ribosyltransferase (ec:2,4,2,29)	1	1.33	1.445	2.185	2.28
l0026	thga	thiogalactoside acetyltransferase (ec:2,3,1,18)	1	1.68	1.285	1.58	0.705
l0200	thid1	phosphomethylpyrimidine kinase (ec:2,7,4,7)	1	0.83	1.065	0.97	0.985
l0202	thid2	phosphomethylpyrimidine kinase (ec:2,7,4,7)	1	1.45	1.42	3.985	1.2	1	0.951784	0.848842	0.851037	1.24911
l0201	thie	thiamin-phosphate pyrophosphorylase (ec:2,5,1,3)
l11745	thil	acetyl coenzyme a acetyltransferase (ec:2,3,1,9)	1	0.84	0.99	1.035	1.245	1	0.900872	0.952375	0.955411	0.759643											-1.82842	-2.24818	-1.53378	-1.72005	-0.16996	-0.182842	-0.449636	-0.460135	-0.688019	-0.0849798	1	1.22957	0.838857	0.940728	0.0929543
l94809	thim	hydroxyethylthiazole kinase (ec:2,7,1,50)	1		0.9	1.035	1
l0097	thra	aspartate kinase (ec:2,7,2,4)	1	1.89	1.59	1.845	1.7	1	1.30196	1.24743	1.31974	1.75386	0.381	0.783	0.912	1.146	1.26	669	871.014	834.529	882.908	1173.33	-0.482186	-0.418822	-0.354367	-0.321597	-0.242339	-0.0482186	-0.0837644	-0.10631	-0.128639	-0.121169	1	0.868589	0.734917	0.666956	0.502583	1755.91	1112.41	915.054	770.426	931.217	-3.6158	-4.82447	-6.3907	-7.30924	-5.18068	1	1.33428
l0091	thrb	homoserine kinase (ec:2,7,1,39)	1	1.14	1.22	1.48	1.59	1	1.054	0.966137	1.15121	0.870351											-0.482186	-0.418822	-0.354367	-0.321597	-0.242339	-0.0482186	-0.0837644	-0.10631	-0.128639	-0.121169	1	0.868589	0.734917	0.666956	0.502583
l0092	thrc	threonine synthase (ec:4,2,3,1)	1	1.48	1.33	1.23	1.305	1	0.975027	1.06407	1.0649	1.02457	0.831	1.443	1.587	1.89	2.07	1254	1222.68	1334.34	1335.39	1284.81	-0.482186	-0.418822	-0.354367	-0.321597	-0.242339	-0.0482186	-0.0837644	-0.10631	-0.128639	-0.121169	1	0.868589	0.734917	0.666956	0.502583	1509.03	847.321	840.794	706.555	620.679	-1.929	-3.43685	-3.9969	-4.83259	-4.73119	1	1.78167
l0357	thrs	theronyl-trna synthetase (ec:6,1,1,3)	1	1.59	1.21	1.71	1.545	1	1.15241	1.11781	1.1778	1.26584	0.822	2.061	1.632	2.169	2.346	1260	1452.04	1408.44	1484.03	1594.95	0.266025	0.270299	0.274572	0.278846	0.283119	0.0266025	0.0540598	0.0823717	0.111538	0.14156	1	1.01606	1.03213	1.04819	1.06426	1532.85	704.533	863.014	684.199	679.861	1.05918	1.86771	2.93397	3.77048	4.45253	1	1.76337
l182559	thya	thymidylate synthase (ec:2,1,1,45)	1	1.3	1.235	0.71	0.755	1	0.984087	0.984271	0.820598	0.732161											0.0136874	0.0124615	0.0112355	0.0100096	0.00878368	0.00136874	0.00249229	0.00337066	0.00400384	0.00439184	1	0.910434	0.820868	0.731302	0.641736
l0336	tig	trigger factor	1	1.97	1.97	1.455	1.66	1	1.09102	1.22909	1.26028	1.22697	1.779	2.94	3.72	4.59	4.89	5730	6251.56	7042.7	7221.4	7030.52																3220.91	2126.38	1893.2	1573.29	1437.73
l0043	tkt	transketolase (ec:2,2,1,1)	1	0.73	0.735	0.77	0.755	1	0.946039	0.929826	0.907985	0.806083	1.881	2.115	2.046	2.319	2.415	2316	2191.03	2153.48	2102.89	1866.89	0.770198	0.0753535	0.572417	0.732668	0.688304	0.0770198	0.0150707	0.171725	0.293067	0.344152	1	0.0978365	0.743207	0.951272	0.893672	1231.26	1035.95	1052.53	906.81	773.038	1.66832	0.345065	4.00045	6.99142	9.248	1	0.206834
l3846	tmk	thymidylate kinase (ec:2,7,4,9)	1	1.39	1.545	1.285	1.22																0.0136874	0.0124615	0.0112355	0.0100096	0.00878368	0.00136874	0.00249229	0.00337066	0.00400384	0.00439184	1	0.910434	0.820868	0.731302	0.641736
l0298	topa	dna topoisomerase i (ec:5,99,1,2)	1	1.13	0.89	0.88	0.83	1	1.15169	1.28038	1.45554	1.39878	1.254	1.695	1.656	2.022	2.034	345	397.333	441.73	502.161	482.578																275.12	234.415	266.745	248.349	237.256
l0006	tpia	triosephosphate isomerase (ec:5,3,1,1)	1	1.53	1.375	1.205	1.35	1	1.00593	1.08964	1.251	1.53685	1.206	1.74	2.193	2.598	3	7110	7152.15	7747.35	8894.58	10927	52.7517	49.9247	46.1465	43.6227	39.5332	5.27517	9.98493	13.844	17.4491	19.7666	1	0.946408	0.874787	0.826944	0.749419	5895.52	4110.43	3532.76	3423.62	3642.34	37.2205	70.0364	89.6443	98.4154	90.7496	1	1.88166
l101699	tpx	thiol peroxidase (ec:1,11,1,-)	1	0.72	0.69	0.74	0.83	1	0.769094	0.875327	0.721008	0.655865	0.702	0.66	0.759	0.9	0.993	6450	4960.66	5645.86	4650.5	4230.33																9188.03	7516.14	7438.55	5167.22	4260.15
l0467	tra1077b	is1077b transposase	1	1.37	1.225	1.195	1.24
l0468	tra1077c	is1077c transposase	1	1.35	1.22	1.185	1.205
l0469	tra1077d	is1077d transposase	1	1.39	1.185	1.225	1.215
l0470	tra1077e	is1077e transposase	1	1.35	1.19	1.205	1.18
l0471	tra1077f	is1077f transposase	1	1.35	1.21	1.21	1.24
l0457	tra904a	transposase of is904a	1	0.76	0.795	0.955	0.97
l0458	tra904b	transposase of is904b	1	0.78	0.77	0.995	0.99
l0460	tra904d	transposase of is904d	1	0.77	0.77	0.955	0.985
l0461	tra904e	transposase of is904e	1	0.75	0.79	0.98	0.98
l24515	tra905	transposase of is905
l0432	tra981a	transposase of is981a	1	0.7	0.665	0.66	0.6
l200007	tra981b	pseudogene
l0434	tra981c	transposase of is981c	1	0.73	0.67	0.645	0.595
l0436	tra981e	transposase of is981e	1	0.73	0.685	0.675	0.625
l0438	tra981g	transposase of is981g	1	0.69	0.65	0.625	0.585
l200022	tra982	transposase-like; evidence experimental pmid:9593305; transposon	1		0.93	1.07	1.1
l0443	tra983a	transposase of is983a	1	0.65	0.875	0.665	0.7
l0454	tra983l	transposase of is983l	1	0.62	0.835	0.64	0.665
l00457	tra983o	transposase of is983o	1	0.64	0.905	0.69	0.715
l156302	trmb, yggh	trna (guanine-n(7)-)-methyltransferase (ec:2,1,1,33)	1	1.16	1.05	1.23	1.265
l6128	trmd	trna (guanine-n(1)-)-methyltransferase (ec:2,1,1,31)	1	1.2	1.365	1.175	1.16	1	0.968956	0.94479	1.04159	1.26158
l0157	trme, thdf, mnme	trna modification gtpase trme	1	0.84	1.1	1.3	1.32
l0330	trmh	trna-guanosine methyltransferase (ec:2,1,1,34)	1	1.31	1.25	1.145	1.1	1	1.05467	1.02765	1.29126	1.3374
l0048	trpa	tryptophan synthase subunit alpha (ec:4,2,1,20)	1	1.5	1.26	1.375	1.445																0.0518224	0.0486802	0.0441754	0.0376747	0.040771	0.00518224	0.00973604	0.0132526	0.0150699	0.0203855	1	0.939366	0.852439	0.726997	0.786744
l0049	trpb	tryptophan synthase subunit beta (ec:4,2,1,20)	1	1.14	1.1	1.45	1.365	1	0.918871	0.916454	0.938017												0.0518224	0.0486802	0.0441754	0.0376747	0.040771	0.00518224	0.00973604	0.0132526	0.0150699	0.0203855	1	0.939366	0.852439	0.726997	0.786744
l0051	trpc	indole-3-glycerol-phosphate synthase (ec:4,1,1,48)	1	1.45	1.25	1.41	1.34																0.0518224	0.0486802	0.0441754	0.0376747	0.040771	0.00518224	0.00973604	0.0132526	0.0150699	0.0203855	1	0.939366	0.852439	0.726997	0.786744
l0052	trpd	anthranilate phosphoribosyltransferase (ec:2,4,2,18)	1	1.56	1.255	1.38	1.315																0.0518224	0.0486802	0.0441754	0.0376747	0.040771	0.00518224	0.00973604	0.0132526	0.0150699	0.0203855	1	0.939366	0.852439	0.726997	0.786744
l0054	trpe	anthranilate synthase component i (ec:4,1,3,27)	1	1.78	1.345	1.46	1.41																0.0518224	0.0486802	0.0441754	0.0376747	0.040771	0.00518224	0.00973604	0.0132526	0.0150699	0.0203855	1	0.939366	0.852439	0.726997	0.786744
l0050	trpf	phosphorybosyl-anthranilate isomerase (ec:5,3,1,24)	1	1.53	1.39	1.705	1.57																0.0518224	0.0486802	0.0441754	0.0376747	0.040771	0.00518224	0.00973604	0.0132526	0.0150699	0.0203855	1	0.939366	0.852439	0.726997	0.786744
l0053	trpg	anthranilate synthase component ii (ec:4,1,3,27)	1	1.64	1.305	1.48	1.535																0.0518224	0.0486802	0.0441754	0.0376747	0.040771	0.00518224	0.00973604	0.0132526	0.0150699	0.0203855	1	0.939366	0.852439	0.726997	0.786744
l0358	trps	tryptophanyl-trna synthetase ii (ec:6,1,1,2)	1	1.38	1.44	1.76	1.86	1	1.04689	1.07153	1.18887	1.30086	0.1992	0.378	0.462	0.636	0.705	1125	1177.75	1205.47	1337.48	1463.47	0.071	0.071	0.071	0.071	0.071	0.0071	0.0142	0.0213	0.0284	0.0355	1	1	1	1	1	5647.59	3115.75	2609.25	2102.95	2075.84	0.316607	0.604851	0.886417	1.06524	1.21691	1	1.91041
l0331	trua, hist	trna pseudouridine synthase a (ec:5,4,99,12)	1	1.72	1.805	3.86	1.335
l0328	trub	trna pseudouridine synthase b (ec:4,2,1,70)	1	1.17	1.195	1.02	1.06
l0195	trxa	thioredoxin	1	0.58	0.7	0.7	0.775	1	0.857713	0.975044	1.03354	1.04299	2.79	2.589	2.76	3.18	3.45	7710	6612.97	7517.59	7968.57	8041.49																2763.44	2554.25	2723.76	2505.84	2330.87
l0196	trxb1	thioredoxin reductase (ec:1,8,1,9)	1	0.8	0.83	0.865	0.815	1	1.01054	1.00169	0.956422	1.06991											0.0423638	0.0385695	0.0347751	0.0309807	0.0271864	0.00423638	0.00771389	0.0104325	0.0123923	0.0135932	1	0.910434	0.820868	0.731302	0.641736
l00196	trxb2	thioredoxin reductase (ec:1,8,1,9)	1	0.53	0.7	0.84	0.94	1	0.914894	0.990529	0.995345	0.870851
l195348	trxh	thioredoxin h-type	1	1.23	1.135	0.78	0.87	1	0.975382	0.878884	0.845995	0.554017	1.119	1.149	1.5	1.779	1.926	1398	1363.58	1228.68	1182.7	774.516																1249.33	1186.76	819.12	664.812	402.137
l0376	tsf	elongation factor ts	1	1.32	1.33	1.35	1.58	1	1.12932	1.13434	1.20733	1.30572	1.752	3.03	3.48	4.08	4.53	10050	11349.7	11400.1	12133.7	13122.5																5736.3	3745.77	3275.89	2973.94	2896.8
l0371	tuf	elongation factor tu (ec:3,6,5,3)	1	3.03	3.22	3.74	4.4	1	1.01144	1.07722	1.17912	1.27174	1.608	8.16	7.56	8.55	8.64	35700	36108.4	38456.8	42094.7	45401																22201.5	4425.05	5086.87	4923.36	5254.74
l0370	typa	hypothetical protein	1	0.68	0.635	0.815	0.81	1	1.04288	1.09796	1.26456	1.30601	2.028	2.04	2.109	2.565	2.841	762	794.678	836.648	963.596	995.181																375.74	389.548	396.704	375.671	350.293
l0058	tyra	prephenate dehydrogenase (ec:1,3,1,12)	1	1.07	1.32	1.305	1.37	1	1.1075	0.95103	1.06802	0.886002	0.414	0.573	0.837	0.915	1.116	342	378.766	325.252	365.264	303.013	0.00650956	0.0222368	0.0283625	0.0185925	0.0244071	0.000650956	0.00444736	0.00850874	0.00743702	0.0122035	1	3.41602	4.35705	2.85619	3.74943	826.087	661.023	388.593	399.196	271.517	0.0954862	0.589043	1.31238	1.02143	2.02041	1	6.16888
l0359	tyrs	tyrosyl-trna synthetase (ec:6,1,1,1)	1	2.47	2.885	4.06	4.49	1	1.32807	1.64389	2.22625	2.49787	0.711	1.899	3.06	4.23	4.59	2043	2713.25	3358.47	4548.22	5103.15	0.134749	0.13328	0.131811	0.130342	0.128873	0.0134749	0.026656	0.0395432	0.0521367	0.0644364	1	0.989098	0.978196	0.967294	0.956392	2873.42	1428.78	1097.54	1075.23	1111.8	0.330881	0.492856	0.590671	0.575065	0.633444	1	1.48953
l108994	udk	uridine kinase (ec:2,7,1,48)	1	1.4	1.555	1.235	1.35
l54803	udp	uridine phosphorylase	1	1.68	1.9	1.53	1.61
l180104	umuc	umuc	1	0.54	0.37	0.32	0.285	1	0.979665	0.917751	0.941452
l32653	ung	uracil-dna glycosylase (ec:3,2,2,-)	1	0.61	0.8	0.695	0.745	1	0.941033	0.837861	0.78224	0.783277	0.654	0.744	0.855	0.792	0.891	585	550.505	490.149	457.61	458.217																894.495	739.925	573.273	577.791	514.273
l175538	upp	uracil phosphoribosyltransferase (ec:2,4,2,9)	1	1.51	1.4	0.83	0.81	1	0.861287	0.798002	0.739541	0.677303	1.653	1.689	2.4	2.475	2.73	9840	8475.06	7852.34	7277.08	6664.67																5952.81	5017.8	3271.81	2940.23	2441.27
l58643	uppp	undecaprenyl pyrophosphate phosphatase (ec:3,6,1,27)	1	1.97	1.76	1.17	1.235
l183602	upps	undecaprenyl pyrophosphate synthetase (ec:2,5,1,31)	1	1.5	1.385	1.055	1.07	1	1.0068	0.946759	0.873006	0.968496	0.99	1.149	1.548	2.115	2.166	1323	1332	1252.56	1154.99	1281.32																1336.36	1159.27	809.148	546.093	591.56
l96658	usp45	hypothetical protein	1	5.19	5.49	2.48	2.765	1	0.753821	0.778213	0.706833	1.52442	1.62	6.15	6.33	7.2	7.17	13560	10221.8	10552.6	9584.66	20671.1																8370.37	1662.08	1667.07	1331.2	2883
l0256	uvra	excinuclease abc subunit a	1	0.53	0.685	0.785	0.62	1	0.799257	0.706783	0.984592	0.776796	1.008	1.026	1.134	1.122	1.182	113.4	90.6357	80.1492	111.653	88.0886																112.5	88.3389	70.6783	99.5122	74.5251
l0257	uvrb	excinuclease abc subunit b	1	0.53	0.58	0.61	0.52	1	0.87803	0.733351	0.653248	0.6896
l0258	uvrc	excinuclease abc subunit c	1	0.83	0.985	1.135	1.085
l0019	uxac	glucuronate isomerase (ec:5,3,1,12)	1	0.92	0.62	0.75	0.62	1	1.01001	0.975169	1.00381	0.549443
l0020	uxua	mannonate dehydratase (ec:4,2,1,8)	1	0.83	0.525	0.625	0.51
l0241	uxub	fructuronate reductase (ec:1,1,1,57)	1	1.03	0.570833	0.635	0.509167
l0023	uxut	na-galactoside symporter	1	1.04	0.68	0.715	0.61
l0323	vacb1	ribonuclease	1	0.5	0.52	0.66	0.59	1	1.03626	0.9758	1.10647	1.02326
l25961	vacb2	ribonuclease	1	2.85	2.375	2.44	2.445
l0351	vals	valyl-trna synthetase (ec:6,1,1,9)	1	1.1	1.15	1.585	1.59	1	1.04417	1.16951	1.18401	1.19586	1.098	1.749	2.07	2.757	2.991	924	964.815	1080.63	1094.03	1104.98	0.315171	0.320512	0.325854	0.331196	0.336538	0.0315171	0.0641025	0.0977563	0.132478	0.168269	1	1.01695	1.0339	1.05085	1.0678	841.53	551.638	522.044	396.819	369.433	1.71115	3.33308	4.53819	6.0748	7.63953	1	1.94786
l109747	xerd	site-specific tyrosine recombinase xerd-like protein
l34517	xerd	integrase-recombinase	1	0.83
l57903	xers	site-specific tyrosine recombinase xers	1	1.22	1.15	0.9	0.79
l159396	xpt	xanthine phosphoribosyltransferase (ec:2,4,2,22)	1	1.82	2.165	2.425	2.71	1	1.13639	1.26862	1.40348	1.59911	0.462	0.654	1.122	1.947	2.259	450	511.377	570.877	631.565	719.601																974.026	781.923	508.803	324.378	318.548
l0254	xsea	exodeoxyribonuclease vii large subunit (ec:3,1,11,6)	1	1.44	1.25	1.325	1.4	1	1.05771	1.02416	1.10232	1.47338
l0255	xseb	exodeoxyribonuclease vii small subunit (ec:3,1,11,6)	1	1	1.265	1.05	1.22	1	2.61398	1.75889	1.5373	3.89507
l0230	xyla	xylose isomerase (ec:5,3,1,5)	1	0.62	0.405	0.265	0.255
l0231	xylb	xylulose kinase (ec:2,7,1,17)
l168282	xylh	4-oxalocrotonate tautomerase	1	0.49	0.885	0.785	0.955
l0232	xylm	aldose 1-epimerase (ec:5,1,3,3)
l0229	xylr	xylose operon regulator	1	1.21	1.055	0.82	0.81
l140856	xylt	d-xylose proton-symporter
l142326	xylx	putative acetyltransferase
l0234	xynb	beta-1,4-xylosidase (ec:3,2,1,37)
l81453	xynd	endo-1,4-beta-xylanase d	1	1.49	1.11	1.045	1.125
l0233	xynt	xyloside transporter
l10283	yaba	transcription regulator	1	0.78		0.67	0.66
l12334	yabb	transcription regulator	1			1.1
l12912	yabc	hypothetical protein	1	0.48	0.51	0.31	0.26
l13272	yabd	hypothetical protein	1	0.89	0.805	0.38	0.315
l15262	yabe	abc transporter atp-binding protein	1	0.66	0.78	0.42	0.431
l16101	yabf	hypothetical protein	1	0.88	0.98	0.81	0.865
l1001	yacb	hypothetical protein	1	1.11	1.435	0.81	0.875	1	0.821243	0.904395	0.909799	1.325	0.831	0.798	1.338	1.506	1.554	1353	1111.14	1223.65	1230.96	1792.72																1628.16	1392.41	914.534	817.37	1153.62
l21634	yacc	hypothetical protein	1	1.02	1.105	0.605	0.725
l22059	yacd	hypothetical protein	1	1.33	1.18	0.715	0.81
l22496	yacg	hypothetical protein	1	1.22	1.14	0.88	1.05
l20795	yaci	hypothetical protein	1	0.78	1.1	1.095	1.065
l1004	yafb	sulfate transporter
l1005	yafc	hypothetical protein	1	2.1	3.72	1.215	1.28	1	2.89304	1.9317	1.46852	1.73172
l50174	yafe	hypothetical protein	1	1.34	1.61	2.095	1.96
l50682	yaff	hypothetical protein	1	1.14
l52494	yafg	hypothetical protein	1	1.46	1.45	1.19	1.155
l54760	yafi	hypothetical protein	1	0.8	0.795	0.845	0.86	1	1.13105	1.25081	1.3203
l55129	yafj	hypothetical protein
l1007	yaga	hypothetical protein	1	1.13	1.45	1.925	2
l1008	yagb	hypothetical protein	1	1.31	1.575	1.985	2.11
l69353	yage	amino acid permease	1	1.04	1.1	0.95	0.935
l1009	yaha	hypothetical protein	1	1.35	1.265	1.235	1.205	1	0.821975	0.849724	0.741039
l1010	yahb	hypothetical protein	1	0.45	0.47	0.355	0.325	1	0.829328	0.740355	0.634522	0.507745	2.955	2.196	2.013	1.632	1.692	5310	4403.73	3931.28	3369.31	2696.13																1796.95	2005.34	1952.95	2064.53	1593.46
l70747	yahc	hypothetical protein	1	1.2
l79507	yahd	hypothetical protein	1	0.52	0.51	0.575	0.575
l73210	yahg	abc transporter atp binding protein	1	1.33	1.18	0.995	1.065	1	0.930944	0.98321	1.06012	0.906803	1.368	1.836	2.067	2.655	2.721	3840	3574.83	3775.53	4070.88	3482.13																2807.02	1947.07	1826.57	1533.29	1279.72
l77482	yahi	short-chain type dehydrogenase	1	0.68	0.78	0.765	0.76	1	0.977273	1.27446	0.944729	0.642068
l80191	yaia	hypothetical protein	1	0.47	0.49	0.505	0.475	1	1.0004	0.964344	0.886728	0.69965
l81206	yaib	hypothetical protein	1	0.43	0.505	0.49	0.485
l86606	yaie	transporter
l87100	yaif	hypothetical protein
l88635	yaig	hypothetical protein
l89118	yaih	hypothetical protein	1				2.44
l87874	yaii	hypothetical protein
l200006	yaij	hypothetical protein	1	0.53
l90239	yaja	transporter
l94197	yajb	hypothetical protein
l186703	yaje	transposase	1	0.78	0.665	0.655	0.61
l92204	yajf	hypothetical protein
l93886	yajg	transposase	1	0.79	0.65	0.675	0.605
l94845	yajh	hypothetical protein
l101209	ybaa	hypothetical protein	1	1.63	1.505	0.99	1.04
l101706	ybab	abc transporter atp binding protein	1	1.08	1.01	0.96	0.93	1	1.03402	1.12449	1.11457	1.00843	0.804	1.095	1.209	1.386	1.458	552	570.779	620.718	615.244	556.653																686.567	521.26	513.414	443.899	381.792
l103321	ybac	hypothetical protein	1	0.93	1.025	1.065	1.035
l103661	ybad	hypothetical protein	1	1.01	0.99	1.075	1.015
l105256	ybaf	16s ribosomal rna methyltransferase rsme	1	0.73	0.92	1.05	1.06	1	1.05339	1.04038	0.894099
l106031	ybag	hypothetical protein	1	0.84	0.935	1.09	1.075
l100575	ybah	acetyl transferase	1	2.02	1.59	0.855	0.905
l109453	ybai	glycosil transferase	1	2.44	2.13	1.29	1.115
l110564	ybba	d-tyrosyl-trna(tyr) deacylase	1	1.07	1.055	0.835	0.9
l111003	ybbb	hypothetical protein	1	1.16	1.045	1.015	0.95
l111950	ybbc	hypothetical protein	1	1.03	1.015	0.885	0.895	1	1.07133	0.781544	0.614222	0.343896
l114325	ybbe	hypothetical protein	1	1.17	1.24	1.245	1.385																0.105513	0.0935418	0.0881619	0.0847116	0.0821038	0.0105513	0.0187084	0.0264486	0.0338846	0.0410519	1	0.886544	0.835556	0.802856	0.778141
l122461	ybcc	hypothetical protein
l122849	ybcg	hypothetical protein	1	1.13	1.29	1.18	1.315
l123536	ybch	hypothetical protein	1	0.95	1.045	1.165	1.22
l130713	ybda	transcription regulator	1	0.73	0.95	1.46	1.44
l131778	ybdc	hypothetical protein	1	1.55	1.385	1.345	1.45
l132712	ybdd	hypothetical protein	1	1.3	1.27	1.165	1.265	1	0.874232	0.916375	0.940608	0.978094	1.056	1.593	1.815	2.34	2.628	1740	1521.16	1594.49	1636.66	1701.88																1647.73	954.905	878.508	699.426	647.597
l200008	ybde	aldo/keto reductase family enzyme; may contain a frameshift mutation	1	1.24	1.3	0.86	0.795
l135065	ybdg	transcription regulator
l135555	ybdh	hypothetical protein	1		1.38	0.815	0.73
l135900	ybdi	hypothetical protein
l136552	ybdj	hypothetical protein
l137335	ybdk	hypothetical protein	1	0.79	0.82	0.86	0.9
l425	ybdl	hypothetical protein	1	1.42	1.48	1.29	1.265
l141485	ybea	hypothetical protein	1	0.88	0.94	0.84	0.84	1	1.01054	1.01409	0.790883	0.92036	3.57	4.32	4.53	4.83	4.92	5190	5244.71	5263.14	4104.68	4776.67																1453.78	1214.05	1161.84	849.831	970.867
l141748	ybeb	hypothetical protein	1	0.75	0.785	0.76	0.755
l142332	ybec	hypothetical protein	1	0.6	0.825	0.715	0.705
l145301	ybed	transcription regulator	1	0.77	0.78	0.905	0.905
l148778	ybef	hypothetical protein	1	1.14	1.095	1.625	1.62	1	1.09601	1.14273	1.13291
l142704	ybeh	hypothetical protein	1		1.191	1.405	1.335
l144155	ybei	hypothetical protein
l148007	ybem	hypothetical protein	1	0.42	0.66	0.68	0.655
l156674	ybfa	hypothetical protein	1	0.49	0.715	0.58	0.585
l159400	ybfb	hypothetical protein	1	0.91	1.19	1.285	1.305
l160332	ybfc	hypothetical protein	1				0.49
l157472	ybfd	transporter
l158834	ybfe	hypothetical protein	1	0.74	0.66	0.58	0.56	1	0.769928	0.783388	0.66984	0.615177	1.179	1.059	1.194	1.11	1.17	5220	4019.02	4089.28	3496.57	3211.22																4427.48	3795.11	3424.86	3150.06	2744.63
l160556	ybga	hypothetical protein	1			0.54	0.44
l160937	ybgb	hypothetical protein	1	2.02	2.07	1.32	1.245	1	0.983169	0.99021	1.18125	1.0344	1.26	1.824	2.439	3.18	3.15	873	858.307	864.453	1031.24	903.031																692.857	470.563	354.429	324.288	286.676
l167097	ybgd	hypothetical protein	1	1.24	1.06	1.145	1.12
l169390	ybge	amidase	1	0.69	0.56	0.565	0.505
l172782	ybha	hypothetical protein	1	2.21	2.235	1.34	1.265
l173329	ybhb	hypothetical protein	1	1.5	1.545	1.295	1.265
l174251	ybhc	hypothetical protein	1	1.27	1.34	0.745	0.74	1	0.817641	0.859159	0.715593	0.583057	1.134	1.173	1.68	1.728	1.758	1503	1228.91	1291.32	1075.54	876.335																1325.4	1047.67	768.64	622.417	498.484
l174946	ybhd	hypothetical protein	1	1.82	1.59	0.61	0.58	1	0.914894	1.01161	0.775712	0.500191	1.68	1.866	2.523	2.169	2.145	480	439.149	485.572	372.342	240.092																285.714	235.342	192.458	171.665	111.931
l176316	ybhe	hypothetical protein	1	1.88	1.21	0.4	0.36	1	0.85974	0.630235	0.4086	0.188283	0.843	0.999	1.092	0.666	0.648	283.5	243.736	178.672	115.838	53.3783																336.299	243.98	163.619	173.931	82.3739
l181858	ybib	hypothetical protein	1	0.98	1.07	0.77	0.73	1	0.890727	0.829658	0.841894	0.688618	0.855	0.771	1.239	1.239	1.269	2781	2477.11	2307.28	2341.31	1915.05																3252.63	3212.85	1862.21	1889.67	1509.1
l183216	ybic	hypothetical protein	1	1.1	1.095	0.875	0.945	1	1.01001	1.0894	1.15275
l184159	ybid	hypothetical protein	1	0.93	0.95	1.05	1.035
l185517	ybie	oxidoreductase	1	2.48	2.17	0.71	0.675	1	0.921878	0.784047	0.679591	0.624946	1.731	1.569	2.346	2.508	2.583	4380	4037.82	3434.13	2976.61	2737.26																2530.33	2573.5	1463.82	1186.85	1059.72
l187450	ybig	1,4-dihydroxy-2-naphthoate octaprenyltransferase	1	1.08	1.275	1.595	1.53
l188392	ybih	hypothetical protein	1	1.43	1.22	1.01	0.895
l189097	ybii	hypothetical protein
l189326	ybij	hypothetical protein
l189822	ybik	hypothetical protein	1	1.12	1.08	1.545	1.665
l192996	ybja	methionine sulfoxide reductase b (ec:1,8,4,11)	1	0.56	0.57	0.475	0.49
l196216	ybjb	hypothetical protein	1	0.93	1.125	1.02	1.085	1	1.39894	1.5505	1.34495	1.53658
l197961	ybjd	hypothetical protein	1	1.42	1.345	1.41	1.415
l198940	ybjf	hypothetical protein	1	1.19	1.25	1.47	1.535
l193593	ybjj	hypothetical protein	1	1.09	0.99	1.01	1.05	1	0.910967	0.879343	0.930345	0.913853	0.831	1.065	1.203	1.548	1.731	1266	1153.28	1113.25	1177.82	1156.94																1523.47	1082.9	925.393	760.864	668.364
l195257	ybjk	hypothetical protein	1	1.06	0.925	1.08	1.12
l5525	ycaf	hypothetical protein	1	0.93	1.24	1.575	1.545
l5881	ycag	hypothetical protein	1	1.05	1.44	1.91	1.73
l9639	ycba	hypothetical protein	1	1.49	1.87	2.27	1.98
l11285	ycbb	glycosyltransferase	1	1.09	1.58	1.935	1.9
l11986	ycbc	hypothetical protein	1	1.27	1.55	1.92	1.79
l12335	ycbd	udp-glucose 4-epimerase	1	1.17	1.44	1.61	1.57	1	0.893699	0.874731	0.85857	0.891143
l14736	ycbf	lps biosynthesis protein	1	1.34	1.72	2.305	2.16
l15884	ycbg	lps biosynthesis protein	1	1.39	1.595	2.255	2.09
l16653	ycbh	sugar transferase	1	1.41	1.7	2.025	1.985	1	1.51472	1.80353	1.35979
l17695	ycbi	sugar transferase	1	1.39	1.63	1.92	1.805
l18600	ycbj	lps biosynthesis protein	1	1.27	1.55	1.745	1.675	1	1.11871	1.16148	1.14925	1.43218
l13324	ycbk	polysaccharide biosynthesis export protein	1	1.75	1.965	2.805	2.405
l20397	yccb	hypothetical protein	1	0.82	0.88	0.715	0.75
l24277	ycce	hypothetical protein	1	1.42	1.36	1.75	1.605
l26054	yccf	hypothetical protein	1	0.94	1.2	1.375	1.385	1	1.09029	1.18218	1.25754	1.24272
l26400	yccg	hypothetical protein	1	0.91	1.225	1.425	1.34	1	1.08766	1.03969	0.971845	0.983567	0.789	1.152	1.554	1.77	2.025	534	580.812	555.196	518.965	525.225																676.806	504.177	357.269	293.201	259.37
l26998	ycch	hypothetical protein	1	0.97	1.23	1.415	1.32	1	0.988956	0.992043	1.01531	1.18477	0.825	1.164	1.593	1.896	2.091	903	893.028	895.815	916.828	1069.85																1094.55	767.206	562.345	483.559	511.644
l27646	ycci	hypothetical protein	1	1.1	1.42	1.48	1.39
l28204	yccj	hypothetical protein	1	0.8	1.28	1.39	1.44	1	1.06436	1.21496	1.31878	1.39804	0.657	0.849	1.341	1.536	1.731	6870	7312.13	8346.77	9059.99	9604.52																10456.6	8612.64	6224.29	5898.43	5548.54
l28696	ycck	hypothetical protein	1	1.11	1.405	2.105	2.225
l29477	yccl	hypothetical protein	1		1.29	2.12	2.375
l30663	ycda	hypothetical protein	1	0.81	1	0.99	1.255
l31280	ycdb	hypothetical protein	1	1.18	1.145	0.695	0.78	1	0.907545	0.812614	0.778093	0.826732	1.413	1.401	1.815	2.115	2.223	6150	5581.4	4997.58	4785.27	5084.4																4352.44	3983.87	2753.49	2262.54	2287.18
l32072	ycdc	hypothetical protein	1	0.8	1.01	0.895	0.89
l33417	ycde	hypothetical protein	1		0.79	0.82	0.98
l34460	ycdf	transcription regulator	1		1.71	1.015	1.1
l34092	ycdg	oxidoreductase	1		0.7	0.77	0.87
l35134	ycdh	transporter	1			1.79	2.06
l37573	ycdj	hypothetical protein
l40035	ycea	hypothetical protein
l200011	ycec	similar to ypif and yiha; may contain frameshifts
l41256	yced	hypothetical protein
l41779	ycee	hypothetical protein	1	1.26	1.485	1.31	1.355
l45062	yceg	hypothetical protein	1			0.77	1.01
l47257	ycej	hypothetical protein	1	0.35	0.215	0.06	0.055
l49937	ycfa	transcription regulator	1	0.91	0.985	1.04	1.085
l50637	ycfb	abc transporter atp binding protein	1	0.87	1.03	1.115	1.125
l51437	ycfc	abc transporter permease protein	1	1	1.07	1.2	1.185
l52686	ycfd	hypothetical protein	1	1.66	1.6	1.085	1.12	1	1.05532	0.89893	0.894263	1.13025
l56208	ycff	hypothetical protein	1	0.68	0.74	0.88	0.88	1	1.0363	1.03051	1.01064	1.05703	0.318	0.375	0.423	0.45	0.489	1803	1868.45	1858.02	1822.18	1905.82																5669.81	4982.54	4392.48	4049.29	3897.38
l57608	ycfg	hypothetical protein	1	0.85	0.965	0.88	0.835
l58584	ycfh	hypothetical protein	1	0.71	0.88	0.875	0.915
l59135	ycfi	abc transporter atp binding protein	1	0.85	1.035	1.88	2.15917
l61006	ycga	abc transporter atp binding protein	1		1.62	2.5	2.42
l61680	ycgb	abc transporter atp binding protein	1		1.52	2.35	2.5
l62955	ycgc	hypothetical protein	1	0.65	0.715	0.615	0.615	1	1.26052	0.868874	0.855118	0.678969
l63684	ycgd	oxidoreductase	1	0.98	0.97	0.89	0.925	1	0.898843	0.942239	0.933712	0.912034	0.954	1.221	1.431	1.473	1.611	2775	2494.29	2614.71	2591.05	2530.89																2908.81	2042.82	1827.19	1759.03	1571.01
l65029	ycge	s-ribosylhomocysteinase	1	1.52	1.345	1.085	1.035	1	1.12148	1.20968	1.01982	0.982425	1.173	1.371	1.815	2.145	2.325	3390	3801.83	4100.8	3457.18	3330.42																2890.03	2773.03	2259.39	1611.74	1432.44
l65707	ycgf	hypothetical protein	1	0.53	0.5	0.42	0.375
l66233	ycgg	oxidoreductase	1	0.52	0.485	0.45	0.405	1	1.05282	1.11139	1.00431	0.954586	2.664	2.055	2.01	1.752	1.839	912	960.169	1013.58	915.933	870.583																342.342	467.236	504.271	522.793	473.4
l67226	ycgh	amidase	1	0.81	0.865	0.8	0.715	1	0.848292	0.718269	0.728781	0.388518	1.017	0.96	1.296	1.371	1.395	651	552.238	467.593	474.437	252.925																640.118	575.248	360.797	346.052	181.308
l67872	ycgi	hypothetical protein	1	0.74	0.855	0.755	0.705
l68363	ycgj	hypothetical protein	1	0.6	0.685	0.481667	0.505
l73386	ychc	hypothetical protein	1	0.87	1.005	0.9	0.91
l77627	ychf	abc transporter permease protein	1	1.62	1.72	2.095	1.9	1	1.04622	1.1578	0.946839
l78434	ychg	hypothetical protein	1	1.37	1.5	1.67	1.685	1	1.06959	0.998173	0.984617	0.790564	0.429	0.705	1.008	1.233	1.365	618	661.004	616.871	608.493	488.568																1440.56	937.594	611.975	493.506	357.926
l79267	ychh	acetyltransferase	1	1.54	1.29	1.2	1.245	1	1.27988	1.10446	0.985691	0.870918	0.561	0.903	0.978	1.254	1.383	930	1190.29	1027.15	916.693	809.954																1657.75	1318.15	1050.26	731.015	585.65
l80177	ycia	amino acid amidohydrolase	1	1.75	1.215	1.135	1.075
l84502	ycic	hypothetical protein	1	0.81	0.83	1.05	1.035	1	1.0326	1.20212	1.30794	1.49448
l86677	ycid	hypothetical protein	1	0.61	0.76	0.935	0.87
l88546	ycif	hypothetical protein
l88801	ycig	hypothetical protein
l89418	ycih	hypothetical protein	1	0.88	0.91	0.99	0.96	1	1.06801	0.936425	0.925183	0.920847	1.17	1.509	1.71	1.941	2.097	378	403.709	353.969	349.719	348.08																323.077	267.534	206.999	180.175	165.99
l91273	ycja	hypothetical protein	1	0.97	1.03	0.955	1.045	1	0.95725	2.38682	1.38768	0.522658
l91807	ycjb	hypothetical protein	1	1.03	1.015	1.065	1.135	1	1.16903	1.34434	1.37999	2.2083
l92414	ycjc	acetyltransferase	1	1.01	0.89	1.165	1.08
l93051	ycjd	acetyltransferase	1	1.07	0.95	1.27	1.235
l94552	ycjf	hypothetical protein
l94973	ycjg	hypothetical protein
l95210	ycjh	hypothetical protein	1	1.57	1.445	1.14	1.155	1	1.10978	1.43477	2.07606	1.87945
l96217	ycji	hypothetical protein	1	3.04	3.53	2.645	2.54	1	1.66747	1.7946	2.03453	2.1918	1.038	1.35	1.923	3.36	3.6	786	1310.63	1410.56	1599.14	1722.76																757.225	970.837	733.518	475.936	478.544
l99798	ycjm	phosphatase	1	1.39	1.295	2.93	3.14
l106965	ydae	cation transporter	1	1.26	1.205	1.29	1.3
l108503	ydaf	hypothetical protein	1	0.86	1.175	1.315	1.29
l109162	ydag	abc transporter atp binding and permease protein	1	1.18	1.215	1.265	1.34	1	0.963046	0.944045	0.960457	0.946959	0.729	1.005	1.278	1.692	1.74	138.9	133.767	131.128	133.407	131.533																190.535	133.102	102.604	78.846	75.5934
l110899	ydba	abc transporter atp binding and permease protein	1	0.71	0.97	1.1	1.105	1	0.926827	0.897779	0.934417	1.06975	0.678	0.954	1.101	1.26	1.317	151.8	140.692	136.283	141.845	162.389																223.894	147.476	123.781	112.575	123.302
l114363	ydbc	hypothetical protein	1		1.16	1.25	1.415
l114632	ydbd	hypothetical protein	1	1.42	1.61	1.475	1.485
l1011	ydbe	hypothetical protein	1	1.8	1.995	1.645	1.545
l115671	ydbf	transcription regulator	1	0.69	0.85	0.88	0.88	1	1.02329	1.31493	1.12261	0.942453
l116212	ydbh	hypothetical protein	1	0.45	0.4	0.49	0.425
l121289	ydcb	amino acid abc transporter atp binding protein	1	1.29	1.435	1.62	1.645	1	1.16161	1.24198	1.56711	1.56334	0.399	0.621	0.864	1.137	1.224	106.2	123.363	131.898	166.427	166.026																266.165	198.652	152.66	146.374	135.642
l122401	ydcc	amino acid abc transporter permease protein	1	1.35	1.59	1.755	1.625
l123147	ydcd	hypothetical protein	1	2.11	2.015	1.9	1.745
l123777	ydce	abc transporter atp binding protein	1	1.24	1.165	1.155	1.14	1	0.861599	0.857871	0.994037	0.748729
l125503	ydcf	abc transporter permease protein	1	1.15	1.305	1.5	1.46
l126409	ydcg	transcription regulator	1	1.76	1.495	0.85	1.015	1	1.14593	1.17226	1.44331	1.13412	1.113	1.863	1.74	2.367	2.136	4560	5225.43	5345.52	6581.48	5171.58																4097.04	2804.85	3072.14	2780.51	2421.15
l131423	ydda	transporter
l132617	yddb	oxidoreductase
l133547	yddc	hypothetical protein	1	1.61	1.445	0.815	0.89
l133932	yddd	hypothetical protein	1	1.58	1.31	1.01	1.005
l160176	ydgb	amino acid permease	1	1.84	2.14	2.75	2.585
l161441	ydgc	amino acid permease	1	2.73	2.735	2.46	2.435
l162952	ydgd	hypothetical protein	1	0.68	0.8	0.715	0.72
l163307	ydge	hypothetical protein	1	0.72	0.815	0.785	0.805
l164461	ydgf	hypothetical protein	1	2.05	2.09	0.935	0.931667	1	0.927964	0.948584	1.05696	0.775603	0.756	0.729	1.059	1.434	1.416	849	787.841	805.348	897.362	658.487																1123.02	1080.71	760.48	625.775	465.033
l163845	ydgg	hypothetical protein	1	0.96	0.98	0.995	0.95
l165247	ydgh	hypothetical protein	1		1.625	1.595	1.61
l166082	ydgi	putative gtp pyrophosphokinase	1	0.91	0.935	0.945	0.955
l171116	ydhb	hypothetical protein	1	0.66	0.545	0.635	0.625
l171943	ydhc	hypothetical protein	1	0.58	0.545	0.69	0.63
l173048	ydhd	hypothetical protein	1	0.77	0.82	0.855	0.86
l178384	ydhf	hypothetical protein
l181867	ydia	permease
l183112	ydib	thiamine biosynthesis protein thii	1	1.77	2.11	3.105	3.465
l184516	ydic	efflux pump antibiotic resistance protein	1	1.66	1.815	1.96	1.905
l186107	ydid	acyl carrier protein phosphodiesterase	1	1.31	1.285	1.145	1.1	1	1.02351	0.974142	0.8655	1.03363	0.75	0.822	1.122	1.524	1.611	6210	6356	6049.42	5374.75	6418.82																8280	7732.37	5391.64	3526.74	3984.37
l186839	ydie	hypothetical protein	1	0.98	1.04	0.99	1.03
l187315	ydif	na+/h+ antiporter	1	1.58	1.345	1.265	1.18
l189448	ydig	hypothetical protein	1	0.97	1.12	0.74	0.825	1	1.04499	1.0195	1.01691	1.19113	0.345	0.2577	0.465	0.492	0.486	1470	1536.14	1498.66	1494.86	1750.96																4260.87	5960.96	3222.92	3038.32	3602.8
l195067	ydjb	hypothetical protein
l195751	ydjd	hypothetical protein	1	0.63	0.77	0.77	0.795	1	0.981512	1.05646	1.0309	1.06678
l582	yeaa	hypothetical protein	1	1.53	1.645	1.655	1.585
l5532	yeac	hypothetical protein	1	0.96	0.99	1.025	1.03
l6328	yead	dna replication intiation control protein yaba	1	0.76	0.9	0.975	0.965
l6615	yeae	hypothetical protein	1	0.72	0.915	0.955	0.94	1	0.968956	0.975142	0.999558	1.00482	0.987	1.164	1.419	1.545	1.704	921	892.408	898.106	920.593	925.443																933.131	766.674	632.914	595.853	543.1
l7612	yeaf	hypothetical protein
l7866	yeag	mevalonate kinase	1	1.08	1.34	1.715	1.98	1	1.0647	1.23407	1.2435	0.955037
l9089	yeah	diphosphomevalonate decarboxylase	1	0.92	0.95	1.055	1.03	1	1.59784	1.07244	0.880374	1.52115
l10014	yeba	mevalonate kinase	1	1.03	1.245	1.355	1.28
l11083	yebb	isopentenyl pyrophosphate isomerase (ec:5,3,3,2)	1	0.97	1.17	1.315	1.21
l17153	yebe	hypothetical protein	1	0.66	0.77	0.805	0.81
l17893	yebf	transcription regulator	1	0.81	0.82	1.025	0.995
l19721	yeca	transcription regulator	1	1.33	1.235	0.875	0.8
l23787	yecd	hypothetical protein	1	1.05	1.345	0.925	1.03
l26628	yece	putative lipid kinase	1	0.91	1.14	1.03	1.055	1	1.76741	1.3124	1.34888	2.03983	0.522	0.762	0.936	0.897	1.053	291.9	515.906	383.091	393.739	595.427																559.195	677.043	409.285	438.95	565.458
l33187	yeda	hypothetical protein	1	0.79	0.915	0.93	0.925
l37338	yede	hypothetical protein	1	4.25	2.77	1.975	2.885	1	1.03311	1.51295	1.12373	0.82894	0.876	3.66	2.955	2.265	2.67	2073	2141.64	3136.35	2329.49	1718.39																2366.44	585.147	1061.37	1028.47	643.593
l37906	yedf	beta-glucoside-specific pts system iiabc component (ec:2,7,1,69)	1	0.82	1.205	1.25	1.005
l39593	yeea	hypothetical protein	1	0.63	0.86	1.345	1.255	1	0.961512	1.68142	1.0217	0.608637	0.618	0.879	0.993	1.158	1.278	51.6	49.614	86.7611	52.7197	31.4057																83.4951	56.4437	87.3727	45.5265	24.5741
l42784	yeeb	sugar hydrolase	1	0.48	0.675	0.83	0.8	1	0.910558	1.04031	1.03176	2.91196
l43651	yeec	hypothetical protein	1	2.16	2.675	1.12	1.14
l44267	yeed	hypothetical protein
l44542	yeee	hypothetical protein	1	0.96	1.185	0.895	0.965	1	0.956064	1.18759	1.18073	0.466559
l45003	yeef	hypothetical protein	1	0.99	1.125	1.09	1.065
l45616	yeeg	transcription regulator	1	1.74	1.56	1.07	1.065
l83361	yeid	hypothetical protein
l85854	yeie	hypothetical protein	1	1.11	1.035	3.895	1.02
l86338	yeif	hypothetical protein	1	0.89	0.94	4.18	0.915	1	0.881957	0.885194	0.89257	1.17736	1.647	2.394	2.55	4.44	2.946	2952	2603.54	2613.09	2634.87	3475.57																1792.35	1087.53	1024.74	593.439	1179.76
l86881	yeig	yeig	1	0.86	1.015	4.165	0.97	1	0.864267	0.788523	1.04146	3.59276	1.551	2.205	2.415	4.29	2.919	414	357.807	326.449	431.163	1487.4																266.925	162.271	135.175	100.504	509.559
l90946	yejc	hypothetical protein	1	0.78	0.915	0.975	1.07	1	1.13083	1.28665	1.45217	1.49044
l92464	yejd	hypothetical protein
l92927	yeje	hypothetical protein	1			1.72	2.11
l98583	yejh	hypothetical protein	1	1.4	1.305	1	1.055	1	1.27204	1.21401	1.31631	1.38305	1.068	0.996	1.416	2.139	2.172	2622	3335.3	3183.14	3451.36	3626.35																2455.06	3348.7	2247.98	1613.54	1669.59
l99502	yeji	hypothetical protein	1	0.94	0.895	1.225	1.25
l100350	yejj	hypothetical protein	1	0.96	0.98	1.33	1.43
l101577	yfaa	hypothetical protein	1	0.99	1.115	1.56	1.61
l111351	yfbb	hypothetical protein
l114078	yfbg	hypothetical protein
l114419	yfbh	hypothetical protein
l114740	yfbi	hypothetical protein	1	1.8	1.655	0.785	0.84	1	0.965487	0.92481	0.991965	0.810903	1.62	1.851	2.328	2.739	2.643	2745	2650.26	2538.6	2722.94	2225.93																1694.44	1431.8	1090.47	994.138	842.198
l115302	yfbj	hypothetical protein	1	1.89	1.47917	0.82	0.850833	1	0.992941	1.1748	0.94139
l116178	yfbk	hypothetical protein
l117867	yfbm	transcription regulator	1	0.9	1.07	0.86	1
l119676	yfca	abc transporter atp binding protein
l120437	yfcb	abc transporter permease protein
l121252	yfcc	hypothetical protein	1		1.67	1.49	1.555
l121731	yfcd	hypothetical protein	1	1.5	1.765	1.47	1.455
l123471	yfcf	hypothetical protein	1		1.27	1.67	1.9
l124415	yfcg	peptide-binding protein	1	0.44	0.415	0.555	0.48
l128550	yfci	hypothetical protein	1	0.67	0.71	1.075	0.98
l131937	yfdb	hypothetical protein	1		2.845	1.37	1.505
l132585	yfdc	hypothetical protein	1	2.43	2.605	1.17	1.175	1	0.992209	1.01571	0.963404	0.975926
l133111	yfdd	hypothetical protein	1	1.63	1.56	1.66	1.625
l133367	yfde	hypothetical protein	1	1.57	1.335	1.44	1.485
l135490	yfdg	hypothetical protein	1	0.83	1.015	0.975	1.07
l147423	yfea	transcription regulator
l150017	yffa	hypothetical protein	1	0.65	0.625	0.6	0.54	1	1.81921	1.55977	1.43373	1.62819
l153086	yffb	hypothetical protein	1		1	1.115	1.16
l155602	yffd	dinucleoside polyphosphate hydrolase	1	0.5	0.65	0.65	0.625
l162152	yfgc	hypothetical protein	1			0.47	0.55
l200021	yfge	abc transporter atp-binding and permease; transport and binding
l163255	yfgf	abc transporter permease protein
l164312	yfgg	oxaa-like protein precursor	1	2.17	2.3	1.785	1.875
l165449	yfgh	hypothetical protein	1	1.6	1.57	0.965	1.085	1	0.866952	0.994571	0.955698	0.930691	1.947	2.721	3.18	3.78	4.02	2778	2408.39	2762.92	2654.93	2585.46																1426.81	885.113	868.843	702.362	643.149
l166479	yfgl	hypothetical protein	1	0.81	0.835	0.74	0.64
l168650	yfgq	cation-transporting atpase	1	1.24	1.12	1.16	1.235	1	0.979933	1.00751	1.06488	1.20826
l170990	yfha	hypothetical protein	1	0.75	1.085	0.98	1.125	1	0.954672	1.01394	0.974125	1.04862	0.2139	0.336	0.345	0.327	0.375	3060	2921.3	3102.67	2980.82	3208.79																14305.8	8694.33	8993.25	9115.67	8556.78
l171552	yfhb	hypothetical protein	1	0.99	0.83	0.85	0.82
l172704	yfhc	hypothetical protein
l174076	yfhf	hypothetical protein	1	0.23	0.48	0.525	0.405
l174523	yfhg	hypothetical protein	1	0.16	0.445	0.51	0.42
l176238	yfhh	hypothetical protein	1	0.26	0.515	0.61	0.475
l177221	yfhi	hypothetical protein	1	0.38	0.64	0.66	0.55
l177700	yfhj	hypothetical protein	1	0.42	0.605	0.635	0.565
l178303	yfhk	hypothetical protein	1		1.575	1.195	1.37
l178908	yfhl	hypothetical protein	1	0.75	0.815	0.56	0.565
l179764	yfia	hypothetical protein	1	0.61	0.41	0.285	0.29
l182026	yfic	hypothetical protein	1	2.73	2.405	0.735	0.74	1	1.00308	1.0021	0.848104	0.969975
l182797	yfid	hypothetical protein	1			3.65	4.53
l183902	yfie	hypothetical protein	1	0.85	0.8	0.81	0.765
l184871	yfig	thymidine kinase (ec:2,7,1,21)	1	1.49	3.03	1.705	1.755	1	1.11549	1.2185	1.32547	1.39993
l185472	yfih	hypothetical protein	1	2.59	2.82	2.16	2.245	1	1.05754	1.16656	1.23084	1.10619
l187045	yfii	hypothetical protein	1	1.39	1.715	2.24	2.3
l187716	yfij	nadph-flavin oxidoreductase	1	1.04	1.42	2.08	2.165
l189315	yfil	hypothetical protein	1	1.61	1.51	1.885	1.93
l189883	yfja	hypothetical protein	1	1.33	1.295	1.73	1.715
l192354	yfjb	transposon-related protein	1	0.49	0.75	0.69	0.775
l196178	yfjc	acylphosphate phosphohydrolase (ec:3,6,1,7)	1	0.86	0.75	0.35	0.405	1	0.804076	0.501511	0.26669	0.224618
l196779	yfjd	trna/rrna methyltransferase	1	0.77	0.945	1	1.05
l197697	yfje	flavodoxin	1	1.15	1.54	0.88	0.89
l198289	yfjf	membrane-bound transport protein
l199942	yfjg	transcription regulator	1	0.78	1.11	0.84	0.875
l200264	yfjh	hypothetical protein	1	0.95	1.08	1.055	1.03
l1778	ygab	hypothetical protein	1	0.9	0.945	1.11	0.945
l2829	ygac	hypothetical protein	1		1.63	1.415	1.425
l3407	ygad	hypothetical protein	1	1.61	1.485	1.46	1.61
l4152	ygae	hypothetical protein	1			1.845	1.765
l4536	ygaf	hypothetical protein
l6768	ygai	hypothetical protein	1	0.92	0.785	0.465	0.46	1	0.816627	0.684981	0.55626	0.443081	3.15	3.18	3.06	2.7	2.778	1659	1354.78	1136.38	922.836	735.071																526.667	426.033	371.367	341.791	264.605
l7226	ygaj	hypothetical protein	1	0.75	0.715	0.365	0.405	1	0.851399	0.533308	0.368905	0.276136	3.96	3.36	3.42	2.79	2.961	8160	6947.42	4351.8	3010.27	2253.27																2060.61	2067.68	1272.45	1078.95	760.982
l14190	ygbb	hypothetical protein	1	1.53	1.68	0.945	0.875
l15964	ygbd	hypothetical protein	1	1.52	1.485	1.42	1.425	1	0.923566	1.12751	0.903324	0.877585	0.507	0.651	0.933	1.398	1.464	1284	1185.86	1447.72	1159.87	1126.82																2532.54	1821.59	1551.68	829.662	769.686
l16806	ygbe	hypothetical protein	1	1.21	1.26	0.805	0.86	1	0.728814	0.76687	0.636973	0.505229	1.314	1.833	2.121	2.1	2.241	882	642.814	676.379	561.81	445.612																671.233	350.689	318.896	267.528	198.845
l18041	ygbf	hypothetical protein	1	1.06	1.225	0.93	0.995
l18686	ygbg	ribonuclease z (ec:3,1,26,11)	1	0.98	1.05	1.035	1.015
l19516	ygca	oxidoreductase	1	0.77	1	1.13	1.085
l24228	ygcc	hypothetical protein	1	1.45	1.33	1.315	1.29	1	1.10909	1.00911	1.12776	0.956483	1.266	2.106	2.364	3	3.12	615	682.092	620.601	693.573	588.237																485.782	323.88	262.522	231.191	188.537
l28615	ygce	hypothetical protein	1	1.33	1.3	1.32	1.28
l32389	ygda	hypothetical protein	1	0.74	1.16	0.86	0.82	1	1.06738	1.14677	0.889881	0.663725	4.02	5.46	4.92	4.83	5.22	3330	3554.36	3818.75	2963.3	2210.2																828.358	650.982	776.169	613.52	423.411
l35731	ygdc	hypothetical protein	1	1.46	2.055	1.105	1.28
l37026	ygdd	hypothetical protein
l37749	ygde	hypothetical protein
l46679	ygea	hypothetical protein	1	1.35	1.525	1.3	1.265
l47917	ygeb	hypothetical protein	1				1.22
l48473	ygec	hypothetical protein
l48975	yged	hypothetical protein	1	1.16	2.33667	0.955	1.02
l52030	ygfa	abc transporter atp-binding protein	1	0.9	0.96	0.97	1.03
l52704	ygfb	abc transporter permease protein	1	1.18	1.17	1.195	1.225
l53789	ygfc	transcription regulator	1		1.725	1.34	1.48
l56275	ygfe	divalent cation transport-related protein	1	0.61	0.72	0.83	0.925
l651011	ygff	transposase
l73160	yghb	hypothetical protein	1	0.5	0.735	0.585	0.665	1	1.12711	1.02176	0.983082	0.895937	1.368	1.26	1.368	1.326	1.491	1203	1355.91	1229.18	1182.65	1077.81																879.386	1076.12	898.526	891.891	722.879
l74660	yghd	hypothetical protein	1	0.91	0.92	1.36	1.195
l75676	yghe	hypothetical protein
l79351	yghg	hypothetical protein	1		0.53	0.83	0.64
l83372	ygic	hypothetical protein
l86554	ygig	hypothetical protein	1		0.67	1.31	1.29
l86826	ygih	hypothetical protein	1		1.6	1.24	1.255
l87336	ygii	hypothetical protein	1	1.64	1.415	1.135	1.185
l88237	ygij	hypothetical protein	1	1.69	1.42	1.02	1.11
l88730	ygik	hypothetical protein	1	1.38	1.135	0.975	1.055	1	0.991135	0.89457	0.900175	1.36348
l92295	ygjb	hypothetical protein	1	1.24	1.145	1.135	1.15	1	0.844787	0.800807	0.824835	0.730572	2.031	2.556	3	3.84	4.14	4320	3649.48	3459.48	3563.29	3156.07																2127.03	1427.81	1153.16	927.939	762.336
l93919	ygjd	4-alpha-glucanotransferase	1	0.44	0.575	0.345	0.32
l115265	yhbe	hypothetical protein	1	1.2	1.025	1.04	1.07
l115789	yhbf	hypothetical protein	1	1.2	1.01	0.965	1
l118350	yhbh	hypothetical protein	1	1.1	1.15	1.465	1.37
l119891	yhca	abc transporter atp-binding and permease protein	1	0.86	0.675	0.785	0.82	1	1.0589	1.09063	1.10239	1.15528	1.653	1.716	1.722	2.151	2.406	1881	1991.8	2051.47	2073.6	2173.08	1.646	1.61868	1.49851	1.43835	1.2765	0.1646	0.323736	0.449553	0.57534	0.638252	1	0.983402	0.910394	0.873845	0.775517	1137.93	1160.72	1191.33	964.016	903.194	4.38992	8.15382	10.9934	13.9192	14.7343	1	1.8574
l122299	yhcb	hypothetical protein	1	1.01	1.235	0.935	0.92
l121994	yhcc	hypothetical protein	1			0.23	0.26
l124252	yhce	hypothetical protein	1	1.94	1.4	0.76	0.795	1	0.994285	0.85487	0.813885	0.839814	0.75	0.936	1.125	1.098	1.326	582	578.674	497.534	473.681	488.772																776	618.241	442.253	431.404	368.606
l125485	yhcg	hypothetical protein	1	0.47	0.59	0.59	0.565	1	1.02046	0.684707	0.713949	0.937382
l126240	yhch	hypothetical protein	1	0.46	0.63	0.66	0.635
l127182	yhci	hypothetical protein	1	0.52	0.725	0.75	0.735
l129481	yhck	hypothetical protein
l131392	yhda	hypothetical protein	1	0.66	0.755	0.86	0.885
l131805	yhdb	racemase	1	0.71	0.77	0.98	0.995	1	0.928897	1.23029	1.21081
l1014	yhdc	acetyl transferase	1	1.63	1.605	1.165	1.265
l140288	yhea	hypothetical protein	1	2.01	1.53	1.15	1.125	1	0.87405	0.90694	0.890452	0.775282	0.333	0.381	0.513	0.723	0.777	996	870.554	903.312	886.89	772.181																2990.99	2284.92	1760.84	1226.68	993.798
l141547	yheb	hypothetical protein	1	1.25	1.11	1.085	1.095	1	0.798453	0.960391	0.931482	0.95904
l143879	yhed	hypothetical protein	1	0.83	0.74	0.88	0.87	1	1.09691	1.0569	1.0315	1.01383
l145357	yhee	hypothetical protein	1	1.02	0.915	0.985	0.935
l148897	yheg	hypothetical protein	1	1.38	1.245	1.225	1.385
l150333	yhfa	hypothetical protein	1	2.27	3.075	1.295	1.275
l151062	yhfb	hypothetical protein	1	1.72	1.41	1.04	1.07	1	1.11607	1.08088	1.06252	0.899113	1.491	2.139	2.544	2.94	3.21	807	900.672	872.272	857.452	725.584																541.247	421.072	342.874	291.65	226.039
l155040	yhfc	hypothetical protein	1	0.96	1.135	1	1.035	1	0.506383	0.93202	1.43682
l155396	yhfd	hypothetical protein	1	0.78	0.94	0.94	0.915	1	1.17961	1.09997	1.09385	1.333	1.422	1.599	1.953	2.325	2.535	645	760.848	709.478	705.533	859.785																453.586	475.827	363.276	303.455	339.166
l159954	yhga	oxidoreductase	1	0.65	0.915	0.93	1.005
l160697	yhgb	hypothetical protein	1	0.6	3.2125	1.245	1.26
l162840	yhgc	transcription regulator	1		0.8	0.64	0.75
l164132	yhgd	hypothetical protein
l167770	yhge	hypothetical protein
l169709	yhha	hypothetical protein
l171000	yhhb	hypothetical protein
l171802	yhhc	hypothetical protein	1		1.34	2.91	3.435
l172519	yhhd	hypothetical protein	1			3.32	4.135
l173151	yhhe	hypothetical protein	1	1.11	1.425	1.36	1.54
l175136	yhhg	hypothetical protein	1	1.35	1.465	1.475	1.56
l193031	yhja	hypothetical protein	1	0.42	1.25	0.38	0.415	1	0.898629	0.983639	0.832844	0.576326	3.63	3.03	3.39	2.523	2.721	5850	5256.98	5754.29	4872.14	3371.51																1611.57	1734.98	1697.43	1931.09	1239.07
l193291	yhjb	hypothetical protein	1	0.93	1.045	0.965	0.95
l193718	yhjc	hypothetical protein	1	0.86	1.005	0.925	0.955
l195720	yhje	hypothetical protein	1	0.62	0.79	0.745	0.74
l196017	yhjf	hypothetical protein	1	0.66	0.79	0.53	0.51	1	0.789566	0.619347	0.580252	0.47324	1.908	1.494	1.95	1.86	1.842	777	613.493	481.232	450.856	367.708																407.233	410.638	246.786	242.396	199.624
l1015	yhjg	acetyl transferase	1	1.23	0.9	0.675	0.68
l1178	yiaa	hypothetical protein	1	0.89	1.08	1.255	1.295
l2611	yiac	hypothetical protein	1		5.56	2.56	2.595
l3272	yiad	putative nadh-flavin reductase	1	0.87	0.595	0.48	0.48	1	0.719543	0.759663	0.601087	0.4779	1.389	1.473	1.278	1.083	1.179	2886	2076.6	2192.39	1734.74	1379.22																2077.75	1409.78	1715.48	1601.79	1169.82
l12942	yibb	hypothetical protein	1	0.81	1.145	1.37	1.335
l13927	yibc	hypothetical protein	1	1.17	1.125	1.2	1.16	1	0.503587	0.52359	0.468519	0.471357
l16147	yibd	hypothetical protein	1	0.7	1.03	0.985	0.97
l16606	yibe	hypothetical protein	1	0.7	1.08	1.425	1.31
l17781	yibf	hypothetical protein	1	0.63	1.075	1.2	1.165
l18622	yibg	amino acid permease	1		1.92	3.97667	4.41
l20470	yica	hypothetical protein	1	2.27	2.01	2.74	2.805
l22687	yicb	hypothetical protein	1	1	1.2	1.265	1.265	1	1.06025	1.07264	1.08366	1.01192	0.465	0.504	0.825	1.026	1.146	1284	1361.36	1377.27	1391.42	1299.31																2761.29	2701.11	1669.42	1356.16	1133.78
l23500	yicc	hypothetical protein	1	1.34	1.41	1.54	1.505
l26721	yice	hypothetical protein	1	1.54	1.315	1.155	1.215
l30185	yida	transcription regulator	1	0.52	0.735	0.99	1.03
l31294	yidb	cellobiose-specific pts system iic component (ec:2,7,1,69)	1	0.98	0.84	0.405	0.36
l32812	yidc	beta-glucosidase	1		1.16	0.59	0.58
l35466	yide	hypothetical protein	1	0.88	1.09	1.37	1.45
l36774	yidf	hypothetical protein	1	0.8	0.815	0.875	0.89
l45583	yief	mercuric reductase	1	0.48	0.66	0.53	0.625
l48341	yieh	hypothetical protein	1	0.98	1.215	1.25	1.12
l51063	yifa	hypothetical protein	1		2.41	2.4	2.525
l862989	yigc	hypothetical protein	1	1.34	1.645	1.205	1.625
l69878	yiha	hypothetical protein
l70471	yihb	hypothetical protein
l73264	yihd	hypothetical protein
l79277	yihf	hypothetical protein	1	0.47	0.595	0.605	0.58
l81441	yiib	hypothetical protein	1	0.75	0.865	0.785	0.775
l84636	yiid	hypothetical protein
l85237	yiie	hypothetical protein	1	1.88	2.265	1.825	1.58
l85895	yiif	transporter	1	1.98	1.895	1.65	1.375
l86448	yiig	hypothetical protein	1	1.33	1.335	1.275	1.15	1	1.13016	0.981945	0.988502	0.71881
l87561	yiih	hypothetical protein	1	1.92	1.705	0.675	0.685	1	1.02213	0.812707	0.606776	0.65412	1.533	1.149	1.524	2.214	2.181	840	858.592	682.674	509.692	549.461																547.945	747.252	447.949	230.213	251.931
l88699	yiii	hypothetical protein	1	1.44	0.99	0.7	0.705
l92573	yijb	hypothetical protein	1		1.82	4.775	5.245
l92987	yijc	abc transporter permease protein	1	1.99	2.46	3.905	4.31
l94760	yijd	abc transporter atp binding protein	1	1.85	2.41	4.06	4.545
l96605	yije	hypothetical protein	1	0.71	0.89	0.8	0.785						0.741	0.786	0.954	1.032	1.077
l98046	yijf	hypothetical protein
l98542	yijg	glycosyl transferase	1		1.1	0.93	0.99
l100099	yijh	hypothetical protein	1	0.27	0.5	0.385	0.365
l102093	yjab	hypothetical protein	1	0.53	0.585	0.3	0.285	1	0.775037	0.627368	0.411757	0.285207	3.63	2.523	2.823	1.941	1.977	13770	10672.3	8638.86	5669.89	3927.3																3793.39	4229.99	3060.17	2921.12	1986.49
l103086	yjad	transcription regulator	1	1.81	2.2	1.435	1.465
l103741	yjae	hypothetical protein	1				1.81
l106356	yjaf	hypothetical protein	1	0.75	1.07	0.79	0.84	1	1.08786	1.09153	1.10081	1.016	1.443	1.515	1.83	2.184	1.959	3510	3818.38	3831.27	3863.83	3566.16																2432.43	2520.39	2093.59	1769.15	1820.4
l108747	yjah	hypothetical protein	1			2.47	2.085
l109013	yjai	hypothetical protein	1			2.5	2.66
l109379	yjaj	transcription regulator	1		1.4	2.11	2.33
l110588	yjbb	hypothetical protein	1	0.95	0.92	0.785	0.78
l112952	yjbc	hypothetical protein	1	1.3	1.15	1.085	1.1	1	1.13105	1.11336	1.2922	1.27931
l114402	yjbe	general stress protein gsp13	1	0.88	0.945	1.305	1.2
l114884	yjbf	hypothetical protein	1	0.61	0.805	0.995	1
l119564	yjca	abc transporter atp binding protein	1	0.47	0.57	0.45	0.52
l124727	yjcd	hypothetical protein	1	1.27	2.47	1.945	2.005
l125734	yjce	hypothetical protein	1	2.49	2.53	1.415	1.515
l126819	yjcf	hypothetical protein	1	1.44	1.27	0.76	0.85
l130150	yjda	hypothetical protein	1	0.61	0.765	0.75	0.705
l131027	yjdb	hypothetical protein	1	0.77	1.03	0.925	0.87
l132251	yjde	multidrug resistance protein	1	0.96	1.12	1.14	1.08
l133825	yjdf	hypothetical protein	1	0.93	1.125	1.05	1.015
l136668	yjdi	hypothetical protein
l136943	yjdj	potassium channel protein
l139656	yjea	hypothetical protein	1			4.49	6.92
l144551	yjed	hypothetical protein	1			2.19	3.05
l148651	yjef	lipopolysaccharide biosynthesis protein	1			2.74	3.04
l149469	yjeg	hypothetical protein	1		1.06	1.47	1.6
l151067	yjfb	hypothetical protein
l153822	yjfe	transcription regulator	1		0.985	1.175	1.27
l156225	yjfg	hypothetical protein	1	0.89	0.88	0.75	0.7
l158463	yjfi	hypothetical protein	1	0.78	0.765	0.58	0.59	1	1.11126	1.05613	1.03458	0.990128	0.921	0.744	0.969	0.894	0.921	2094	2326.98	2211.53	2166.42	2073.33																2273.62	3127.66	2282.28	2423.29	2251.17
l158972	yjfj	hypothetical protein	1	0.84	0.845	0.55	0.605	1	0.661636	0.601798	0.342194	0.646839	0.843	0.759	0.996	0.852	0.903	1980	1310.04	1191.56	677.543	1280.74																2348.75	1726.01	1196.35	795.238	1418.32
l161266	yjgb	hypothetical protein	1	2.04	2.855	2.73	2.83
l162009	yjgc	amino acid abc transporter substrate binding protein	1	2.04	2.01	2.915	2.31	1	1.04681	1.16052	1.23786	1.54837	0.543	1.542	1.602	2.496	2.475	4110	4302.38	4769.76	5087.59	6363.82	4.23621	4.56912	4.57611	4.77683	4.48118	0.423621	0.913825	1.37283	1.91073	2.24059	1	1.07859	1.08024	1.12762	1.05783	7569.06	2790.13	2977.38	2038.3	2571.24	5.17072	10.6554	14.439	18.841	17.6628	1	2.06071
l163056	yjgd	amino acid abc transporter permease protein	1	1.65	1.455	1.615	1.39
l164012	yjge	amino acid abc transporter atp binding protein	1	1.49	1.3	1.445	1.28	1	0.997047	1.04092	0.946964	1.06586	0.768	1.44	1.437	1.98	1.968	378	376.884	393.467	357.952	402.896																492.188	261.725	273.811	180.784	204.724
l169230	yjgf	hypothetical protein	1	0.61	0.645	0.915	0.8
l169897	yjha	hypothetical protein	1	0.63	0.7	0.97	0.905
l171002	yjhb	hypothetical protein	1		4.575	2.43	2.3
l172073	yjhc	hypothetical protein	1	1.85	1.89	1.2	1.25
l172471	yjhd	hypothetical protein	1	1.29	1.1	1.205	1.19	1	1.27314	1.17414	1.21929	0.998334	1.011	1.488	1.593	2.196	2.376	1134	1443.74	1331.48	1382.68	1132.11																1121.66	970.252	835.831	629.634	476.478
l173848	yjhe	hypothetical protein	1	1.19	1.16	0.88	0.895	1	0.837246	0.768705	0.631954	0.631115	1.533	1.725	2.28	2.541	2.634	894	748.498	687.222	564.967	564.217																583.17	433.912	301.413	222.341	214.205
l174407	yjhf	phosphoglycerate mutase (ec:5,4,2,1)	1	1.1	1.075	0.86	0.845	1	0.930466	0.799787	0.654492	0.465233
l175880	yjhh	hypothetical protein	1	1.11	1.225	1.125	1.22
l182020	yjib	amino acid aminohydrolase	1	1.45	1.16	0.61	0.655
l188550	yjie	hypothetical protein	1	0.88	1	1.14	1.055	1	0.923136	0.991979	0.973097	0.899869	0.615	0.834	0.996	1.08	1.116	2178	2010.59	2160.53	2119.41	1959.92																3541.46	2410.78	2169.21	1962.41	1756.2
l189428	yjif	hypothetical protein	1	0.84	0.97	1.145	1.045	1	1.02821	1.082	1.03782	0.861202
l190464	yjja	hypothetical protein	1	0.93	1.11	1.195	1.175
l191500	yjjb	transcription regulator	1	1.34	0.96	0.815	0.84
l192192	yjjc	abc transporter atp-binding protein	1	1.18	0.98	0.555	0.515
l193030	yjjd	abc transporter permease protein	1	0.78	0.875	0.71	0.575
l194854	yjje	hypothetical protein
l195318	yjjf	transporter	1	1.65	2.135	1.965	1.94
l196206	yjjg	hypothetical protein	1	0.56	0.545	0.7	0.685
l197075	yjjh	hypothetical protein	1	1.05	1.03	1.21	1.2
l5517	ykac	putative glycerol-3-phosphate acyltransferase plsy	1		2.745	1.345	1.39
l8551	ykae	hypothetical protein	1	2.35	2.545	0.99	1.085
l8730	ykaf	hypothetical protein	1	1.92	1.82	0.96	1.035
l9876	ykba	hypothetical protein	1	1.29	1.095	1.06	1.09	1	2.9814	1.68916	1.3261	1.47054	0.1899	0.2841	0.2862	0.351	0.387	1368	4078.56	2310.77	1814.11	2011.7																7203.79	14356.1	8073.98	5168.41	5198.19
l13157	ykbb	hypothetical protein	1	0.765	1.285	1.18	1.105
l14256	ykbc	hypothetical protein
l17432	ykbd	hypothetical protein
l18129	ykbe	hypothetical protein
l18811	ykbf	hypothetical protein
l19523	ykca	hypothetical protein
l20134	ykcb	hypothetical protein
l20815	ykcc	hypothetical protein
l26878	ykce	hypothetical protein	1	0.77	0.94	0.935	0.93
l27464	ykcf	hypothetical protein	1	0.74	0.855	1.05	1.005
l29089	ykcg	hypothetical protein	1	0.7	0.88	1	0.965
l30853	ykda	hypothetical protein	1	1.13	1.16	1.315	1.175
l32731	ykdb	hypothetical protein	1	1.15	1.105	1.325	1.35
l71932	ykhd	redox-sensing transcriptional repressor rex	1	1.84	1.85	1.18	1.185	1	1.00183	1.07041	1.03952	1.12937	1.134	1.188	1.917	2.469	2.631	2583	2587.72	2764.86	2685.08	2917.16																2277.78	2178.22	1442.29	1087.52	1108.76
l72684	ykhe	hypothetical protein	1	0.56	1.18	0.495	0.57
l73239	ykhf	abc transporter atp binding protein	1	1.16	0.955	1.225	1.285
l75317	ykhg	hypothetical protein	1		0.91	0.555	0.645
l76119	ykhh	hypothetical protein	1		0.715	0.555	0.62
l77381	ykhi	transcription regulator
l77017	ykhj	hypothetical protein
l78458	ykhk	hypothetical protein	1		0.96	0.625	0.655
l84257	ykic	hypothetical protein	1	0.89	0.95	0.805	0.82	1	0.907107	0.851328	0.987559	0.986933
l84937	ykid	hypothetical protein	1	0.92	0.975	0.86	0.84	1	1.02413	1.06267	1.01466	0.893188	1.065	1.371	1.542	1.668	1.773	459	470.078	487.764	465.727	409.974																430.986	342.872	316.319	279.213	231.232
l85764	ykie	hypothetical protein	1	0.43	0.53	0.36	0.335	1	1.02517	0.97933	0.905226	0.937486	4.95	3.15	3.15	2.559	2.892	6960	7135.19	6816.14	6300.37	6524.9																1406.06	2265.14	2163.85	2462.04	2256.19
l86251	ykif	hypothetical protein	1	0.66	0.7	0.75	0.645	1	0.883615	0.865642	0.740271	0.69042	1.158	1.359	1.35	1.32	1.341	3240	2862.91	2804.68	2398.48	2236.96																2797.93	2106.63	2077.54	1817.03	1668.13
l87113	ykig	hypothetical protein	1	0.61	0.695	0.655	0.59	1	0.902749	1.12294	0.819656
l88637	ykih	hypothetical protein	1	0.89	1.065	0.77	0.755	1	1.07133	1.21933	1.20952	1.12704	0.507	0.474	0.714	0.759	0.75	783	838.848	954.735	947.055	882.469																1544.38	1769.72	1337.16	1247.77	1176.62
l89001	ykii	hypothetical protein	1	1.24	1.395	1.235	1.085
l90693	ykja	hypothetical protein	1	1.85	2.17	2.805	3.71
l91569	ykjb	hypothetical protein	1	1.02	0.925	1.055	1.035
l92497	ykjc	hypothetical protein
l93858	ykje	hypothetical protein	1	0.88	0.89	0.86	0.865
l94534	ykjf	putative metalloprotease	1	0.66	0.765	0.835	0.79	1	1.03309	1.10132	1.00379
l95481	ykjh	hypothetical protein	1	0.71	0.895	1.095	1.005
l98095	ykji	hypothetical protein	1		1.775	1.255	1.225
l98876	ykjj	hypothetical protein
l99421	ykjk	hypothetical protein	1	1.08	1.285	1.19	1.18
l104681	ylac	hypothetical protein	1	1.56	1.495	1.71	1.74	1	1.93211	1.65194	1.42165	1.65947	0.534	1.602	1.341	1.461	1.554	2112	4080.62	3488.9	3002.52	3504.79																3955.06	2547.2	2601.72	2055.11	2255.34
l105113	ylad	hypothetical protein	1		1.94	2.845	2.835
l107468	ylaf	nicotinate phosphoribosyltransferase (ec:2,4,2,11)	1	1.11	0.99	0.99	0.885	1	0.926724	0.948157	0.893083	0.731694	1.392	1.629	1.965	2.331	2.439	1395	1292.78	1322.68	1245.85	1020.71																1002.16	793.604	673.119	534.47	418.497
l108967	ylag	hypothetical protein	1	1.36	1.205	1.075	0.97	1	0.984379	0.911853	0.869909	0.856744	1.158	1.458	1.872	2.166	2.25	642	631.971	585.41	558.482	550.03																554.404	433.451	312.719	257.84	244.458
l110431	ylba	abc transporter atp-binding protein	1	0.74	0.695	0.385	0.365
l111162	ylbb	abc transporter permease protein	1	0.5	0.545	0.335	0.3
l114717	ylbd	hypothetical protein	1	1.72	1.585	1.435	1.38	1	0.980243	0.857825	1.20493	0.796938
l119013	ylbe	oxidoreductase	1	0.78	0.915	0.745	0.79	1	1.08276	0.968287	0.964058	1.18346	0.531	0.501	0.717	0.684	0.735	681	737.362	659.403	656.524	805.937																1282.49	1471.78	919.67	959.83	1096.51
l119780	ylca	amino acid permease	1	1.2	1.235	1.115	1.12
l125196	ylcc	hypothetical protein	1	0.45	0.555	0.475	0.455
l126105	ylcd	hypothetical protein	1		0.62	0.59	0.56
l127589	ylce	hypothetical protein
l127902	ylcf	hypothetical protein	1		0.7	0.59	0.56
l129283	ylcg	hypothetical protein	1	1.32	1.285	1.36	1.31	1	0.899957	0.836255	0.82593
l132035	ylda	hypothetical protein	1	1.21	1.475	1.845	1.665
l132621	yldb	hypothetical protein	1	0.75	1.34333	1.015	0.885
l136968	yldc	hypothetical protein	1	0.4	0.605	0.47	0.485
l139276	ylde	hypothetical protein	1	0.63	0.795	0.665	0.64	1	1.26993	1.08747	0.820343	0.72414	3.93	4.41	3.96	3.9	3.99	3360	4266.95	3653.9	2756.35	2433.11																854.962	967.563	922.703	706.757	609.802
l143292	yleb	hypothetical protein	1	3.18	2.27	1.17	1.165
l145238	yled	sucrose-specific pts system iibc component (ec:2,7,1,69)	1	1.29	1.2	1.185	1.07
l146642	ylee	hypothetical protein	1	0.85	0.955	1.12	1.06
l147291	ylef	transcription regulator	1	0.69	0.945	0.81	0.77
l150205	ylfa	hypothetical protein	1	0.71	0.905	1.325	1.21
l151001	ylfb	hypothetical protein	1	1.2	1.32	1.395	1.765
l152305	ylfc	hypothetical protein	1	0.93	1.185	1.29	1.605	1	0.847256	0.797493	0.818768	1.0262
l154225	ylfd	hypothetical protein	1	0.7	0.795	0.735	0.735
l155662	ylff	hypothetical protein	1	1.62	1.515	1.2	1.26
l200042	ylfg	hypothetical protein	1	1.54	1.42	1.245	1.225	1	1.20027	0.903002	0.870644	1.111
l156445	ylfh	n-acetylglucosamine catabolic protein	1	0.97	0.965	1	0.995	1	1.04559	0.9648	1.10843	1.29357
l157321	ylfi	hypothetical protein	1	0.99	1.245	1.63	1.42
l161455	ylgb	hypothetical protein	1		0.54	0.38	0.4
l161988	ylgc	hypothetical protein	1		0.71	1.54	1.51
l168057	ylgg	hypothetical protein	1	1.02	1.145	1.575	1.535	1	1.14948	1.3728	1.87417
l173230	ylhb	hypothetical protein	1	3.39	5.875	2.185	1.98	1	1.38194	1.61463	1.59038	1.27553
l179789	ylia	positive transcription regulator	1	0.65	0.57	0.59	0.58
l180742	ylib	hypothetical protein						1	0.532508	0.621259	0.578112
l183246	ylic	hypothetical protein
l183932	ylid	hypothetical protein
l184675	ylie	hypothetical protein
l184880	ylif	hypothetical protein
l186034	ylig	hypothetical protein
l200044	ylii	cation-transporting atpase; binding and transport protein; may	1	1.04	0.735	0.695	0.635
l191486	yljb	n-acetylmannosamine-6-phosphate 2-epimerase (ec:5,1,3,9)	1	1.15	0.845	0.385	0.335	1	0.821401	0.690774	0.42627	0.308585	1.47	1.215	1.257	0.945	0.951	4230	3474.53	2921.98	1803.12	1305.31																2877.55	2859.69	2324.56	1908.06	1372.57
l192289	yljc	transcription regulator	1		1.37	1.015	1.12
l193421	yljd	hypothetical protein
l193873	ylje	hypothetical protein	1	1.37	1.195	0.995	0.91	1	0.877636	0.98764	0.920675	1.07035	1.062	1.368	1.686	1.887	1.998	693	608.201	684.434	638.027	741.754																652.542	444.592	405.952	338.117	371.248
l195271	yljf	hypothetical protein	1	0.88	0.95	1.07	0.95
l196904	yljg	hypothetical protein	1	0.89	1.12	1.385	1.18
l197593	yljh	hypothetical protein	1	0.87	1.155	1.485	1.39
l197809	ylji	permease	1	0.78	1.13	1.675	1.365
l198787	yljj	hypothetical protein	1	0.64	1.04	1.365	1.145	1	1.12302	0.910304	0.910824	0.758473	0.522	0.741	0.906	1.014	1.035	531	596.324	483.371	483.647	402.749																1017.24	804.756	533.522	476.97	389.13
l175450	ylxq	hypothetical protein	1	1.37	1.475	1.675	1.655
l2081	ymab	hypothetical protein
l200047	ymba	transposon related function; may contain a frameshift mutation	1	0.85	0.725	0.97	0.885
l12849	ymbc	hypothetical protein
l13030	ymbd	hypothetical protein
l200048	ymbh	hypothetical protein
l16826	ymbi	transposase	1	0.8	0.655	0.645	0.615
l17069	ymbj	hypothetical protein
l19387	ymbk	hypothetical protein
l19710	ymca	hypothetical protein
l20255	ymcb	hypothetical protein
l20773	ymcc	hypothetical protein
l200049	ymce	hypothetical protein
l22960	ymcf	hypothetical protein
l200050	ymda	putative s-adenosylmethionine-dependent methyltransferase; may
l33782	ymdc	kanamycin kinase (ec:2,7,1,95)
l38177	ymde	hypothetical protein	1	0.76	0.66	0.805	0.68
l42099	ymea	hypothetical protein
l44550	ymeb	abc transporter atp binding protein
l61341	ymgc	hypothetical protein	1	1.05	0.87	0.665	0.625
l65300	ymgf	hypothetical protein
l65637	ymgg	hypothetical protein	1	0.35	0.565	0.22	0.2	1	0.742482	0.536947	0.306044	0.175619	2.433	1.611	1.608	0.924	0.873	4320	3207.52	2319.61	1322.11	758.676																1775.59	1991.01	1442.54	1430.86	869.045
l66209	ymgh	hypothetical protein
l66407	ymgi	hypothetical protein	1	0.43	0.575	0.29	0.225
l67002	ymgj	hypothetical protein	1	0.35	0.56	0.26	0.225
l67726	ymgk	oxidoreductase	1	0.69	0.57	0.55	0.53	1	0.856202	0.804747	0.822167	0.639958
l73572	ymha	hypothetical protein	1	0.68	0.65	0.595	0.515
l76013	ymhb	transposase	1	0.77	0.655	0.65	0.61
l76329	ymhc	hypothetical protein	1	1.1	0.82	0.625	0.535
l99912	ymhg	hypothetical protein	1	0.63	0.805	0.805	0.82
l84767	ymia	metalloregulator	1	1.17	1.23	0.845	0.92	1	1.17865	1.02281	1.04712	1.85401
l95846	ymje	glycosyl transferase	1	0.48	0.63	0.555	0.465
l98310	ymjf	udp-n-acetylglucosamine 2-epimerase	1	0.39	0.535	0.415	0.375	1	0.891857	0.67131	0.591038	0.427165	1.659	1.332	1.224	1.083	1.065	2277	2030.76	1528.57	1345.79	972.654																1372.51	1524.59	1248.83	1242.65	913.29
l101896	ynaa	hypothetical protein
l102100	ynab	transcription regulator	1	0.8	0.68	0.44	0.43
l102979	ynac	abc transporter abc binding and permease protein	1	0.77	0.87	0.6	0.56	1	0.930079	0.909609	0.787161
l104789	ynad	abc transporter abc binding and permease protein	1	1.05	1.005	0.71	0.65	1	0.914894	0.94346	0.735834	0.722564
l106755	ynae	hypothetical protein	1	0.49	0.46	0.4	0.29
l110441	ynbb	hypothetical protein	1	1.05	0.935	0.965	0.93	1	0.855995	0.918689	0.671357	0.534997
l110933	ynbc	hypothetical protein	1	1.26	1.06	1.05	1.025
l111484	ynbd	hypothetical protein	1	1.56	1.31	0.955	0.95	1	0.88832	0.904928	0.853376	0.93152	0.792	0.783	1.005	1.563	1.578	1182	1049.99	1069.62	1008.69	1101.06																1492.42	1340.99	1064.3	645.355	697.755
l113060	ynbe	hypothetical protein	1	1.28	1.445	0.975	1.095	1	0.896504	1.10812	1.0287	1.2823	1.131	1.047	1.623	2.298	2.451	1416	1269.45	1569.09	1456.64	1815.74																1251.99	1212.46	966.786	633.875	740.817
l120883	ynca	acetyltransferase	1	1.29	1.25	0.735	0.74	1	1.28781	1.46611	1.12064	1.75431
l122632	yncb	hypothetical protein	1	4.36	4.435	1.635	1.605
l130023	ynda	hypothetical protein	1	1.23	1.275	0.905	0.96
l130660	yndb	hypothetical protein	1	1.28	1.2	0.77	0.775
l132338	yndc	hypothetical protein	1	1.66	1.35	0.995	0.995
l132615	yndd	hypothetical protein	1	1.09	1.05	0.91	0.935
l133792	ynde	hypothetical protein
l134394	yndf	hypothetical protein	1	1.61	1.175	0.885	0.84
l136652	yndg	metal abc transporter substrate binding protein
l141530	yneb	hypothetical protein	1	0.77	0.705	0.77	0.775
l142410	ynec	hypothetical protein	1		0.51	0.935	1.095
l142816	yned	short chain dehydrogenase	1	1.2	1.095	0.91	0.905
l143624	ynee	transcription regulator	1	1.14	1.04	1.055	1.085
l144693	ynef	hypothetical protein	1	2.14	1.8	0.885	0.935
l145375	yneg	hypothetical protein	1	1.05	1.18	0.92	1.085
l145757	yneh	hypothetical protein	1	1.24	1.305	1.015	1.13
l151700	ynfc	hypothetical protein	1	0.34	0.355	0.205	0.2
l152227	ynfd	hypothetical protein
l158193	ynfg	hypothetical protein	1	0.51	1.73	1.03	1.115
l159364	ynfh	hypothetical protein	1	0.18	0.155	0.09	0.055
l161888	ynga	hypothetical protein	1	0.95	0.985	0.665	0.72	1	0.829122	0.827316	0.735309	0.690737
l162597	yngb	fibronectin-binding protein	1	1.37	1.095	0.94	0.9	1	0.991471	0.997234	0.978983	1.15305
l165279	ynge	sugar abc transporter atp binding protein	1	1.56	1.235	0.955	0.975	1	0.877551	0.908577	0.865554	0.920867	2.349	3.21	3.63	4.08	4.23	2418	2121.92	2196.94	2092.91	2226.66																1029.37	661.034	605.218	512.968	526.397
l166804	yngf	sugar abc transporter permease protein	1	0.98	0.935	0.84	0.815
l167877	yngg	sugar abc transporter permease protein	1	0.71	0.84	0.78	0.735
l172784	ynha	hypothetical protein
l174389	ynhc	hypothetical protein	1	1.07	0.885	0.66	0.765	1	1.01933	1.09826	0.847705	1.01174	0.879	1.002	1.08	1.212	1.338	912	929.632	1001.61	773.107	922.711																1037.54	927.777	927.418	637.877	689.619
l175712	ynhd	hypothetical protein	1	0.67	0.72	0.55	0.64	1	1.0882	1.10321	0.918529	1.16188	1.104	0.963	1.131	1.137	1.269	789	858.589	870.43	724.72	916.725																714.674	891.578	769.611	637.396	722.4
l178600	ynhh	hypothetical protein	1	1.01	1.32	1.265	1.125
l179010	ynhi	hypothetical protein	1	1.19	1.26	1.455	1.27
l181439	ynic	hypothetical protein	1	0.72	0.535	0.64	0.55
l184818	ynig	drug-export protein
l186490	ynih	hypothetical protein	1	0.84	0.765	0.835	0.785	1	0.720521	0.878495	0.923875	0.665951	1.26	1.563	1.497	1.794	1.827	903	650.63	793.281	834.259	601.353																716.667	416.27	529.914	465.027	329.148
l187918	ynii	hypothetical protein	1	0.88	0.78	0.84	0.765
l188985	ynij	hypothetical protein	1	0.87	0.78	0.825	0.75
l190756	ynjb	hypothetical protein
l191051	ynjc	hypothetical protein
l191998	ynjd	hypothetical protein
l192785	ynje	hypothetical protein
l193176	ynjf	hypothetical protein
l194192	ynjg	hypothetical protein
l196350	ynjh	hypothetical protein	1	0.32	0.465	0.3275	0.29
l196808	ynji	hypothetical protein	1	0.37	0.395	0.295	0.245
l197255	ynjj	hypothetical protein	1	0.39	0.385	0.275	0.23
l2866	yoab	cation-transporting atpase	1	0.81	0.865	0.82	0.79	1	0.970103	0.915913	0.86386	0.831614	1.113	1.56	1.479	1.53	1.638	552	535.497	505.584	476.851	459.051																495.957	343.267	341.842	311.667	280.251
l6208	yoad	hypothetical protein	1	1.61	1.51	0.995	1.06
l6927	yoaf	hypothetical protein	1	0.64	0.805	0.85	0.96
l7415	yoag	hypothetical protein	1	0.58	0.785	0.95	1.085
l8702	yoah	hypothetical protein	1	1.13	1.265	1.21	1.21
l9467	yoai	hypothetical protein
l10754	yoba	hypothetical protein	1	0.34	0.62	0.335	0.32	1	1.07527	0.806373	0.596542	0.465211	4.86	3.39	2.988	2.469	2.322	4710	5064.54	3798.01	2809.71	2191.14																969.136	1493.96	1271.09	1138	943.645
l11956	yobc	hypothetical protein
l57401	yofm	putative dna-binding protein	1		2.685	1.22	1.165	1	1.12966	0.969806	0.97097
l200059	yoga	hypothetical protein	1	0.8	1.095	1.425	1.225
l63985	yoge	hypothetical protein	1	1.04	0.91	0.745	0.64
l65498	yogg	hypothetical protein	1	0.84	0.985	0.885	0.89	1	0.877703	0.872249	0.777966	0.610003
l67275	yogi	phosphate-starvation-inducible protein psie	1	0.27	0.53	0.47	0.38
l67760	yogj	cation transporter	1	0.33	0.495	0.525	0.46
l69000	yogl	transcription regulator
l69383	yogm	hypothetical protein
l71486	yohc	transcription regulator	1		0.88	1	1.25
l72115	yohd	hypothetical protein						1	0.759097	0.670194	0.551034	0.323179
l76469	yohh	lipopolysaccharide biosynthesis protein
l78550	yohj	lipopolysaccharide biosynthesis protein
l79678	yoia	hypothetical protein
l83097	yoib	hypothetical protein
l84260	yoic	hypothetical protein
l95697	yojb	hypothetical protein	1	1.28	1.51	1.6	1.61
l96054	yojc	hypothetical protein
l101688	ypaa	hypothetical protein	1	0.76	1.18	1.725	1.665
l103246	ypac	hypothetical protein	1	0.61	0.705	0.72	0.865	1	0.947423	1.02301	0.889427
l104065	ypad	hypothetical protein	1	1.21	0.74	1.915	3.575
l104745	ypae	hypothetical protein	1	1.22	0.76	1.69	2.775
l106083	ypag	hypothetical protein	1			0.51	0.57
l106608	ypah	hypothetical protein	1	1.62	1.985	1.54	1.62
l108008	ypai	oxidoreductase	1	1.41	1.14	0.82	0.855	1	1.02344	0.70637	0.859696	0.588782
l111525	ypbb	cationic transporter
l112499	ypbc	hypothetical protein
l113994	ypbd	sugar transport symporter	1	1.18	1.195	1.465	1.395
l118696	ypbg	sugar kinase	1	0.96	0.955	0.575	0.485	1	0.24143	0.588742	0.609711	0.697741
l119614	ypca	beta-glucosidase (ec:3,2,1,21)	1	1.21	1.055	0.62	0.52
l121071	ypcb	hypothetical protein	1	0.99	0.99	0.57	0.525
l121794	ypcc	hypothetical protein	1	0.68	0.75	0.305	0.285
l122924	ypcd	endo-beta-n-acetylglucosaminidase (ec:3,2,1,96)	1	0.7	0.69	0.295	0.275
l127223	ypcg	sugar abc transporter substrate binding protein	1	0.58	0.655	0.15	0.155	1	0.821481	0.505484	0.255975	0.17704	3.33	2.514	2.37	0.93	1.032	7800	6407.55	3942.78	1996.61	1380.91																2342.34	2548.75	1663.62	2146.89	1338.09
l128777	ypch	sugar abc transporter permease protein	1	0.61	0.74	0.32	0.27
l129753	ypda	sugar abc transporter substrate binding protein	1	0.66	0.745	0.325	0.28
l130682	ypdb	sugar hydrolase	1	0.74	0.765	0.28	0.265	1	0.77029	0.565178	0.435784	0.441186	2.868	2.397	2.526	1.527	1.608	714	549.987	403.537	311.15	315.007																248.954	229.448	159.753	203.766	195.9
l133416	ypdc	hypothetical protein	1	1.36	1.045	0.31	0.295	1	0.899895	0.630359	0.472001	0.419433	2.157	1.956	2.463	1.35	1.497	2145	1930.28	1352.12	1012.44	899.683																994.437	986.848	548.973	749.957	600.991
l135972	ypdd	sugar hydrolase	1	0.79	0.79	0.64	0.58	1	0.656683	0.676138	0.6057	0.481349	0.948	1.131	1.194	1.002	1.053	138	90.6223	93.307	83.5866	66.4261																145.57	80.1258	78.1466	83.4198	63.0827
l154512	ypfd	transcription regulator	1	1.08	1.09	1.19	1.195
l156385	ypfe	transport protein	1		1.3		0.79
l157841	ypff	hypothetical protein	1	0.69	0.585	0.625	0.7	1	1.32542	1.45563	1.58361	1.74376
l161121	ypgb	oxidoreductase	1				0.93
l162229	ypgc	transcription regulator	1			0.75	1.05
l162870	ypgd	abc transporter atp binding and permease protein	1	1.9	1.415	0.855	0.84
l169187	ypgh	hypothetical protein	1		3.155	1.84	1.68
l170617	ypha	nadh dehydrogenase	1	0.62	0.5	0.425	0.44	1	0.947962	0.849435	0.789909	0.685377
l172964	yphc	oxidoreductase	1	2.52	2	3.085	3.05	1	1.57447	1.4384	1.41173	1.59703	1.425	3.96	4.17	5.07	5.31	2298	3618.13	3305.44	3244.15	3669.98																1612.63	913.669	792.672	639.872	691.145
l177031	yphf	hypothetical protein	1	3.67	3.085	2.49	2.5	1	1.4991	1.7978	1.96004	3.85992	1.215	2.499	3.15	3.99	4.35	2541	3809.22	4568.2	4980.47	9808.05																2091.36	1524.3	1450.22	1248.24	2254.72
l178204	yphh	hypothetical protein	1	0.83	0.84	0.815	0.815	1	1.17566	0.985697	1.02427
l178621	yphi	hypothetical protein	1	1.22	1.13	0.915	0.935
l178933	yphj	hypothetical protein	1	1.06	0.975	0.785	0.805
l179277	yphk	hypothetical protein	1	1.13	0.91	0.83	0.835	1	0.720439	0.740316	0.609153
l179660	ypia	oxidoreductase	1	1.47	1.15	0.91	0.955
l180636	ypib	transporter	1			1.28	1.28
l183494	ypie	hypothetical protein
l184576	ypih	hypothetical protein
l186747	ypij	hypothetical protein
l187015	ypik	hypothetical protein
l187666	ypil	hypothetical protein
l190278	ypja	dehydrogenase	1	0.7	0.62	0.575	0.54
l191436	ypjb	hypothetical protein	1	1.14	0.96	0.78	0.86
l191765	ypjc	hypothetical protein	1	2.74	2.38	1.85	2.02
l194226	ypjf	oxidoreductase	1	0.92	0.89	0.775	0.75	1	0.835187	0.721248	0.667702	0.500602	0.9	1.068	1.167	1.287	1.302	1893	1581.01	1365.32	1263.96	947.639																2103.33	1480.35	1169.94	982.098	727.833
l195415	ypjg	abc transporter atp binding protein	1	1.4	1.07	0.83	0.85	1	0.984639	0.948999	0.907317	0.994485
l198485	ypjh	oxidoreductase	1	3.53	3.24	4.055	3.965
l199664	ypji	hypothetical protein	1	1.12	1.14	0.83	0.92
l3279	yqab	hypothetical protein	1	1.25	1.435	1.495	1.5
l4747	yqac	hypothetical protein	1	0.8	1.01	1.21	1.145	1	1.18664	1.02679	1.06804		1.149	1.38	1.86	2.16	2.358	309	366.673	317.278	330.024	0																268.93	265.705	170.58	152.789	0
l5610	yqad	hypothetical protein	1	1.26	1.365	1.275	1.25
l7563	yqag	hypothetical protein	1	1.59	1.34	1.44	1.285
l9737	yqba	hypothetical protein	1	0.77	0.88	0.845	1.005						0.282	0.303	0.396	0.468	0.528
l15267	yqbf	hypothetical protein
l17640	yqbh	transcription regulator
l18033	yqbi	hypothetical protein
l18831	yqbj	hypothetical protein
l19328	yqbk	hypothetical protein	1	0.6	0.67	0.65	0.88
l24314	yqca	hypothetical protein	1		0.58	0.46	0.68
l25107	yqcb	hypothetical protein	1		0.69	0.46	0.74
l25903	yqcc	hypothetical protein	1	0.61	0.645	0.61	0.7
l26722	yqcd	hypothetical protein	1		0.68	0.46	0.72
l27628	yqce	hypothetical protein
[truncated: 331 more rows]
[truncated: 24 more columns]

## Sheet: Table S9
specific groth rate, h-1							0.1	0.2	0.3	0.4	0.5	0.1	0.2	0.3	0.4	0.5	0.1	0.2	0.3	0.4	0.5	0.1	0.2	0.3	0.4	0.5	0.1	0.2	0.3	0.4	0.5	0.1	0.2	0.3	0.4	0.5	0.1	0.2	0.3	0.4	0.5	0.1	0.2	0.3	0.4	0.5	0.1	0.2	0.3
unit							unitless	unitless	unitless	unitless	unitless	unitless	unitless	unitless	unitless	unitless	molecules fl-1	molecules fl-1	molecules fl-1	molecules fl-1	molecules fl-1	molecules fl-1	molecules fl-1	molecules fl-1	molecules fl-1	molecules fl-1	mmol gdw-1	mmol gdw-1	mmol gdw-1	mmol gdw-1	mmol gdw-1	mmol (h*gdw)-1	mmol (h*gdw)-1	mmol (h*gdw)-1	mmol (h*gdw)-1	mmol (h*gdw)-1	unitless	unitless	unitless	unitless	unitless	unitless	unitless	unitless	unitless	unitless	s-1	s-1	s-1
Main group	Sub group	kegg_id	name	definition	genes in group		rel_mRNA	rel_mRNA	rel_mRNA	rel_mRNA	rel_mRNA	rel_prot	rel_prot	rel_prot	rel_prot	rel_prot	abs_mRNA	abs_mRNA	abs_mRNA	abs_mRNA	abs_mRNA	abs_prot	abs_prot	abs_prot	abs_prot	abs_prot	flux	flux	flux	flux	flux	spec_flux	spec_flux	spec_flux	spec_flux	spec_flux	rel_flux	rel_flux	rel_flux	rel_flux	rel_flux	pm	pm	pm	pm	pm	kcat	kcat	kcat
AMINO-ACID BIOSYNTHESIS	Aromatic amino-acid family	l0057	aroa	3-phosphoshikimate 1-carboxyvinyltransferase (ec:2,5,1,19)	17		1	1.09	1.125	1.285	1.485																0.127749	0.120151	0.126133	0.129556	0.134341	0.0127749	0.0240301	0.0378398	0.0518226	0.0671703	1	0.94052	0.987346	1.01415	1.0516
AMINO-ACID BIOSYNTHESIS	Aromatic amino-acid family	l0060	arob	3-dehydroquinate synthase (ec:4,2,3,4)	17		1	1.02	1.04	1.095	1.19	1	0.953918	1.01549	0.987633	0.815417	0.693	0.948	1.146	1.311	1.548	381	363.443	386.904	376.288	310.674	0.127749	0.120151	0.126133	0.129556	0.134341	0.0127749	0.0240301	0.0378398	0.0518226	0.0671703	1	0.94052	0.987346	1.01415	1.0516	549.784	383.378	337.612	287.024	200.694	1.68209	3.31692	4.90638
AMINO-ACID BIOSYNTHESIS	Aromatic amino-acid family	l0059	aroc	chorismate synthase (ec:4,2,3,5)	17		1	0.91	0.945	0.96	1.04	1	0.930944	0.904091	0.969612	1.16945	0.855	1.146	1.302	1.368	1.617	1221	1136.68	1103.89	1183.9	1427.9	0.127749	0.120151	0.126133	0.129556	0.134341	0.0127749	0.0240301	0.0378398	0.0518226	0.0671703	1	0.94052	0.987346	1.01415	1.0516	1428.07	991.87	847.845	865.421	883.052	0.524877	1.06055	1.71963
AMINO-ACID BIOSYNTHESIS	Aromatic amino-acid family	l0062	arod	3-dehydroquinate dehydratase (ec:4,2,1,10)	17		1	2.03	1.865	1.245	1.225	1	0.741976	0.783489	0.794473	0.72058	0.57	0.648	1.062	1.326	1.359	3660	2715.63	2867.57	2907.77	2637.32																6421.05	4190.79	2700.16	2192.89	1940.63
AMINO-ACID BIOSYNTHESIS	Aromatic amino-acid family	l0061	aroe	shikimate 5-dehydrogenase (ec:1,1,1,25)	17		1	1.22	1.13	1.18	1.335	1	1.06178	0.997804	0.982626	1.93696											0.127749	0.120151	0.126133	0.129556	0.134341	0.0127749	0.0240301	0.0378398	0.0518226	0.0671703	1	0.94052	0.987346	1.01415	1.0516
AMINO-ACID BIOSYNTHESIS	Aromatic amino-acid family	l0063	arof	phospho-2-dehydro-3-deoxyheptonate aldolase (ec:2,5,1,54)	17		1	2.09	1.45667	1.1275	1.28083	1	1.2239	1.31328	1.62894	1.48453	0.357	0.531	0.615	0.96	1.068	1035	1266.73	1359.25	1685.96	1536.49	0.127749	0.120151	0.126133	0.129556	0.134341	0.0127749	0.0240301	0.0378398	0.0518226	0.0671703	1	0.94052	0.987346	1.01415	1.0516	2899.16	2385.56	2210.16	1756.21	1438.66	0.619203	0.951669	1.39658
AMINO-ACID BIOSYNTHESIS	Aromatic amino-acid family	l0064	aroh	phospho-2-dehydro-3-deoxyheptonate aldolase (ec:2,5,1,54)	17		1	9.21	14.71	7.205	6.86	1	1.33209	1.60463	2.21102	2.2048											0.127749	0.120151	0.126133	0.129556	0.134341	0.0127749	0.0240301	0.0378398	0.0518226	0.0671703	1	0.94052	0.987346	1.01415	1.0516
AMINO-ACID BIOSYNTHESIS	Aromatic amino-acid family	l0056	arok	shikimate kinase (ec:2,7,1,71)	17		1	1.22	1.25	1.64	1.66																0.127749	0.120151	0.126133	0.129556	0.134341	0.0127749	0.0240301	0.0378398	0.0518226	0.0671703	1	0.94052	0.987346	1.01415	1.0516
AMINO-ACID BIOSYNTHESIS	Aromatic amino-acid family	l0055	phea	prephenate dehydratase (ec:4,2,1,51)	17		1	1.24	1.305	1.695	1.765																0.0694172	0.0492336	0.0535947	0.0732892	0.0691626	0.00694172	0.00984672	0.0160784	0.0293157	0.0345813	1	0.709242	0.772066	1.05578	0.996331
AMINO-ACID BIOSYNTHESIS	Aromatic amino-acid family	l0048	trpa	tryptophan synthase subunit alpha (ec:4,2,1,20)	17		1	1.5	1.26	1.375	1.445																0.0518224	0.0486802	0.0441754	0.0376747	0.040771	0.00518224	0.00973604	0.0132526	0.0150699	0.0203855	1	0.939366	0.852439	0.726997	0.786744
AMINO-ACID BIOSYNTHESIS	Aromatic amino-acid family	l0049	trpb	tryptophan synthase subunit beta (ec:4,2,1,20)	17		1	1.14	1.1	1.45	1.365	1	0.918871	0.916454	0.938017												0.0518224	0.0486802	0.0441754	0.0376747	0.040771	0.00518224	0.00973604	0.0132526	0.0150699	0.0203855	1	0.939366	0.852439	0.726997	0.786744
AMINO-ACID BIOSYNTHESIS	Aromatic amino-acid family	l0051	trpc	indole-3-glycerol-phosphate synthase (ec:4,1,1,48)	17		1	1.45	1.25	1.41	1.34																0.0518224	0.0486802	0.0441754	0.0376747	0.040771	0.00518224	0.00973604	0.0132526	0.0150699	0.0203855	1	0.939366	0.852439	0.726997	0.786744
AMINO-ACID BIOSYNTHESIS	Aromatic amino-acid family	l0052	trpd	anthranilate phosphoribosyltransferase (ec:2,4,2,18)	17		1	1.56	1.255	1.38	1.315																0.0518224	0.0486802	0.0441754	0.0376747	0.040771	0.00518224	0.00973604	0.0132526	0.0150699	0.0203855	1	0.939366	0.852439	0.726997	0.786744
AMINO-ACID BIOSYNTHESIS	Aromatic amino-acid family	l0054	trpe	anthranilate synthase component i (ec:4,1,3,27)	17		1	1.78	1.345	1.46	1.41																0.0518224	0.0486802	0.0441754	0.0376747	0.040771	0.00518224	0.00973604	0.0132526	0.0150699	0.0203855	1	0.939366	0.852439	0.726997	0.786744
AMINO-ACID BIOSYNTHESIS	Aromatic amino-acid family	l0050	trpf	phosphorybosyl-anthranilate isomerase (ec:5,3,1,24)	17		1	1.53	1.39	1.705	1.57																0.0518224	0.0486802	0.0441754	0.0376747	0.040771	0.00518224	0.00973604	0.0132526	0.0150699	0.0203855	1	0.939366	0.852439	0.726997	0.786744
AMINO-ACID BIOSYNTHESIS	Aromatic amino-acid family	l0053	trpg	anthranilate synthase component ii (ec:4,1,3,27)	17		1	1.64	1.305	1.48	1.535																0.0518224	0.0486802	0.0441754	0.0376747	0.040771	0.00518224	0.00973604	0.0132526	0.0150699	0.0203855	1	0.939366	0.852439	0.726997	0.786744
AMINO-ACID BIOSYNTHESIS	Aromatic amino-acid family	l0058	tyra	prephenate dehydrogenase (ec:1,3,1,12)	17		1	1.07	1.32	1.305	1.37	1	1.1075	0.95103	1.06802	0.886002	0.414	0.573	0.837	0.915	1.116	342	378.766	325.252	365.264	303.013	0.00650956	0.0222368	0.0283625	0.0185925	0.0244071	0.000650956	0.00444736	0.00850874	0.00743702	0.0122035	1	3.41602	4.35705	2.85619	3.74943	826.087	661.023	388.593	399.196	271.517	0.0954862	0.589043	1.31238
AMINO-ACID BIOSYNTHESIS	Aromatic amino-acid family				17	AVG	1	1.86471	2.06186	1.70574	1.71711	1	1.03387	1.06078	1.19754	1.31682	0.5778	0.7692	0.9924	1.176	1.3416	1327.8	1172.25	1208.57	1303.84	1243.08	0.083308	0.0783304	0.0796321	0.0789062	0.0824594	0.0083308	0.0156661	0.0238896	0.0315625	0.0412297	1	1.08028	1.12548	1.00625	1.10088	2424.83	1722.52	1296.87	1100.15	946.911	0.730413	1.47955	2.33374
AMINO-ACID BIOSYNTHESIS	Aromatic amino-acid family				17	STDEV	0	1.86614	3.16801	1.38937	1.29694	0	0.175591	0.249965	0.447498	0.536581	0.182074	0.238273	0.241193	0.196146	0.221134	1216.92	857.438	921.013	945.967	873.758	0.0409691	0.0374079	0.0412635	0.0457764	0.0464718	0.00409691	0.00748157	0.012379	0.0183106	0.0232359	0	0.605656	0.837533	0.498188	0.695229	2156.85	1413.22	974.687	752.608	670.28	0.583829	1.07508	1.49307
AMINO-ACID BIOSYNTHESIS	Aromatic amino-acid family				17	AVG STDEV	0	100.077	153.648	81.4527	75.5308	0	16.9838	23.5642	37.368	40.7483	31.5116	30.9768	24.304	16.6791	16.4829	91.6497	73.1446	76.2066	72.5527	70.2898	49.1779	47.7565	51.8177	58.0137	56.3571	49.1779	47.7565	51.8177	58.0137	56.3571	0	56.0647	74.4159	49.5094	63.1519	88.9486	82.0433	75.1567	68.4098	70.7859	79.9314	72.6626	63.9775
AMINO-ACID BIOSYNTHESIS	Aromatic amino-acid family				17	MIN	1	0.91	0.945	0.96	1.04	1	0.741976	0.783489	0.794473	0.72058	0.357	0.531	0.615	0.915	1.068	342	363.443	325.252	365.264	303.013	0.00650956	0.0222368	0.0283625	0.0185925	0.0244071	0.000650956	0.00444736	0.00850874	0.00743702	0.0122035	1	0.709242	0.772066	0.726997	0.786744	549.784	383.378	337.612	287.024	200.694	0.0954862	0.589043	1.31238
AMINO-ACID BIOSYNTHESIS	Aromatic amino-acid family				17	MAX	1	9.21	14.71	7.205	6.86	1	1.33209	1.60463	2.21102	2.2048	0.855	1.146	1.302	1.368	1.617	3660	2715.63	2867.57	2907.77	2637.32	0.127749	0.120151	0.126133	0.129556	0.134341	0.0127749	0.0240301	0.0378398	0.0518226	0.0671703	1	3.41602	4.35705	2.85619	3.74943	6421.05	4190.79	2700.16	2192.89	1940.63	1.68209	3.31692	4.90638
AMINO-ACID BIOSYNTHESIS	Aromatic amino-acid family				17	SUM	17	31.7	35.0517	28.9975	29.1908	8	8.27097	8.48627	9.58035	9.21773	2.889	3.846	4.962	5.88	6.708	6639	5861.26	6042.86	6519.18	6215.39	1.33293	1.25329	1.27411	1.2625	1.31935	0.133293	0.250657	0.382234	0.505	0.659675	16	17.2845	18.0076	16.1	17.6141	12124.2	8612.62	6484.36	5500.74	4734.55	2.92165	5.91819	9.33498
AMINO-ACID BIOSYNTHESIS	Aromatic amino-acid family				17	COUNT	17	17	17	17	17	8	8	8	8	7	5	5	5	5	5	5	5	5	5	5	16	16	16	16	16	16	16	16	16	16	16	16	16	16	16	5	5	5	5	5	4	4	4
AMINO-ACID BIOSYNTHESIS	Aromatic amino-acid family				17	REL COUNT	100	100	100	100	100	47.0588	47.0588	47.0588	47.0588	41.1765	29.4118	29.4118	29.4118	29.4118	29.4118	29.4118	29.4118	29.4118	29.4118	29.4118	94.1176	94.1176	94.1176	94.1176	94.1176	94.1176	94.1176	94.1176	94.1176	94.1176	94.1176	94.1176	94.1176	94.1176	94.1176	29.4118	29.4118	29.4118	29.4118	29.4118	23.5294	23.5294	23.5294
AMINO-ACID BIOSYNTHESIS	Aromatic amino-acid family				17	CI	0	0.959483	1.62884	0.714347	0.666828	0	0.146797	0.208976	0.374118	0.496255	0.226075	0.295855	0.29948	0.243547	0.274574	1511.01	1064.65	1143.59	1174.57	1084.91	0.0218309	0.0199332	0.0219878	0.0243925	0.024763	0.00218309	0.00398665	0.00659633	0.00975701	0.0123815	0	0.322731	0.44629	0.265465	0.370461	2678.09	1754.74	1210.23	934.486	832.262	0.929003	1.71069	2.37581
AMINO-ACID BIOSYNTHESIS	Aromatic amino-acid family				17	AVG+CI	1	2.82419	3.6907	2.42008	2.38394	1	1.18067	1.26976	1.57166	1.81307	0.803875	1.06506	1.29188	1.41955	1.61617	2838.81	2236.9	2352.16	2478.41	2327.99	0.105139	0.0982636	0.10162	0.103299	0.107222	0.0105139	0.0196527	0.030486	0.0413195	0.0536112	1	1.40301	1.57177	1.27171	1.47135	5102.92	3477.26	2507.11	2034.63	1779.17	1.65942	3.19023	4.70955
AMINO-ACID BIOSYNTHESIS	Aromatic amino-acid family				17	AVG-CI	1	0.905223	0.433023	0.991389	1.05028	1	0.887074	0.851808	0.823426	0.820564	0.351725	0.473345	0.69292	0.932453	1.06703	-183.211	107.601	64.9847	129.262	158.165	0.0614771	0.0583971	0.0576443	0.0545137	0.0576964	0.00614771	0.0116794	0.0172933	0.0218055	0.0288482	1	0.757548	0.679186	0.740783	0.730423	-253.257	-32.2153	86.6391	165.661	114.649	-0.19859	-0.231141	-0.0420648
AMINO-ACID BIOSYNTHESIS	Aromatic amino-acid family				17	T-TEST PVALUE		0.0823484	0.198734	0.0591213	0.0418858		0.625487	0.540484	0.281067			0.00698615	0.000522504	0.000199005	1.05803e-05		0.488496	0.552015	0.919355	0.757298		0.0121424	0.082898	0.0754749	0.736278		6.72645e-07	3.15393e-06	1.43612e-05	8.01577e-06		0.615176	0.570371	0.961896	0.582414		0.14484	0.159237	0.148292	0.129192		0.0869402	0.0616577
AMINO-ACID BIOSYNTHESIS	Aromatic amino-acid family				17	ratio 1 to1	1	1	1	1	1																1	1	1	1	1	1	1	1	1	1	1	1	1	1	1
AMINO-ACID BIOSYNTHESIS	Aromatic amino-acid family				17	ratio 1 to2	1	1.06863	1.08173	1.17352	1.2479																1	1	1	1	1	1	1	1	1	1	1	1	1	1	1
AMINO-ACID BIOSYNTHESIS	Aromatic amino-acid family				17	ratio 1 to3	1	1.1978	1.19048	1.33854	1.42788																1	1	1	1	1	1	1	1	1	1	1	1	1	1	1
AMINO-ACID BIOSYNTHESIS	Aromatic amino-acid family				17	ratio 1 to4	1	0.536946	0.603217	1.03213	1.21224
AMINO-ACID BIOSYNTHESIS	Aromatic amino-acid family				17	ratio 1 to5	1	0.893443	0.995575	1.08898	1.11236																1	1	1	1	1	1	1	1	1	1	1	1	1	1	1
AMINO-ACID BIOSYNTHESIS	Aromatic amino-acid family				17	ratio 1 to6	1	0.521531	0.772311	1.13969	1.1594																1	1	1	1	1	1	1	1	1	1	1	1	1	1	1
AMINO-ACID BIOSYNTHESIS	Aromatic amino-acid family				17	ratio 1 to7	1	0.11835	0.0764786	0.178348	0.216472																1	1	1	1	1	1	1	1	1	1	1	1	1	1	1
AMINO-ACID BIOSYNTHESIS	Aromatic amino-acid family				17	ratio 1 to8	1	0.893443	0.9	0.783537	0.894578																1	1	1	1	1	1	1	1	1	1	1	1	1	1	1
AMINO-ACID BIOSYNTHESIS	Aromatic amino-acid family				17	ratio 1 to9	1	0.879032	0.862069	0.758112	0.84136																1.84031	2.44042	2.35345	1.76774	1.94239	1.84031	2.44042	2.35345	1.76774	1.94239	1	1.32609	1.27884	0.960568	1.05547
AMINO-ACID BIOSYNTHESIS	Aromatic amino-acid family				17	ratio 1 to10	1	0.726667	0.892857	0.934545	1.02768																2.46513	2.46816	2.85527	3.43882	3.29501	2.46513	2.46816	2.85527	3.43882	3.29501	1	1.00123	1.15826	1.39498	1.33664
AMINO-ACID BIOSYNTHESIS	Aromatic amino-acid family				17	ratio 1 to11	1	0.95614	1.02273	0.886207	1.08791																2.46513	2.46816	2.85527	3.43882	3.29501	2.46513	2.46816	2.85527	3.43882	3.29501	1	1.00123	1.15826	1.39498	1.33664
AMINO-ACID BIOSYNTHESIS	Aromatic amino-acid family				17	ratio 1 to12	1	0.751724	0.9	0.911348	1.10821																2.46513	2.46816	2.85527	3.43882	3.29501	2.46513	2.46816	2.85527	3.43882	3.29501	1	1.00123	1.15826	1.39498	1.33664
AMINO-ACID BIOSYNTHESIS	Aromatic amino-acid family				17	ratio 1 to13	1	0.698718	0.896414	0.931159	1.12928																2.46513	2.46816	2.85527	3.43882	3.29501	2.46513	2.46816	2.85527	3.43882	3.29501	1	1.00123	1.15826	1.39498	1.33664
AMINO-ACID BIOSYNTHESIS	Aromatic amino-acid family				17	ratio 1 to14	1	0.61236	0.836431	0.880137	1.05319																2.46513	2.46816	2.85527	3.43882	3.29501	2.46513	2.46816	2.85527	3.43882	3.29501	1	1.00123	1.15826	1.39498	1.33664
AMINO-ACID BIOSYNTHESIS	Aromatic amino-acid family				17	ratio 1 to15	1	0.712418	0.809353	0.753666	0.94586																2.46513	2.46816	2.85527	3.43882	3.29501	2.46513	2.46816	2.85527	3.43882	3.29501	1	1.00123	1.15826	1.39498	1.33664
AMINO-ACID BIOSYNTHESIS	Aromatic amino-acid family				17	ratio 1 to16	1	0.664634	0.862069	0.868243	0.967427																2.46513	2.46816	2.85527	3.43882	3.29501	2.46513	2.46816	2.85527	3.43882	3.29501	1	1.00123	1.15826	1.39498	1.33664
AMINO-ACID BIOSYNTHESIS	Aromatic amino-acid family				17	ratio 1 to17	1	1.01869	0.852273	0.984674	1.08394																19.6249	5.40323	4.44716	6.96819	5.50416	19.6249	5.40323	4.44716	6.96819	5.50416	1	0.275326	0.226609	0.35507	0.280469
AMINO-ACID BIOSYNTHESIS	Aromatic amino-acid family				17	correl_ratio		-0.183291	-0.101656	-0.315954	-0.156872																0.526725	0.808393	0.88999	0.85197	0.885978	0.526725	0.808393	0.88999	0.85197	0.885978		-0.365489	-0.109381	0.240996	0.15064
AMINO-ACID BIOSYNTHESIS	Aromatic amino-acid family				17	correl_mRNA_to_prot		0.627521	0.801641	0.840562	0.675462						0.177739	-0.0676765	0.0161326	0.208494	0.0675878
AMINO-ACID BIOSYNTHESIS	Aspartate family	l00396	asnb	asparagine synthetase b	17		1	2.71	2.615	3.225	3.525	1	1.23953	1.5093	1.78079	1.86604	0.2562	0.657	0.915	1.365	1.554	516	639.599	778.797	918.889	962.879																2014.05	973.515	851.144	673.179	619.613
AMINO-ACID BIOSYNTHESIS	Aspartate family	l0095	asnh	asparagine synthetase (ec:6,3,5,4)	17		1	0.93	0.855	0.995	0.925	1	0.9394	0.987053	0.96124	1.11509	1.329	1.599	1.719	2.232	2.331	549	515.73	541.892	527.721	612.187																413.093	322.533	315.237	236.434	262.628
AMINO-ACID BIOSYNTHESIS	Aspartate family	l0098	aspb	aspartate aminotransferase (ec:2,6,1,1)	17		1	2.08	1.755	1.285	1.235	1	0.918706	0.89206	0.842045	0.8918	1.017	1.314	1.878	2.409	2.556	2694	2474.99	2403.21	2268.47	2402.51	-1.08229	-0.680181	-0.479929	-0.410988	-0.0370711	-0.108229	-0.136036	-0.143979	-0.164395	-0.0185355	1	0.628465	0.443439	0.379739	0.0342524	2648.97	1883.56	1279.66	941.664	939.949	-2.0154	-2.75737	-3.00554
AMINO-ACID BIOSYNTHESIS	Aspartate family	l162604	aspc	aminotransferase alat (ec:2,6,1,2)	17		1	1.21	1.055	0.89	0.955	1	0.934611	0.922356	0.831646	0.681689	1.746	2.409	2.664	2.787	3.03	2211	2066.43	2039.33	1838.77	1507.21	0.0823332	0.0273525	0.0217999	0.0453593	-0.035056	0.00823332	0.0054705	0.00653997	0.0181437	-0.017528	1	0.332217	0.264777	0.550924	-0.425782	1266.32	857.794	765.514	659.767	497.43	0.186811	0.132807	0.160881
AMINO-ACID BIOSYNTHESIS	Aspartate family	l64332	ceo	n5-carboxyethyl-ornithine synthase (ec:1,5,1,24)	17		1	0.48	0.65	0.465	0.37
AMINO-ACID BIOSYNTHESIS	Aspartate family	l0093	dapa	dihydrodipicolinate synthase (ec:4,2,1,52)	17		1	1.26	1.065	1.39	1.145	1	1.04673	1.06013	0.995701	1.635
AMINO-ACID BIOSYNTHESIS	Aspartate family	l0094	dapb	dihydrodipicolinate reductase (ec:1,3,1,26)	17		1	1.27	1.385	1.515	1.43	1	1.11312	1.25469	1.23538	1.29204
AMINO-ACID BIOSYNTHESIS	Aspartate family	l0090	hom	homoserine dehydrogenase (ec:1,1,1,3)	17		1	1.58	1.405	1.655	1.7																-0.482186	-0.418822	-0.354367	-0.321597	-0.242339	-0.0482186	-0.0837644	-0.10631	-0.128639	-0.121169	1	0.868589	0.734917	0.666956	0.502583
AMINO-ACID BIOSYNTHESIS	Aspartate family	l0121	lysa	diaminopimelate decarboxylase (ec:4,1,1,20)	17		1	1.14	1.08	0.94	0.985	1	0.926235	0.771295	0.604632	0.674091	0.507	0.645	0.813	0.843	0.972	441	408.47	340.141	266.643	297.274	0.0934432	0.0021186	0.0071491	0.00598745	-0.0381836	0.00934432	0.00042372	0.00214473	0.00239498	-0.0190918	1	0.0226726	0.0765075	0.0640759	-0.408629	869.822	633.286	418.378	316.302	305.838	1.06298	0.0520396	0.316321
AMINO-ACID BIOSYNTHESIS	Aspartate family	l0101	meta	homoserine o-succinyltransferase (ec:2,3,1,46)	17		1	1.54	1.12	0.72	0.71
AMINO-ACID BIOSYNTHESIS	Aspartate family	l0102	metb1	cystathionine gamma-synthase (ec:2,5,1,48)	17		1	1.23	0.985	0.72	0.665
AMINO-ACID BIOSYNTHESIS	Aspartate family	l0181	metb2	cystathionine gamma-synthase/cystathionine beta-lyase (ec:2,5,1,48	17		1	1.14	1.215	2.4	1.61	1	0.999464	0.929984	1.15174	1.1171	0.69	1.524	1.413	2.238	2.139	4740	4737.46	4408.13	5459.25	5295.05	0.72936	0.419337	0.310843	0.267981	0.221863	0.072936	0.0838674	0.0932529	0.107193	0.110931	1	0.574939	0.426186	0.36742	0.304189	6869.57	3108.57	3119.69	2439.34	2475.48	0.771931	0.888103	1.06126
AMINO-ACID BIOSYNTHESIS	Aspartate family	l0100	mete	5-methyltetrahydropteroyltriglutamate--homocysteine	17
AMINO-ACID BIOSYNTHESIS	Aspartate family	l0099	metf	5,10-methylenetetrahydrofolate reductase	17
AMINO-ACID BIOSYNTHESIS	Aspartate family	l0097	thra	aspartate kinase (ec:2,7,2,4)	17		1	1.89	1.59	1.845	1.7	1	1.30196	1.24743	1.31974	1.75386	0.381	0.783	0.912	1.146	1.26	669	871.014	834.529	882.908	1173.33	-0.482186	-0.418822	-0.354367	-0.321597	-0.242339	-0.0482186	-0.0837644	-0.10631	-0.128639	-0.121169	1	0.868589	0.734917	0.666956	0.502583	1755.91	1112.41	915.054	770.426	931.217	-3.6158	-4.82447	-6.3907
AMINO-ACID BIOSYNTHESIS	Aspartate family	l0091	thrb	homoserine kinase (ec:2,7,1,39)	17		1	1.14	1.22	1.48	1.59	1	1.054	0.966137	1.15121	0.870351											-0.482186	-0.418822	-0.354367	-0.321597	-0.242339	-0.0482186	-0.0837644	-0.10631	-0.128639	-0.121169	1	0.868589	0.734917	0.666956	0.502583
AMINO-ACID BIOSYNTHESIS	Aspartate family	l0092	thrc	threonine synthase (ec:4,2,3,1)	17		1	1.48	1.33	1.23	1.305	1	0.975027	1.06407	1.0649	1.02457	0.831	1.443	1.587	1.89	2.07	1254	1222.68	1334.34	1335.39	1284.81	-0.482186	-0.418822	-0.354367	-0.321597	-0.242339	-0.0482186	-0.0837644	-0.10631	-0.128639	-0.121169	1	0.868589	0.734917	0.666956	0.502583	1509.03	847.321	840.794	706.555	620.679	-1.929	-3.43685	-3.9969
AMINO-ACID BIOSYNTHESIS	Aspartate family				17	AVG	1	1.40533	1.28833	1.38367	1.32333	1	1.0408	1.05495	1.08537	1.17469	0.84465	1.29675	1.48762	1.86375	1.989	1634.25	1617.05	1585.05	1687.25	1691.91	-0.263237	-0.238333	-0.194701	-0.172256	-0.107225	-0.0263237	-0.0476665	-0.0584102	-0.0689024	-0.0536126	1	0.629081	0.518822	0.503748	0.189295	2168.34	1217.37	1063.18	842.959	831.604	-0.92308	-1.65762	-1.97578
AMINO-ACID BIOSYNTHESIS	Aspartate family				17	STDEV	0	0.506503	0.444738	0.687327	0.705357	0	0.123864	0.199128	0.293621	0.397122	0.47118	0.558993	0.583051	0.6356	0.64286	1415.53	1370.04	1262.92	1553.73	1483.18	0.511675	0.33288	0.256544	0.228894	0.156612	0.0511675	0.0665759	0.0769632	0.0915576	0.0783059	0	0.29331	0.240113	0.204954	0.381718	1888.84	829.083	825.853	641.256	663.82	1.70807	2.12184	2.69813
AMINO-ACID BIOSYNTHESIS	Aspartate family				17	AVG STDEV	0	36.0415	34.5204	49.6743	53.3016	0	11.9009	18.8755	27.0527	33.8065	55.7841	43.1072	39.1934	34.1033	32.3208	86.6165	84.7247	79.677	92.0861	87.6634	-194.378	-139.67	-131.763	-132.88	-146.059	-194.378	-139.67	-131.763	-132.88	-146.059	0	46.6252	46.2804	40.6858	201.652	87.1099	68.1043	77.6772	76.0721	79.824	-185.041	-128.005	-136.561
AMINO-ACID BIOSYNTHESIS	Aspartate family				17	MIN	1	0.48	0.65	0.465	0.37	1	0.918706	0.771295	0.604632	0.674091	0.2562	0.645	0.813	0.843	0.972	441	408.47	340.141	266.643	297.274	-1.08229	-0.680181	-0.479929	-0.410988	-0.242339	-0.108229	-0.136036	-0.143979	-0.164395	-0.121169	1	0.0226726	0.0765075	0.0640759	-0.425782	413.093	322.533	315.237	236.434	262.628	-3.6158	-4.82447	-6.3907
AMINO-ACID BIOSYNTHESIS	Aspartate family				17	MAX	1	2.71	2.615	3.225	3.525	1	1.30196	1.5093	1.78079	1.86604	1.746	2.409	2.664	2.787	3.03	4740	4737.46	4408.13	5459.25	5295.05	0.72936	0.419337	0.310843	0.267981	0.221863	0.072936	0.0838674	0.0932529	0.107193	0.110931	1	0.868589	0.734917	0.666956	0.502583	6869.57	3108.57	3119.69	2439.34	2475.48	1.06298	0.888103	1.06126
AMINO-ACID BIOSYNTHESIS	Aspartate family				17	SUM	15	21.08	19.325	20.755	19.85	11	11.4488	11.6045	11.939	12.9216	6.7572	10.374	11.901	14.91	15.912	13074	12936.4	12680.4	13498	13535.3	-2.1059	-1.90666	-1.5576	-1.37805	-0.857802	-0.21059	-0.381332	-0.467281	-0.551219	-0.428901	8	5.03265	4.15058	4.02998	1.51436	17346.8	9738.98	8505.48	6743.67	6652.83	-5.53848	-9.94574	-11.8547
AMINO-ACID BIOSYNTHESIS	Aspartate family				17	COUNT	15	15	15	15	15	11	11	11	11	11	8	8	8	8	8	8	8	8	8	8	8	8	8	8	8	8	8	8	8	8	8	8	8	8	8	8	8	8	8	8	6	6	6
AMINO-ACID BIOSYNTHESIS	Aspartate family				17	REL COUNT	88.2353	88.2353	88.2353	88.2353	88.2353	64.7059	64.7059	64.7059	64.7059	64.7059	47.0588	47.0588	47.0588	47.0588	47.0588	47.0588	47.0588	47.0588	47.0588	47.0588	47.0588	47.0588	47.0588	47.0588	47.0588	47.0588	47.0588	47.0588	47.0588	47.0588	47.0588	47.0588	47.0588	47.0588	47.0588	47.0588	47.0588	47.0588	47.0588	47.0588	35.2941	35.2941	35.2941
AMINO-ACID BIOSYNTHESIS	Aspartate family				17	CI	0	0.280492	0.246288	0.380629	0.390614	0	0.0832132	0.133776	0.197257	0.26679	0.393917	0.467329	0.487443	0.531375	0.537444	1183.41	1145.38	1055.82	1298.95	1239.97	0.427771	0.278294	0.214476	0.19136	0.130931	0.0427771	0.0556589	0.0643428	0.0765441	0.0654654	0	0.245214	0.200739	0.171346	0.319124	1579.11	693.131	690.43	536.104	554.967	1.79251	2.22674	2.83152
AMINO-ACID BIOSYNTHESIS	Aspartate family				17	AVG+CI	1	1.68583	1.53462	1.7643	1.71395	1	1.12401	1.18873	1.28262	1.44148	1.23857	1.76408	1.97507	2.39512	2.52644	2817.66	2762.43	2640.87	2986.2	2931.88	0.164534	0.0399617	0.0197756	0.0191042	0.0237055	0.0164534	0.00799234	0.00593268	0.00764168	0.0118528	1	0.874295	0.719561	0.675094	0.508419	3747.46	1910.5	1753.61	1379.06	1386.57	0.869435	0.569115	0.855738
AMINO-ACID BIOSYNTHESIS	Aspartate family				17	AVG-CI	1	1.12484	1.04205	1.00304	0.932719	1	0.957586	0.921178	0.888109	0.907903	0.450733	0.829421	1.00018	1.33238	1.45156	450.838	471.667	529.221	388.306	451.935	-0.691008	-0.516627	-0.409177	-0.363616	-0.238156	-0.0691008	-0.103325	-0.122753	-0.145447	-0.119078	1	0.383868	0.318083	0.332402	-0.129829	589.233	524.241	372.755	306.855	276.637	-2.71559	-3.88436	-4.80729
AMINO-ACID BIOSYNTHESIS	Aspartate family				17	T-TEST PVALUE		0.00966011	0.0293792	0.0554906	0.108354		0.322116	0.403288	0.379536	0.194373		0.000896302	6.97053e-05	0.000113505	3.50976e-05		0.727278	0.534595	0.711488	0.720522		0.735168	0.52118	0.445507	0.359305		0.0137294	0.0240494	0.0391403	0.248237		0.0123214	0.00112093	0.000365149	0.000799798		0.055853	0.0290767	0.0267784	0.0245247		0.0386475	0.0803801
AMINO-ACID BIOSYNTHESIS	Aspartate family				17	ratio 1 to1	1	1	1	1	1	1	1	1	1	1	1	1	1	1	1	1	1	1	1	1																1	1	1	1	1
AMINO-ACID BIOSYNTHESIS	Aspartate family				17	ratio 1 to2	1	2.91398	3.05848	3.24121	3.81081	1	1.3195	1.52909	1.8526	1.67344	0.192777	0.410882	0.532286	0.611559	0.666667	0.939891	1.24018	1.43718	1.74124	1.57285																4.87555	3.01834	2.70002	2.84722	2.35928
AMINO-ACID BIOSYNTHESIS	Aspartate family				17	ratio 1 to3	1	1.30288	1.49003	2.50973	2.85425	1	1.34922	1.69192	2.11484	2.09245	0.251917	0.5	0.48722	0.566625	0.607981	0.191537	0.258425	0.324065	0.40507	0.40078																0.760316	0.516849	0.665131	0.714882	0.659199
AMINO-ACID BIOSYNTHESIS	Aspartate family				17	ratio 1 to4	1	2.23967	2.47867	3.6236	3.6911	1	1.32626	1.63635	2.14129	2.73738	0.146735	0.272727	0.343468	0.489774	0.512871	0.233379	0.30952	0.381889	0.49973	0.638847																1.59047	1.13491	1.11186	1.02033	1.24563
AMINO-ACID BIOSYNTHESIS	Aspartate family				17	ratio 1 to5	1	5.64583	4.02308	6.93548	9.52703
AMINO-ACID BIOSYNTHESIS	Aspartate family				17	ratio 1 to6	1	2.15079	2.4554	2.32014	3.0786	1	1.18419	1.42368	1.78848	1.14131
AMINO-ACID BIOSYNTHESIS	Aspartate family				17	ratio 1 to7	1	2.13386	1.88809	2.12871	2.46503	1	1.11357	1.20292	1.4415	1.44427
AMINO-ACID BIOSYNTHESIS	Aspartate family				17	ratio 1 to8	1	1.71519	1.86121	1.94864	2.07353
AMINO-ACID BIOSYNTHESIS	Aspartate family				17	ratio 1 to9	1	2.37719	2.4213	3.43085	3.57868	1	1.33825	1.95683	2.94525	2.76824	0.505325	1.0186	1.12546	1.61922	1.59877	1.17007	1.56584	2.28963	3.44615	3.23903																2.31547	1.53724	2.03439	2.12828	2.02595
AMINO-ACID BIOSYNTHESIS	Aspartate family				17	ratio 1 to10	1	1.75974	2.33482	4.47917	4.96479
AMINO-ACID BIOSYNTHESIS	Aspartate family				17	ratio 1 to11	1	2.20325	2.65482	4.47917	5.30075
AMINO-ACID BIOSYNTHESIS	Aspartate family				17	ratio 1 to12	1	2.37719	2.15226	1.34375	2.18944	1	1.2402	1.62293	1.54618	1.67044	0.371304	0.431102	0.647558	0.60992	0.726508	0.108861	0.135009	0.176673	0.168318	0.181845																0.293185	0.313171	0.272829	0.275967	0.2503
AMINO-ACID BIOSYNTHESIS	Aspartate family				17	ratio 1 to13
AMINO-ACID BIOSYNTHESIS	Aspartate family				17	ratio 1 to14
AMINO-ACID BIOSYNTHESIS	Aspartate family				17	ratio 1 to15	1	1.43386	1.64465	1.74797	2.07353	1	0.952049	1.20993	1.34935	1.06396	0.672441	0.83908	1.00329	1.1911	1.23333	0.7713	0.734316	0.933217	1.04075	0.820635																1.14702	0.875143	0.930158	0.873775	0.66538
AMINO-ACID BIOSYNTHESIS	Aspartate family				17	ratio 1 to16	1	2.37719	2.14344	2.17905	2.21698	1	1.17603	1.5622	1.54689	2.14401
AMINO-ACID BIOSYNTHESIS	Aspartate family				17	ratio 1 to17	1	1.83108	1.96617	2.62195	2.70115	1	1.27128	1.41842	1.67226	1.8213	0.308303	0.455301	0.57656	0.722222	0.750725	0.411483	0.523111	0.583657	0.688106	0.749435																1.33467	1.14893	1.01231	0.952763	0.998283
AMINO-ACID BIOSYNTHESIS	Aspartate family				17	correl_ratio		-0.120097	-0.098643	-0.130726	-0.150979		-0.181787	0.0663511	-0.110397	0.0318215	-0.00781235	0.0211606	0.205978	0.246157	0.286053	-0.174129	-0.18894	-0.0991107	-0.0585197	-0.0804866																-0.334123	-0.318903	-0.317618	-0.33812	-0.365423
AMINO-ACID BIOSYNTHESIS	Aspartate family				17	correl_mRNA_to_prot		0.563015	0.717542	0.846457	0.633659						0.259941	0.457168	0.381642	0.5036	0.334495
AMINO-ACID BIOSYNTHESIS	Branched chain family	l0081	ilva	threonine dehydratase (ec:4,3,1,19)	9		1		1.48	2.07	2.19																0.160741	0.0996717	0.0765969	0.100053	0.0890347	0.0160741	0.0199343	0.0229791	0.040021	0.0445174	1	0.620076	0.476524	0.622446	0.553902
AMINO-ACID BIOSYNTHESIS	Branched chain family	l0078	ilvb	acetolactate synthase catalytic subunit (ec:2,2,1,6)	9		1	1.22	1.455	2.05	2.33																0.536778	0.274783	0.210808	0.267779	0.225135	0.0536778	0.0549566	0.0632424	0.107112	0.112568	1	0.511912	0.392729	0.498864	0.41942
AMINO-ACID BIOSYNTHESIS	Branched chain family	l0080	ilvc	ketol-acid reductoisomerase (ec:1,1,1,86)	9		1	1.31	1.44	1.995	2.11																0.536778	0.274783	0.210808	0.267779	0.225135	0.0536778	0.0549566	0.0632424	0.107112	0.112568	1	0.511912	0.392729	0.498864	0.41942
AMINO-ACID BIOSYNTHESIS	Branched chain family	l0077	ilvd	dihydroxy-acid dehydratase (ec:4,2,1,9)	9		1	1.58	1.515	2.09	2.36																0.536778	0.274783	0.210808	0.267779	0.225135	0.0536778	0.0549566	0.0632424	0.107112	0.112568	1	0.511912	0.392729	0.498864	0.41942
AMINO-ACID BIOSYNTHESIS	Branched chain family	l0079	ilvh	acetolactate synthase 3 regulatory subunit (ec:2,2,1,6)	9		1		1.98	2.12	2.39833
AMINO-ACID BIOSYNTHESIS	Branched chain family	l38177,1	leua	2-isopropylmalate synthase; evidence experimental pmid:1400210;	9		1				1.65
AMINO-ACID BIOSYNTHESIS	Branched chain family	l0074	leub	3-isopropylmalate dehydrogenase (ec:1,1,1,85)	9																						0.2132	0.0945103	0.073307	0.10274	0.0958014	0.02132	0.0189021	0.0219921	0.0410959	0.0479007	1	0.443294	0.343841	0.481894	0.44935
AMINO-ACID BIOSYNTHESIS	Branched chain family	l0075	leuc	isopropylmalate isomerase large subunit (ec:4,2,1,33)	9																						0.2132	0.0945103	0.073307	0.10274	0.0958014	0.02132	0.0189021	0.0219921	0.0410959	0.0479007	1	0.443294	0.343841	0.481894	0.44935
AMINO-ACID BIOSYNTHESIS	Branched chain family	l0076	leud	isopropylmalate isomerase small subunit (ec:4,2,1,33)	9																						0.2132	0.0945103	0.073307	0.10274	0.0958014	0.02132	0.0189021	0.0219921	0.0410959	0.0479007	1	0.443294	0.343841	0.481894	0.44935
AMINO-ACID BIOSYNTHESIS	Branched chain family				9	AVG	1	1.37	1.574	2.065	2.17306																0.344382	0.172507	0.132706	0.173087	0.150263	0.0344382	0.0345015	0.0398118	0.0692348	0.0751317	1	0.497956	0.383748	0.509246	0.451459
AMINO-ACID BIOSYNTHESIS	Branched chain family				9	STDEV	0	0.152971	0.204583	0.0419524	0.254355																0.167502	0.0885895	0.0676469	0.0820105	0.0648786	0.0167502	0.0177179	0.0202941	0.0328042	0.0324393	0	0.0591144	0.0441214	0.0468767	0.0440575
AMINO-ACID BIOSYNTHESIS	Branched chain family				9	AVG STDEV	0	11.1657	12.9976	2.03159	11.705																48.6384	51.354	50.975	47.3811	43.1766	48.6384	51.354	50.975	47.3811	43.1766	0	11.8714	11.4975	9.20512	9.75893
AMINO-ACID BIOSYNTHESIS	Branched chain family				9	MIN	1	1.22	1.44	1.995	1.65																0.160741	0.0945103	0.073307	0.100053	0.0890347	0.0160741	0.0189021	0.0219921	0.040021	0.0445174	1	0.443294	0.343841	0.481894	0.41942
AMINO-ACID BIOSYNTHESIS	Branched chain family				9	MAX	1	1.58	1.98	2.12	2.39833																0.536778	0.274783	0.210808	0.267779	0.225135	0.0536778	0.0549566	0.0632424	0.107112	0.112568	1	0.620076	0.476524	0.622446	0.553902
AMINO-ACID BIOSYNTHESIS	Branched chain family				9	SUM	6	4.11	7.87	10.325	13.0383																2.41067	1.20755	0.928942	1.21161	1.05184	0.241067	0.24151	0.278683	0.484644	0.525922	7	3.48569	2.68623	3.56472	3.16021
AMINO-ACID BIOSYNTHESIS	Branched chain family				9	COUNT	6	3	5	5	6																7	7	7	7	7	7	7	7	7	7	7	7	7	7	7
AMINO-ACID BIOSYNTHESIS	Branched chain family				9	REL COUNT	66.6667	33.3333	55.5556	55.5556	66.6667	0	0	0	0	0	0	0	0	0	0	0	0	0	0	0	77.7778	77.7778	77.7778	77.7778	77.7778	77.7778	77.7778	77.7778	77.7778	77.7778	77.7778	77.7778	77.7778	77.7778	77.7778	0	0	0	0	0	0	0	0
AMINO-ACID BIOSYNTHESIS	Branched chain family				9	CI	0	0.38	0.254023	0.0520907	0.26693																0.154914	0.0819316	0.062563	0.0758471	0.0600027	0.0154914	0.0163863	0.0187689	0.0303388	0.0300014	0	0.0546717	0.0408055	0.0433537	0.0407464
AMINO-ACID BIOSYNTHESIS	Branched chain family				9	AVG+CI	1	1.75	1.82802	2.11709	2.43999																0.499296	0.254439	0.195269	0.248934	0.210266	0.0499296	0.0508878	0.0585807	0.0995737	0.105133	1	0.552628	0.424553	0.552599	0.492205
AMINO-ACID BIOSYNTHESIS	Branched chain family				9	AVG-CI	1	0.99	1.31998	2.01291	1.90613																0.189469	0.0905758	0.070143	0.09724	0.0902608	0.0189469	0.0181152	0.0210429	0.038896	0.0451304	1	0.443285	0.342942	0.465892	0.410712
AMINO-ACID BIOSYNTHESIS	Branched chain family				9	T-TEST PVALUE					0.00014747																	0.00193209	0.00211209	0.0027961	0.00360713		0.948663	0.0195326	0.00189775	0.000732703		8.03268e-07	4.15304e-08	2.31767e-07	8.24862e-08
AMINO-ACID BIOSYNTHESIS	Branched chain family				9	ratio 1 to1	1		1	1	1																1	1	1	1	1	1	1	1	1	1	1	1	1	1	1
AMINO-ACID BIOSYNTHESIS	Branched chain family				9	ratio 1 to2	1		1.01718	1.00976	0.939914																0.299455	0.362728	0.363349	0.373638	0.395472	0.299455	0.362728	0.363349	0.373638	0.395472	1	1.21129	1.21337	1.24773	1.32064
AMINO-ACID BIOSYNTHESIS	Branched chain family				9	ratio 1 to3	1		1.02778	1.03759	1.03791																0.299455	0.362728	0.363349	0.373638	0.395472	0.299455	0.362728	0.363349	0.373638	0.395472	1	1.21129	1.21337	1.24773	1.32064
AMINO-ACID BIOSYNTHESIS	Branched chain family				9	ratio 1 to4	1		0.976898	0.990431	0.927966																0.299455	0.362728	0.363349	0.373638	0.395472	0.299455	0.362728	0.363349	0.373638	0.395472	1	1.21129	1.21337	1.24773	1.32064
AMINO-ACID BIOSYNTHESIS	Branched chain family				9	ratio 1 to5	1		0.747475	0.976415	0.913134
AMINO-ACID BIOSYNTHESIS	Branched chain family				9	ratio 1 to6	1				1.32727
AMINO-ACID BIOSYNTHESIS	Branched chain family				9	ratio 1 to7																					0.753944	1.05461	1.04488	0.973844	0.929368	0.753944	1.05461	1.04488	0.973844	0.929368	1	1.39879	1.38588	1.29167	1.23267
AMINO-ACID BIOSYNTHESIS	Branched chain family				9	ratio 1 to8																					0.753944	1.05461	1.04488	0.973844	0.929368	0.753944	1.05461	1.04488	0.973844	0.929368	1	1.39879	1.38588	1.29167	1.23267
AMINO-ACID BIOSYNTHESIS	Branched chain family				9	ratio 1 to9																					0.753944	1.05461	1.04488	0.973844	0.929368	0.753944	1.05461	1.04488	0.973844	0.929368	1	1.39879	1.38588	1.29167	1.23267
AMINO-ACID BIOSYNTHESIS	Branched chain family				9	correl_ratio			-0.425596	-0.26392	0.372821																0.290931	0.595177	0.58836	0.531267	0.485397	0.290931	0.595177	0.58836	0.531267	0.485397		0.923796	0.914554	0.698189	0.190864
AMINO-ACID BIOSYNTHESIS	Branched chain family				9	correl_mRNA_to_prot
AMINO-ACID BIOSYNTHESIS	Glutamate family	l0107	argb	acetylglutamate kinase (ec:2,7,2,8)	14		1	1.74	1.715	2.23	1.72	1	1.11182	1.43256	1.3925	1.37504	1.575	3.54	4.05	4.38	4.35	1392	1547.66	1994.12	1938.36	1914.06	0.400271	0.425427	0.30146	0.138949	0.0363287	0.0400271	0.0850853	0.0904381	0.0555796	0.0181643	1	1.06285	0.75314	0.347137	0.0907601	883.81	437.191	492.375	442.549	440.013	1.44255	2.75801	2.27518
AMINO-ACID BIOSYNTHESIS	Glutamate family	l0104	argc	n-acetyl-gamma-glutamyl-phosphate reductase (ec:1,2,1,38)	14		1	2.61	1.975	1.385	1.26	1	1.16903	1.42378	1.13487	0.978305	1.383	2.247	2.838	3.33	3.24	4560	5330.78	6492.44	5175.01	4461.07	0.400271	0.425427	0.30146	0.138949	0.0363287	0.0400271	0.0850853	0.0904381	0.0555796	0.0181643	1	1.06285	0.75314	0.347137	0.0907601	3297.18	2372.4	2287.68	1554.06	1376.87	0.440357	0.800717	0.69881
AMINO-ACID BIOSYNTHESIS	Glutamate family	l0106	argd	acetylornithine aminotransferase (ec:2,6,1,11)	14		1	1.59	1.56	1.75	1.46	1	1.1414	1.04273	1.02065	0.776638	1.593	2.961	3.72	4.26	4.11	1713	1955.21	1786.2	1748.37	1330.38	0.400271	0.425427	0.30146	0.138949	0.0363287	0.0400271	0.0850853	0.0904381	0.0555796	0.0181643	1	1.06285	0.75314	0.347137	0.0907601	1075.33	660.322	480.161	410.416	323.694	1.17223	2.18311	2.54002
AMINO-ACID BIOSYNTHESIS	Glutamate family	l0115	arge	acetylornithine deacetylase (ec:3,5,1,16)	14		1	3.32	3.49	3.3	3.125	1	1.29499	1.30071	1.17077	1.01719	1.581	5.07	5.97	6.27	5.91	4200	5438.98	5462.99	4917.25	4272.2	0.400271	0.425427	0.30146	0.138949	0.0363287	0.0400271	0.0850853	0.0904381	0.0555796	0.0181643	1	1.06285	0.75314	0.347137	0.0907601	2656.55	1072.78	915.074	784.25	722.876	0.478102	0.784788	0.830494
AMINO-ACID BIOSYNTHESIS	Glutamate family	l126739	argg	argininosuccinate synthase (ec:6,3,4,5)	14		1	1.4	1.205	1.29	1.325
AMINO-ACID BIOSYNTHESIS	Glutamate family	l0114	argh	argininosuccinate lyase (ec:4,3,2,1)	14		1	1.09	1.13	1.37	1.4	1	0.962589	1.06291	1.06127
AMINO-ACID BIOSYNTHESIS	Glutamate family	l0105	argj	bifunctional ornithine acetyltransferase/n-acetylglutamate synthase	14		1	2.11	1.78	1.63	1.45	1	1.31655	1.33448	1.2481	1.06323											0.400271	0.425427	0.30146	0.138949	0.0363287	0.0400271	0.0850853	0.0904381	0.0555796	0.0181643	1	1.06285	0.75314	0.347137	0.0907601
AMINO-ACID BIOSYNTHESIS	Glutamate family	l0118	glna	glutamine synthetase (ec:6,3,1,2)	14		1	2.71	2.025	2.14	2.68	1	1.2488	1.59875	1.75979	1.90776	1.464	4.23	4.02	5.16	5.19	6360	7942.35	10168	11192.3	12133.4	0.239053	0.451759	0.55222	0.467343	0.408236	0.0239053	0.0903518	0.165666	0.186937	0.204118	1	1.88979	2.31003	1.95498	1.70772	4344.26	1877.62	2529.36	2169.04	2337.83	0.188561	0.570694	0.817356
AMINO-ACID BIOSYNTHESIS	Glutamate family	l67186	glta	citrate synthase (ec:2,3,3,5)	14
AMINO-ACID BIOSYNTHESIS	Glutamate family	l0119	gltb	glutamate synthase large subunit (ec:1,4,1,13)	14		1	1.13	1.275	1.325	1.21	1	0.953214	1.09735	1.12265	1.03839	1.128	2.076	2.415	2.238	2.472	163.2	155.564	179.088	183.216	169.465																144.681	74.9347	74.1565	81.8662	68.5537
AMINO-ACID BIOSYNTHESIS	Glutamate family	l114827	gltd	glutamate synthase subunit beta (ec:1,4,1,13)	14		1	0.82	1.18	0.94	0.91	1	1.1226	0.998607	1.09783	0.888639	1.695	2.463	2.799	2.517	2.817	117.9	132.354	117.736	129.434	104.771																69.5575	53.7371	42.0635	51.4238	37.1923
AMINO-ACID BIOSYNTHESIS	Glutamate family	l0116	proa	gamma-glutamyl phosphate reductase (ec:1,2,1,41)	14		1	0.91	0.955	1.105	1.095	1	1.09696	0.989807	1.02295	0.894642	0.63	0.867	0.966	1.215	1.275	177.9	195.15	176.087	181.983	159.157	0.135958	0.0807324	0.016313	8.52923e-06	0.00971119	0.0135958	0.0161465	0.0048939	3.41169e-06	0.0048556	1	0.593804	0.119986	6.27343e-05	0.0714279	282.381	225.086	182.284	149.78	124.829	3.83393	4.15074	1.39426
AMINO-ACID BIOSYNTHESIS	Glutamate family	l0117	prob	gamma-glutamyl kinase (ec:2,7,2,11)	14		1	1.39	1.385	1.42	1.44	1	1.20969	1.2436	1.3129	1.3101											0.135958	0.0807324	0.016313	8.52923e-06	0.00971119	0.0135958	0.0161465	0.0048939	3.41169e-06	0.0048556	1	0.593804	0.119986	6.27343e-05	0.0714279
AMINO-ACID BIOSYNTHESIS	Glutamate family	l135991	proc	pyrroline-5-carboxylate reductase (ec:1,5,1,2)	14		1	1.79	1.135	0.84	0.815	1	0.930668	0.886366	0.829948	0.720192	0.477	0.618	0.654	0.684	0.732	1113	1035.83	986.526	923.732	801.574	0.135958	0.0807324	0.016313	8.52923e-06	0.00971119	0.0135958	0.0161465	0.0048939	3.41169e-06	0.0048556	1	0.593804	0.119986	6.27343e-05	0.0714279	2333.33	1676.11	1508.45	1350.49	1095.05	0.612809	0.781994	0.248864
AMINO-ACID BIOSYNTHESIS	Glutamate family				14	AVG	1	1.73923	1.60077	1.59423	1.53	1	1.12986	1.20097	1.18119	1.08819	1.28067	2.67467	3.048	3.33933	3.344	2199.67	2637.1	3040.36	2932.18	2816.22	0.294254	0.313454	0.234273	0.129124	0.0687792	0.0294254	0.0626909	0.070282	0.0516495	0.0343896	1	0.99838	0.715076	0.410094	0.263978	1676.34	938.908	945.734	777.096	725.212	1.16693	1.71858	1.25785
AMINO-ACID BIOSYNTHESIS	Glutamate family				14	STDEV	0	0.72981	0.637181	0.630198	0.63495	0	0.12404	0.210247	0.224063	0.320966	0.419351	1.37724	1.54601	1.74123	1.62423	2147.85	2705.2	3340.13	3441.55	3653.49	0.12221	0.164754	0.171976	0.135354	0.120629	0.012221	0.0329508	0.0515927	0.0541417	0.0603147	0	0.380997	0.633642	0.568707	0.510516	1452.87	807.349	894.905	708.665	720.307	1.16224	1.26044	0.793255
AMINO-ACID BIOSYNTHESIS	Glutamate family				14	AVG STDEV	0	41.9616	39.8047	39.5299	41.5	0	10.9784	17.5064	18.9693	29.4953	32.7447	51.492	50.722	52.1432	48.5715	97.6444	102.582	109.86	117.372	129.73	41.5323	52.5608	73.4081	104.825	175.386	41.5323	52.5608	73.4081	104.825	175.386	0	38.1615	88.6118	138.677	193.393	86.6692	85.9881	94.6255	91.194	99.3236	99.5973	73.3417	63.0641
AMINO-ACID BIOSYNTHESIS	Glutamate family				14	MIN	1	0.82	0.955	0.84	0.815	1	0.930668	0.886366	0.829948	0.720192	0.477	0.618	0.654	0.684	0.732	117.9	132.354	117.736	129.434	104.771	0.135958	0.0807324	0.016313	8.52923e-06	0.00971119	0.0135958	0.0161465	0.0048939	3.41169e-06	0.0048556	1	0.593804	0.119986	6.27343e-05	0.0714279	69.5575	53.7371	42.0635	51.4238	37.1923	0.188561	0.570694	0.248864
AMINO-ACID BIOSYNTHESIS	Glutamate family				14	MAX	1	3.32	3.49	3.3	3.125	1	1.31655	1.59875	1.75979	1.90776	1.695	5.07	5.97	6.27	5.91	6360	7942.35	10168	11192.3	12133.4	0.400271	0.451759	0.55222	0.467343	0.408236	0.0400271	0.0903518	0.165666	0.186937	0.204118	1	1.88979	2.31003	1.95498	1.70772	4344.26	2372.4	2529.36	2169.04	2337.83	3.83393	4.15074	2.54002
AMINO-ACID BIOSYNTHESIS	Glutamate family				14	SUM	13	22.61	20.81	20.725	19.89	12	13.5583	14.4117	14.1742	11.9701	11.526	24.072	27.432	30.054	30.096	19797	23733.9	27363.2	26389.6	25346	2.64828	2.82109	2.10846	1.16211	0.619013	0.264828	0.564218	0.632538	0.464846	0.309506	9	8.98542	6.43569	3.69085	2.3758	15087.1	8450.17	8511.6	6993.87	6526.91	8.16854	12.0301	8.80498
AMINO-ACID BIOSYNTHESIS	Glutamate family				14	COUNT	13	13	13	13	13	12	12	12	12	11	9	9	9	9	9	9	9	9	9	9	9	9	9	9	9	9	9	9	9	9	9	9	9	9	9	9	9	9	9	9	7	7	7
AMINO-ACID BIOSYNTHESIS	Glutamate family				14	REL COUNT	92.8571	92.8571	92.8571	92.8571	92.8571	85.7143	85.7143	85.7143	85.7143	78.5714	64.2857	64.2857	64.2857	64.2857	64.2857	64.2857	64.2857	64.2857	64.2857	64.2857	64.2857	64.2857	64.2857	64.2857	64.2857	64.2857	64.2857	64.2857	64.2857	64.2857	64.2857	64.2857	64.2857	64.2857	64.2857	64.2857	64.2857	64.2857	64.2857	64.2857	50	50	50
AMINO-ACID BIOSYNTHESIS	Glutamate family				14	CI	0	0.44102	0.385045	0.380825	0.383696	0	0.0788114	0.133585	0.142363	0.215628	0.322341	1.05864	1.18837	1.33843	1.24849	1650.98	2079.4	2567.45	2645.41	2808.32	0.0939392	0.126641	0.132192	0.104043	0.0927239	0.00939392	0.0253283	0.0396576	0.041617	0.046362	0	0.29286	0.48706	0.437147	0.392417	1116.78	620.583	687.885	544.728	553.677	1.07489	1.16571	0.733638
AMINO-ACID BIOSYNTHESIS	Glutamate family				14	AVG+CI	1	2.18025	1.98581	1.97506	1.9137	1	1.20867	1.33456	1.32355	1.30382	1.60301	3.73331	4.23637	4.67776	4.59249	3850.65	4716.5	5607.81	5577.59	5624.55	0.388193	0.440096	0.366466	0.233166	0.161503	0.0388193	0.0880191	0.10994	0.0932665	0.0807516	1	1.29124	1.20214	0.847242	0.656396	2793.12	1559.49	1633.62	1321.82	1278.89	2.24182	2.88429	1.99149
AMINO-ACID BIOSYNTHESIS	Glutamate family				14	AVG-CI	1	1.29821	1.21572	1.21341	1.1463	1	1.05105	1.06739	1.03882	0.872565	0.958325	1.61603	1.85963	2.0009	2.09551	548.682	557.698	472.907	286.77	7.90262	0.200315	0.186813	0.102081	0.0250812	-0.0239448	0.0200315	0.0373626	0.0306244	0.0100325	-0.0119724	1	0.70552	0.228016	-0.0270528	-0.128439	559.566	318.325	257.849	232.368	171.535	0.0920456	0.552871	0.524217
AMINO-ACID BIOSYNTHESIS	Glutamate family				14	T-TEST PVALUE		0.00431128	0.00675128	0.00674815	0.0135377		0.00521942	0.00891392	0.0213341			0.00629441	0.00350587	0.00366489	0.00208193		0.0644888	0.0916039	0.199483	0.370781		0.504034	0.235541	0.0145484	0.00689995		0.0032096	0.0324364	0.257255	0.827197		0.990701	0.239157	0.0188864	0.0035449		0.0270179	0.0125479	0.0122765	0.00937312		0.0149217	0.852197
AMINO-ACID BIOSYNTHESIS	Glutamate family				14	ratio 1 to1	1	1	1	1	1	1	1	1	1	1	1	1	1	1	1	1	1	1	1	1	1	1	1	1	1	1	1	1	1	1	1	1	1	1	1	1	1	1	1	1	1	1	1
AMINO-ACID BIOSYNTHESIS	Glutamate family				14	ratio 1 to2	1	0.666667	0.868354	1.61011	1.36508	1	0.951063	1.00616	1.22701	1.40553	1.13883	1.57543	1.42706	1.31532	1.34259	0.305263	0.290324	0.307145	0.374562	0.429058	1	1	1	1	1	1	1	1	1	1	1	1	1	1	1	0.26805	0.184282	0.215229	0.28477	0.319574	3.27586	3.44442	3.25579
AMINO-ACID BIOSYNTHESIS	Glutamate family				14	ratio 1 to3	1	1.09434	1.09936	1.27429	1.17808	1	0.974089	1.37385	1.36433	1.77051	0.988701	1.19554	1.08871	1.02817	1.05839	0.812609	0.791554	1.1164	1.10867	1.43873	1	1	1	1	1	1	1	1	1	1	1	1	1	1	1	0.821896	0.662088	1.02544	1.07829	1.35935	1.2306	1.26334	0.895735
AMINO-ACID BIOSYNTHESIS	Glutamate family				14	ratio 1 to4	1	0.524096	0.491404	0.675758	0.5504	1	0.858553	1.10136	1.18939	1.3518	0.996205	0.698225	0.678392	0.698565	0.736041	0.331429	0.284549	0.365023	0.394197	0.448027	1	1	1	1	1	1	1	1	1	1	1	1	1	1	1	0.332691	0.407532	0.538071	0.564295	0.608698	3.01724	3.51433	2.73955
AMINO-ACID BIOSYNTHESIS	Glutamate family				14	ratio 1 to5	1	1.24286	1.42324	1.72868	1.29811
AMINO-ACID BIOSYNTHESIS	Glutamate family				14	ratio 1 to6	1	1.59633	1.5177	1.62774	1.22857	1	1.15503	1.34776	1.31211
AMINO-ACID BIOSYNTHESIS	Glutamate family				14	ratio 1 to7	1	0.824645	0.963483	1.3681	1.18621	1	0.844493	1.07349	1.1157	1.29327											1	1	1	1	1	1	1	1	1	1	1	1	1	1	1
AMINO-ACID BIOSYNTHESIS	Glutamate family				14	ratio 1 to8	1	0.642066	0.846914	1.04206	0.641791	1	0.890314	0.896048	0.79129	0.720763	1.07582	0.836879	1.00746	0.848837	0.83815	0.218868	0.194861	0.196116	0.173188	0.157752	1.6744	0.941711	0.545907	0.297317	0.0889894	1.6744	0.941711	0.545907	0.297317	0.0889894	1	0.562416	0.326031	0.177566	0.053147	0.203443	0.232843	0.194664	0.20403	0.188214	7.65029	4.83273	2.78359
AMINO-ACID BIOSYNTHESIS	Glutamate family				14	ratio 1 to9
AMINO-ACID BIOSYNTHESIS	Glutamate family				14	ratio 1 to10	1	1.53982	1.3451	1.68302	1.42149	1	1.16639	1.30547	1.24037	1.32421	1.39628	1.7052	1.67702	1.9571	1.75971	8.52941	9.94864	11.1349	10.5796	11.2947																6.10868	5.83429	6.63967	5.40576	6.41852
AMINO-ACID BIOSYNTHESIS	Glutamate family				14	ratio 1 to11	1	2.12195	1.45339	2.37234	1.89011	1	0.990399	1.43455	1.26842	1.54736	0.929204	1.43727	1.44695	1.74017	1.5442	11.8066	11.6933	16.9372	14.9757	18.269																12.7062	8.13574	11.7055	8.60592	11.8308
AMINO-ACID BIOSYNTHESIS	Glutamate family				14	ratio 1 to12	1	1.91209	1.79581	2.0181	1.57078	1	1.01355	1.44731	1.36126	1.53697	2.5	4.08304	4.19255	3.60494	3.41176	7.82462	7.93061	11.3246	10.6514	12.0262	2.94408	5.26958	18.4798	16290.9	3.74091	2.94408	5.26958	18.4798	16290.9	3.74091	1	1.78989	6.27692	5533.45	1.27065	3.12985	1.94233	2.70113	2.95466	3.52493	0.376258	0.664461	1.63182
AMINO-ACID BIOSYNTHESIS	Glutamate family				14	ratio 1 to13	1	1.2518	1.23827	1.57042	1.19444	1	0.919094	1.15194	1.06063	1.04957											2.94408	5.26958	18.4798	16290.9	3.74091	2.94408	5.26958	18.4798	16290.9	3.74091	1	1.78989	6.27692	5533.45	1.27065
AMINO-ACID BIOSYNTHESIS	Glutamate family				14	ratio 1 to14	1	0.972067	1.51101	2.65476	2.11043	1	1.19465	1.61621	1.67782	1.90927	3.30189	5.72816	6.19266	6.40351	5.94262	1.25067	1.49412	2.02135	2.0984	2.38787	2.94408	5.26958	18.4798	16290.9	3.74091	2.94408	5.26958	18.4798	16290.9	3.74091	1	1.78989	6.27692	5533.45	1.27065	0.378776	0.260837	0.326411	0.327696	0.401822	2.35399	3.52689	9.14227
AMINO-ACID BIOSYNTHESIS	Glutamate family				14	correl_ratio		0.480612	0.598718	0.68497	0.57441		0.332075	0.572601	0.325182	0.201552	0.708525	0.71636	0.731209	0.750094	0.730656	0.586368	0.594695	0.604742	0.615199	0.606693	0.93214	0.884567	0.882121	0.887215	0.810028	0.93214	0.884567	0.882121	0.887215	0.810028		0.750404	0.86035	0.887195	0.265085	0.434274	0.419406	0.422757	0.442584	0.438534	0.040934	0.138474	0.624902
AMINO-ACID BIOSYNTHESIS	Glutamate family				14	correl_mRNA_to_prot		0.615635	0.579413	0.478334	0.579466						0.348756	0.66785	0.507647	0.6168	0.590633
AMINO-ACID BIOSYNTHESIS	Histidine family	l0070	hisa	1-(5-phosphoribosyl)-5-	10																						0.00905646	0.0431486	0.034556	0.0288085	0.0402784	0.000905646	0.00862973	0.0103668	0.0115234	0.0201392	1	4.7644	3.81561	3.18099	4.44748
AMINO-ACID BIOSYNTHESIS	Histidine family	l0068	hisb	imidazoleglycerol-phosphate dehydratase (ec:4,2,1,19)	10																						0.00905646	0.0431486	0.034556	0.0288085	0.0402784	0.000905646	0.00862973	0.0103668	0.0115234	0.0201392	1	4.7644	3.81561	3.18099	4.44748
AMINO-ACID BIOSYNTHESIS	Histidine family	l0065	hisc	histidinol-phosphate aminotransferase (ec:2,6,1,9)	10																						0.00905646	0.0431486	0.034556	0.0288085	0.0402784	0.000905646	0.00862973	0.0103668	0.0115234	0.0201392	1	4.7644	3.81561	3.18099	4.44748
AMINO-ACID BIOSYNTHESIS	Histidine family	l0067	hisd	histidinol dehydrogenase (ec:1,1,1,23)	10																						0.00905646	0.0431486	0.034556	0.0288085	0.0402784	0.000905646	0.00862973	0.0103668	0.0115234	0.0201392	1	4.7644	3.81561	3.18099	4.44748
AMINO-ACID BIOSYNTHESIS	Histidine family	l0071	hisf	imidazole glycerol phosphate synthase subunit hisf	10		1				1.18																0.00905646	0.0431486	0.034556	0.0288085	0.0402784	0.000905646	0.00862973	0.0103668	0.0115234	0.0201392	1	4.7644	3.81561	3.18099	4.44748
AMINO-ACID BIOSYNTHESIS	Histidine family	l0066	hisg	atp phosphoribosyltransferase catalytic subunit (ec:2,4,2,17)	10																						0.00905646	0.0431486	0.034556	0.0288085	0.0402784	0.000905646	0.00862973	0.0103668	0.0115234	0.0201392	1	4.7644	3.81561	3.18099	4.44748
AMINO-ACID BIOSYNTHESIS	Histidine family	l0069	hish	imidazole glycerol phosphate synthase subunit hish (ec:2,4,2,-)	10																						0.00905646	0.0431486	0.034556	0.0288085	0.0402784	0.000905646	0.00862973	0.0103668	0.0115234	0.0201392	1	4.7644	3.81561	3.18099	4.44748
AMINO-ACID BIOSYNTHESIS	Histidine family	l0072	hisi	bifunctional phosphoribosyl-amp cyclohydrolase/phosphoribosyl-atp	10		1		1.36	1.15	1.2																0.00905646	0.0431486	0.034556	0.0288085	0.0402784	0.000905646	0.00862973	0.0103668	0.0115234	0.0201392	1	4.7644	3.81561	3.18099	4.44748
AMINO-ACID BIOSYNTHESIS	Histidine family	l37351	hisk	histidinol phosphatase	10																						0.00905646	0.0431486	0.034556	0.0288085	0.0402784	0.000905646	0.00862973	0.0103668	0.0115234	0.0201392	1	4.7644	3.81561	3.18099	4.44748
AMINO-ACID BIOSYNTHESIS	Histidine family	l0341	hisz	atp phosphoribosyltransferase regulatory subunit	10																						0.00905646	0.0431486	0.034556	0.0288085	0.0402784	0.000905646	0.00862973	0.0103668	0.0115234	0.0201392	1	4.7644	3.81561	3.18099	4.44748
AMINO-ACID BIOSYNTHESIS	Histidine family				10	AVG	1		1.36	1.15	1.19																0.00905646	0.0431486	0.034556	0.0288085	0.0402784	0.000905646	0.00862973	0.0103668	0.0115234	0.0201392	1	4.7644	3.81561	3.18099	4.44748
AMINO-ACID BIOSYNTHESIS	Histidine family				10	STDEV	0		0	0	0.01																0	6.93889e-18	0	6.93889e-18	6.93889e-18	1.0842e-19	0	0	0	3.46945e-18	0	8.88178e-16	0	4.44089e-16	0
AMINO-ACID BIOSYNTHESIS	Histidine family				10	AVG STDEV	0		0	0	0.840336																0	1.60814e-14	0	2.40862e-14	1.72273e-14	1.19716e-14	0	0	0	1.72273e-14	0	1.8642e-14	0	1.39607e-14	0
AMINO-ACID BIOSYNTHESIS	Histidine family				10	MIN	1		1.36	1.15	1.18																0.00905646	0.0431486	0.034556	0.0288085	0.0402784	0.000905646	0.00862973	0.0103668	0.0115234	0.0201392	1	4.7644	3.81561	3.18099	4.44748
AMINO-ACID BIOSYNTHESIS	Histidine family				10	MAX	1		1.36	1.15	1.2																0.00905646	0.0431486	0.034556	0.0288085	0.0402784	0.000905646	0.00862973	0.0103668	0.0115234	0.0201392	1	4.7644	3.81561	3.18099	4.44748
AMINO-ACID BIOSYNTHESIS	Histidine family				10	SUM	2		1.36	1.15	2.38																0.0905646	0.431486	0.34556	0.288085	0.402784	0.00905646	0.0862973	0.103668	0.115234	0.201392	10	47.644	38.1561	31.8099	44.4748
AMINO-ACID BIOSYNTHESIS	Histidine family				10	COUNT	2		1	1	2																10	10	10	10	10	10	10	10	10	10	10	10	10	10	10
AMINO-ACID BIOSYNTHESIS	Histidine family				10	REL COUNT	20	0	10	10	20	0	0	0	0	0	0	0	0	0	0	0	0	0	0	0	100	100	100	100	100	100	100	100	100	100	100	100	100	100	100	0	0	0	0	0	0	0	0
AMINO-ACID BIOSYNTHESIS	Histidine family				10	CI	0				0.0898464																0	4.96379e-18	0	4.96379e-18	4.96379e-18	7.75592e-20	0	0	0	2.48189e-18	0	6.35365e-16	0	3.17682e-16	0
AMINO-ACID BIOSYNTHESIS	Histidine family				10	AVG+CI	1				1.27985																0.00905646	0.0431486	0.034556	0.0288085	0.0402784	0.000905646	0.00862973	0.0103668	0.0115234	0.0201392	1	4.7644	3.81561	3.18099	4.44748
AMINO-ACID BIOSYNTHESIS	Histidine family				10	AVG-CI	1				1.10015																0.00905646	0.0431486	0.034556	0.0288085	0.0402784	0.000905646	0.00862973	0.0103668	0.0115234	0.0201392	1	4.7644	3.81561	3.18099	4.44748
AMINO-ACID BIOSYNTHESIS	Histidine family				10	T-TEST PVALUE					0.0334754																	0	0	0	0		0	0	0	0		0	0	0	0
AMINO-ACID BIOSYNTHESIS	Histidine family				10	ratio 1 to1																					1	1	1	1	1	1	1	1	1	1	1	1	1	1	1
AMINO-ACID BIOSYNTHESIS	Histidine family				10	ratio 1 to2																					1	1	1	1	1	1	1	1	1	1	1	1	1	1	1
AMINO-ACID BIOSYNTHESIS	Histidine family				10	ratio 1 to3																					1	1	1	1	1	1	1	1	1	1	1	1	1	1	1
AMINO-ACID BIOSYNTHESIS	Histidine family				10	ratio 1 to4																					1	1	1	1	1	1	1	1	1	1	1	1	1	1	1
AMINO-ACID BIOSYNTHESIS	Histidine family				10	ratio 1 to5																					1	1	1	1	1	1	1	1	1	1	1	1	1	1	1
AMINO-ACID BIOSYNTHESIS	Histidine family				10	ratio 1 to6																					1	1	1	1	1	1	1	1	1	1	1	1	1	1	1
AMINO-ACID BIOSYNTHESIS	Histidine family				10	ratio 1 to7																					1	1	1	1	1	1	1	1	1	1	1	1	1	1	1
AMINO-ACID BIOSYNTHESIS	Histidine family				10	ratio 1 to8																					1	1	1	1	1	1	1	1	1	1	1	1	1	1	1
AMINO-ACID BIOSYNTHESIS	Histidine family				10	ratio 1 to9																					1	1	1	1	1	1	1	1	1	1	1	1	1	1	1
AMINO-ACID BIOSYNTHESIS	Histidine family				10	ratio 1 to10																					1	1	1	1	1	1	1	1	1	1	1	1	1	1	1
AMINO-ACID BIOSYNTHESIS	Histidine family				10	correl_ratio
AMINO-ACID BIOSYNTHESIS	Histidine family				10	correl_mRNA_to_prot
AMINO-ACID BIOSYNTHESIS	Serine family	l0087	cyse	serine acetyltransferase (ec:2,3,1,30)	7		1	0.79	0.805	1.02	0.985																0.00137418	0.0215175	0.0331743	0.0352114	0.0495656	0.000137418	0.00430349	0.0099523	0.0140846	0.0247828	1	15.6584	24.1412	25.6236	36.0692
AMINO-ACID BIOSYNTHESIS	Serine family	l0089	cysk	cysteine synthase (ec:2,5,1,47)	7		1	0.89	1.205	2.145	1.405
AMINO-ACID BIOSYNTHESIS	Serine family	l0088	cysm	cysteine synthase (ec:2,5,1,47)	7		1	1.68	1.155	1.26	1.04	1	1.18612	0.900955	0.999119	1.04729	0.522	1.038	0.855	1.113	1.047	1299	1540.77	1170.34	1297.86	1360.43																2488.51	1484.37	1368.82	1166.09	1299.36
AMINO-ACID BIOSYNTHESIS	Serine family	l0082	glya	serine hydroxymethyltransferase (ec:2,1,2,1)	7		1	1.39	0.995	1.155	1.115	1	1.08451	1.21798	1.28768	1.22799	1.434	1.827	1.896	2.598	2.76	5280	5726.21	6430.93	6798.93	6483.77	0.16406	0.12526	0.0790243	0.00503822	0.00384435	0.016406	0.0250519	0.0237073	0.00201529	0.00192217	1	0.763497	0.481678	0.0307096	0.0234325	3682.01	3134.21	3391.84	2616.99	2349.19	0.155878	0.219477	0.184937
AMINO-ACID BIOSYNTHESIS	Serine family	l0084	sera	d-3-phosphoglycerate dehydrogenase (ec:1,1,1,95)	7		1	1.45	1.425	1.16	1.08	1	0.981735	0.995171	0.915371	0.781	1.005	1.698	2.145	1.98	2.199	1461	1434.32	1453.95	1337.36	1141.04																1453.73	844.709	677.83	675.433	518.891
AMINO-ACID BIOSYNTHESIS	Serine family	l0085	serb	phosphoserine phosphatase (ec:3,1,3,3)	7		1	1.08	1.36	1.125	1.055	1	1.53191	1.19864	1.00785	1.1583
AMINO-ACID BIOSYNTHESIS	Serine family	l0083	serc	phosphoserine aminotransferase (ec:2,6,1,52)	7		1	1.89	1.71	1.205	1.085	1	1.21775	1.5587	1.37971	1.96789	0.663	0.954	1.437	1.368	1.497	339	412.819	528.401	467.723	667.115																511.312	432.724	367.711	341.903	445.635
AMINO-ACID BIOSYNTHESIS	Serine family				7	AVG	1	1.31	1.23643	1.29571	1.10929	1	1.20041	1.17429	1.11795	1.23649	0.906	1.37925	1.58325	1.76475	1.87575	2094.75	2278.53	2395.91	2475.47	2413.09	0.0827173	0.0733885	0.0560993	0.0201248	0.026705	0.00827173	0.0146777	0.0168298	0.00804993	0.0133525	1	8.21094	12.3114	12.8271	18.0463	2033.89	1474	1451.55	1200.1	1153.27	0.155878	0.219477	0.184937
AMINO-ACID BIOSYNTHESIS	Serine family				7	STDEV	0	0.377775	0.274418	0.353386	0.12656	0	0.185285	0.226747	0.181444	0.396082	0.351813	0.387095	0.491201	0.575071	0.655108	1888.34	2038.65	2353.63	2520.19	2363.53	0.0813431	0.0518711	0.022925	0.0150866	0.0228606	0.00813431	0.0103742	0.0068775	0.00603464	0.0114303	0	7.44745	11.8297	12.7964	18.0229	1180.87	1029.16	1177.38	868.98	767.261	0	0	0
AMINO-ACID BIOSYNTHESIS	Serine family				7	AVG STDEV	0	28.8378	22.1944	27.2734	11.4091	0	15.4352	19.3093	16.2301	32.0327	38.8315	28.0656	31.0248	32.5865	34.9251	90.1464	89.4721	98.2356	101.807	97.9462	98.3387	70.6801	40.865	74.9651	85.6044	98.3387	70.6801	40.865	74.9651	85.6044	0	90.7015	96.0876	99.7606	99.8702	58.0596	69.8207	81.1121	72.4088	66.5292	0	0	0
AMINO-ACID BIOSYNTHESIS	Serine family				7	MIN	1	0.79	0.805	1.02	0.985	1	0.981735	0.900955	0.915371	0.781	0.522	0.954	0.855	1.113	1.047	339	412.819	528.401	467.723	667.115	0.00137418	0.0215175	0.0331743	0.00503822	0.00384435	0.000137418	0.00430349	0.0099523	0.00201529	0.00192217	1	0.763497	0.481678	0.0307096	0.0234325	511.312	432.724	367.711	341.903	445.635	0.155878	0.219477	0.184937
AMINO-ACID BIOSYNTHESIS	Serine family				7	MAX	1	1.89	1.71	2.145	1.405	1	1.53191	1.5587	1.37971	1.96789	1.434	1.827	2.145	2.598	2.76	5280	5726.21	6430.93	6798.93	6483.77	0.16406	0.12526	0.0790243	0.0352114	0.0495656	0.016406	0.0250519	0.0237073	0.0140846	0.0247828	1	15.6584	24.1412	25.6236	36.0692	3682.01	3134.21	3391.84	2616.99	2349.19	0.155878	0.219477	0.184937
AMINO-ACID BIOSYNTHESIS	Serine family				7	SUM	7	9.17	8.655	9.07	7.765	5	6.00204	5.87145	5.58973	6.18246	3.624	5.517	6.333	7.059	7.503	8379	9114.11	9583.62	9901.87	9652.35	0.165435	0.146777	0.112199	0.0402497	0.05341	0.0165435	0.0293554	0.0336596	0.0160999	0.026705	2	16.4219	24.6229	25.6543	36.0927	8135.56	5896.01	5806.2	4800.41	4613.07	0.155878	0.219477	0.184937
AMINO-ACID BIOSYNTHESIS	Serine family				7	COUNT	7	7	7	7	7	5	5	5	5	5	4	4	4	4	4	4	4	4	4	4	2	2	2	2	2	2	2	2	2	2	2	2	2	2	2	4	4	4	4	4	1	1	1
AMINO-ACID BIOSYNTHESIS	Serine family				7	REL COUNT	100	100	100	100	100	71.4286	71.4286	71.4286	71.4286	71.4286	57.1429	57.1429	57.1429	57.1429	57.1429	57.1429	57.1429	57.1429	57.1429	57.1429	28.5714	28.5714	28.5714	28.5714	28.5714	28.5714	28.5714	28.5714	28.5714	28.5714	28.5714	28.5714	28.5714	28.5714	28.5714	57.1429	57.1429	57.1429	57.1429	57.1429	14.2857	14.2857	14.2857
AMINO-ACID BIOSYNTHESIS	Serine family				7	CI	0	0.349384	0.253794	0.326827	0.117048	0	0.230061	0.281544	0.225293	0.491801	0.559813	0.615955	0.78161	0.915066	1.04242	3004.77	3243.94	3745.15	4010.19	3760.9	0.730839	0.466043	0.205973	0.135548	0.205395	0.0730839	0.0932086	0.0617919	0.0542191	0.102697	0	66.9127	106.286	114.971	161.929	1879.02	1637.62	1873.48	1382.74	1220.88
AMINO-ACID BIOSYNTHESIS	Serine family				7	AVG+CI	1	1.65938	1.49022	1.62254	1.22633	1	1.43047	1.45583	1.34324	1.72829	1.46581	1.9952	2.36486	2.67982	2.91817	5099.52	5522.47	6141.06	6485.65	6173.99	0.813556	0.539432	0.262072	0.155673	0.2321	0.0813556	0.107886	0.0786217	0.0622691	0.11605	1	75.1236	118.597	127.799	179.976	3912.91	3111.63	3325.03	2582.84	2374.15
AMINO-ACID BIOSYNTHESIS	Serine family				7	AVG-CI	1	0.960616	0.982634	0.968887	0.992238	1	0.970346	0.892746	0.892653	0.744692	0.346187	0.763295	0.80164	0.849684	0.833327	-910.023	-965.414	-1349.25	-1534.72	-1347.81	-0.648122	-0.392655	-0.149874	-0.115423	-0.17869	-0.0648122	-0.0785309	-0.0449621	-0.0461692	-0.0893449	1	-58.7017	-93.9746	-102.144	-143.883	154.865	-163.619	-421.93	-182.638	-67.6143
AMINO-ACID BIOSYNTHESIS	Serine family				7	T-TEST PVALUE		0.0911501	0.0793297	0.0862731	0.0788085		0.0965384	0.199035	0.263429	0.298388		0.0120016	0.0327836	0.00702432	0.0127361		0.173963	0.376451	0.393353	0.39793		0.804843	0.72782	0.633471	0.686009		0.21414	0.0928287	0.990035	0.838248		0.510271	0.514257	0.525047	0.517723		0.059912	0.0806878	0.0435684	0.053188
AMINO-ACID BIOSYNTHESIS	Serine family				7	ratio 1 to1	1	1	1	1	1																1	1	1	1	1	1	1	1	1	1	1	1	1	1	1
AMINO-ACID BIOSYNTHESIS	Serine family				7	ratio 1 to2	1	0.88764	0.66805	0.475524	0.701068
AMINO-ACID BIOSYNTHESIS	Serine family				7	ratio 1 to3	1	0.470238	0.69697	0.809524	0.947115
AMINO-ACID BIOSYNTHESIS	Serine family				7	ratio 1 to4	1	0.568345	0.809045	0.883117	0.883408																0.00837607	0.171783	0.419799	6.98886	12.8931	0.00837607	0.171783	0.419799	6.98886	12.8931	1	20.5088	50.1189	834.385	1539.28
AMINO-ACID BIOSYNTHESIS	Serine family				7	ratio 1 to5	1	0.544828	0.564912	0.87931	0.912037
AMINO-ACID BIOSYNTHESIS	Serine family				7	ratio 1 to6	1	0.731481	0.591912	0.906667	0.933649
AMINO-ACID BIOSYNTHESIS	Serine family				7	ratio 1 to7	1	0.417989	0.47076	0.846473	0.907834
AMINO-ACID BIOSYNTHESIS	Serine family				7	correl_ratio		-0.69764	-0.824716	0.218457	0.125633																-0.707107	-0.707107	-0.707107	0.707107	0.707107	-0.707107	-0.707107	-0.707107	0.707107	0.707107		0.707107	0.707107	0.707107	0.707107
AMINO-ACID BIOSYNTHESIS	Serine family				7	correl_mRNA_to_prot		-0.361694	0.551291	0.0257972	0.15142						0.908443	0.756408	0.440934	0.867667	0.790146
BIOSYNTHESIS OF COFACTORS, PROSTHETIC GROUPS, AND CARRIERS	Folic acid	l162872	dfra	dihydropholate reductase (ec:1,5,1,3)	9		1	2.69	2.43	0.885	0.885	1	1.05747	0.906589	0.937674	0.765524
BIOSYNTHESIS OF COFACTORS, PROSTHETIC GROUPS, AND CARRIERS	Folic acid	l159505	fhs	formate--tetrahydrofolate ligase (ec:6,3,4,3)	9		1	1.43	1.005	1.24	1.295	1	1.19918	1.22792	1.14554	1.42774	1.098	1.689	1.662	2.115	2.403	1230	1474.99	1510.34	1409.01	1756.12																1120.22	873.295	908.748	666.2	730.803
BIOSYNTHESIS OF COFACTORS, PROSTHETIC GROUPS, AND CARRIERS	Folic acid	l165490	folb	dihydroneopterin aldolase (ec:4,1,2,25)	9		1	1.83	1.67	1.37	1.36	1	1.16575	1.21938	1.23191
BIOSYNTHESIS OF COFACTORS, PROSTHETIC GROUPS, AND CARRIERS	Folic acid	l0177	folc	folylpolyglutamate synthase (ec:6,3,2,17)	9		1	0.93	1.11	1.68	1.625						0.2673	0.384	0.513	0.732	0.792
BIOSYNTHESIS OF COFACTORS, PROSTHETIC GROUPS, AND CARRIERS	Folic acid	l76582	fold	cyclohydrolase (ec:1,5,1,5 3,5,4,9)	9		1	1.58	1.51	1.34	1.4	1	1.58982	1.44317	2.30162	1.98345
BIOSYNTHESIS OF COFACTORS, PROSTHETIC GROUPS, AND CARRIERS	Folic acid	l0175	fole	gtp cyclohydrolase i (ec:3,5,4,16)	9		1	1.66	1.44	1.605	1.595	1	1.04298	1.06072	1.13796	1.13505
BIOSYNTHESIS OF COFACTORS, PROSTHETIC GROUPS, AND CARRIERS	Folic acid	l0176	folp	dihydropteroate synthase (ec:2,5,1,15)	9		1	1.08	1.135	1.465	1.475	1	1.31435	1.4164	1.61751	1.67554
BIOSYNTHESIS OF COFACTORS, PROSTHETIC GROUPS, AND CARRIERS	Folic acid	l0178	paba	para-aminobenzoate synthase component ii (ec:4,1,3,-)	9		1	1.52	1.375	1.085	0.985
BIOSYNTHESIS OF COFACTORS, PROSTHETIC GROUPS, AND CARRIERS	Folic acid	l0179	pabb	para-aminobenzoate synthase component i (ec:4,1,3,-)	9		1	1.15	1.15	1.05	1.1
BIOSYNTHESIS OF COFACTORS, PROSTHETIC GROUPS, AND CARRIERS	Folic acid				9	AVG	1	1.54111	1.425	1.30222	1.30222	1	1.22826	1.21236	1.39537	1.39746	0.68265	1.0365	1.0875	1.4235	1.5975	1230	1474.99	1510.34	1409.01	1756.12																1120.22	873.295	908.748	666.2	730.803
BIOSYNTHESIS OF COFACTORS, PROSTHETIC GROUPS, AND CARRIERS	Folic acid				9	STDEV	0	0.491131	0.410332	0.248474	0.246826	0	0.185465	0.187834	0.453783	0.421861	0.41535	0.6525	0.5745	0.6915	0.8055	0	0	0	0	0																0	0	0	0	0
BIOSYNTHESIS OF COFACTORS, PROSTHETIC GROUPS, AND CARRIERS	Folic acid				9	AVG STDEV	0	31.8686	28.7952	19.0808	18.9542	0	15.0998	15.4932	32.5206	30.1876	60.8438	62.9522	52.8276	48.5774	50.4225	0	0	0	0	0																0	0	0	0	0
BIOSYNTHESIS OF COFACTORS, PROSTHETIC GROUPS, AND CARRIERS	Folic acid				9	MIN	1	0.93	1.005	0.885	0.885	1	1.04298	0.906589	0.937674	0.765524	0.2673	0.384	0.513	0.732	0.792	1230	1474.99	1510.34	1409.01	1756.12																1120.22	873.295	908.748	666.2	730.803
BIOSYNTHESIS OF COFACTORS, PROSTHETIC GROUPS, AND CARRIERS	Folic acid				9	MAX	1	2.69	2.43	1.68	1.625	1	1.58982	1.44317	2.30162	1.98345	1.098	1.689	1.662	2.115	2.403	1230	1474.99	1510.34	1409.01	1756.12																1120.22	873.295	908.748	666.2	730.803
BIOSYNTHESIS OF COFACTORS, PROSTHETIC GROUPS, AND CARRIERS	Folic acid				9	SUM	9	13.87	12.825	11.72	11.72	6	7.36956	7.27417	8.37222	6.98731	1.3653	2.073	2.175	2.847	3.195	1230	1474.99	1510.34	1409.01	1756.12																1120.22	873.295	908.748	666.2	730.803
BIOSYNTHESIS OF COFACTORS, PROSTHETIC GROUPS, AND CARRIERS	Folic acid				9	COUNT	9	9	9	9	9	6	6	6	6	5	2	2	2	2	2	1	1	1	1	1																1	1	1	1	1
BIOSYNTHESIS OF COFACTORS, PROSTHETIC GROUPS, AND CARRIERS	Folic acid				9	REL COUNT	100	100	100	100	100	66.6667	66.6667	66.6667	66.6667	55.5556	22.2222	22.2222	22.2222	22.2222	22.2222	11.1111	11.1111	11.1111	11.1111	11.1111	0	0	0	0	0	0	0	0	0	0	0	0	0	0	0	11.1111	11.1111	11.1111	11.1111	11.1111	0	0	0
BIOSYNTHESIS OF COFACTORS, PROSTHETIC GROUPS, AND CARRIERS	Folic acid				9	CI	0	0.377517	0.315409	0.190994	0.189727	0	0.194634	0.19712	0.476216	0.523809	3.73177	5.86248	5.16168	6.21288	7.23713
BIOSYNTHESIS OF COFACTORS, PROSTHETIC GROUPS, AND CARRIERS	Folic acid				9	AVG+CI	1	1.91863	1.74041	1.49322	1.49195	1	1.42289	1.40948	1.87159	1.92127	4.41442	6.89898	6.24918	7.63638	8.83463
BIOSYNTHESIS OF COFACTORS, PROSTHETIC GROUPS, AND CARRIERS	Folic acid				9	AVG-CI	1	1.16359	1.10959	1.11123	1.1125	1	1.03363	1.01524	0.919153	0.873652	-3.04912	-4.82598	-4.07418	-4.78938	-5.63963
BIOSYNTHESIS OF COFACTORS, PROSTHETIC GROUPS, AND CARRIERS	Folic acid				9	T-TEST PVALUE		0.0143093	0.0190117	0.00882058	0.00852719		0.0402137	0.0526539	0.108917			0.375888	0.238447	0.227142	0.256627
BIOSYNTHESIS OF COFACTORS, PROSTHETIC GROUPS, AND CARRIERS	Folic acid				9	ratio 1 to1	1	1	1	1	1	1	1	1	1	1
BIOSYNTHESIS OF COFACTORS, PROSTHETIC GROUPS, AND CARRIERS	Folic acid				9	ratio 1 to2	1	1.88112	2.41791	0.71371	0.683398	1	0.881829	0.738314	0.818543	0.53618
BIOSYNTHESIS OF COFACTORS, PROSTHETIC GROUPS, AND CARRIERS	Folic acid				9	ratio 1 to3	1	1.46995	1.45509	0.645985	0.650735	1	0.907118	0.743486	0.761155
BIOSYNTHESIS OF COFACTORS, PROSTHETIC GROUPS, AND CARRIERS	Folic acid				9	ratio 1 to4	1	2.89247	2.18919	0.526786	0.544615
BIOSYNTHESIS OF COFACTORS, PROSTHETIC GROUPS, AND CARRIERS	Folic acid				9	ratio 1 to5	1	1.70253	1.60927	0.660448	0.632143	1	0.665156	0.628193	0.407397	0.385956
BIOSYNTHESIS OF COFACTORS, PROSTHETIC GROUPS, AND CARRIERS	Folic acid				9	ratio 1 to6	1	1.62048	1.6875	0.551402	0.554859	1	1.0139	0.854694	0.823992	0.674441
BIOSYNTHESIS OF COFACTORS, PROSTHETIC GROUPS, AND CARRIERS	Folic acid				9	ratio 1 to7	1	2.49074	2.14097	0.604096	0.6	1	0.804558	0.640065	0.579701	0.456881
BIOSYNTHESIS OF COFACTORS, PROSTHETIC GROUPS, AND CARRIERS	Folic acid				9	ratio 1 to8	1	1.76974	1.76727	0.815668	0.898477
BIOSYNTHESIS OF COFACTORS, PROSTHETIC GROUPS, AND CARRIERS	Folic acid				9	ratio 1 to9	1	2.33913	2.11304	0.842857	0.804545
BIOSYNTHESIS OF COFACTORS, PROSTHETIC GROUPS, AND CARRIERS	Folic acid				9	correl_ratio		0.458838	0.34915	-0.113298	-0.0653848		-0.332033	-0.525237	-0.590175	-0.593716
BIOSYNTHESIS OF COFACTORS, PROSTHETIC GROUPS, AND CARRIERS	Folic acid				9	correl_mRNA_to_prot		-0.444136	-0.665056	0.307516	0.565767
BIOSYNTHESIS OF COFACTORS, PROSTHETIC GROUPS, AND CARRIERS	Heme and porphyrin	l0194	hemh	ferrochelatase (ec:4,99,1,1)	3		1	2.51	1.98	1.565	1.46	1	1.10256	1.08833	1.14233	1.5981	0.408	0.543	0.792	1.212	1.242	639	704.538	695.445	729.947	1021.19																1566.18	1297.49	878.087	602.266	822.212
BIOSYNTHESIS OF COFACTORS, PROSTHETIC GROUPS, AND CARRIERS	Heme and porphyrin	l188472	hemk	protoporphyrinogen oxidase (ec:1,3,3,4)	3		1	1.01	1.1	1.385	1.625
BIOSYNTHESIS OF COFACTORS, PROSTHETIC GROUPS, AND CARRIERS	Heme and porphyrin	l0193	hemn	coproporphyrinogen iii oxidase	3		1	1.29	1.385	1.46	1.58
BIOSYNTHESIS OF COFACTORS, PROSTHETIC GROUPS, AND CARRIERS	Heme and porphyrin				3	AVG	1	1.60333	1.48833	1.47	1.555	1	1.10256	1.08833	1.14233	1.5981	0.408	0.543	0.792	1.212	1.242	639	704.538	695.445	729.947	1021.19																1566.18	1297.49	878.087	602.266	822.212
BIOSYNTHESIS OF COFACTORS, PROSTHETIC GROUPS, AND CARRIERS	Heme and porphyrin				3	STDEV	0	0.651221	0.366614	0.0738241	0.0696419	0	0	0	0	0	0	0	0	0	0	0	0	0	0	0																0	0	0	0	0
BIOSYNTHESIS OF COFACTORS, PROSTHETIC GROUPS, AND CARRIERS	Heme and porphyrin				3	AVG STDEV	0	40.6167	24.6325	5.02205	4.47858	0	0	0	0	0	0	0	0	0	0	0	0	0	0	0																0	0	0	0	0
BIOSYNTHESIS OF COFACTORS, PROSTHETIC GROUPS, AND CARRIERS	Heme and porphyrin				3	MIN	1	1.01	1.1	1.385	1.46	1	1.10256	1.08833	1.14233	1.5981	0.408	0.543	0.792	1.212	1.242	639	704.538	695.445	729.947	1021.19																1566.18	1297.49	878.087	602.266	822.212
BIOSYNTHESIS OF COFACTORS, PROSTHETIC GROUPS, AND CARRIERS	Heme and porphyrin				3	MAX	1	2.51	1.98	1.565	1.625	1	1.10256	1.08833	1.14233	1.5981	0.408	0.543	0.792	1.212	1.242	639	704.538	695.445	729.947	1021.19																1566.18	1297.49	878.087	602.266	822.212
BIOSYNTHESIS OF COFACTORS, PROSTHETIC GROUPS, AND CARRIERS	Heme and porphyrin				3	SUM	3	4.81	4.465	4.41	4.665	1	1.10256	1.08833	1.14233	1.5981	0.408	0.543	0.792	1.212	1.242	639	704.538	695.445	729.947	1021.19																1566.18	1297.49	878.087	602.266	822.212
BIOSYNTHESIS OF COFACTORS, PROSTHETIC GROUPS, AND CARRIERS	Heme and porphyrin				3	COUNT	3	3	3	3	3	1	1	1	1	1	1	1	1	1	1	1	1	1	1	1																1	1	1	1	1
BIOSYNTHESIS OF COFACTORS, PROSTHETIC GROUPS, AND CARRIERS	Heme and porphyrin				3	REL COUNT	100	100	100	100	100	33.3333	33.3333	33.3333	33.3333	33.3333	33.3333	33.3333	33.3333	33.3333	33.3333	33.3333	33.3333	33.3333	33.3333	33.3333	0	0	0	0	0	0	0	0	0	0	0	0	0	0	0	33.3333	33.3333	33.3333	33.3333	33.3333	0	0	0
BIOSYNTHESIS OF COFACTORS, PROSTHETIC GROUPS, AND CARRIERS	Heme and porphyrin				3	CI	0	1.61772	0.910719	0.183389	0.173
BIOSYNTHESIS OF COFACTORS, PROSTHETIC GROUPS, AND CARRIERS	Heme and porphyrin				3	AVG+CI	1	3.22106	2.39905	1.65339	1.728
BIOSYNTHESIS OF COFACTORS, PROSTHETIC GROUPS, AND CARRIERS	Heme and porphyrin				3	AVG-CI	1	-0.0143895	0.577615	1.28661	1.382
BIOSYNTHESIS OF COFACTORS, PROSTHETIC GROUPS, AND CARRIERS	Heme and porphyrin				3	T-TEST PVALUE		0.320379	0.200286	0.0121122	0.00778097
BIOSYNTHESIS OF COFACTORS, PROSTHETIC GROUPS, AND CARRIERS	Heme and porphyrin				3	ratio 1 to1	1	1	1	1	1	1	1	1	1	1	1	1	1	1	1	1	1	1	1	1																1	1	1	1	1
BIOSYNTHESIS OF COFACTORS, PROSTHETIC GROUPS, AND CARRIERS	Heme and porphyrin				3	ratio 1 to2	1	2.48515	1.8	1.12996	0.898462
BIOSYNTHESIS OF COFACTORS, PROSTHETIC GROUPS, AND CARRIERS	Heme and porphyrin				3	ratio 1 to3	1	1.94574	1.4296	1.07192	0.924051
BIOSYNTHESIS OF COFACTORS, PROSTHETIC GROUPS, AND CARRIERS	Heme and porphyrin				3	correl_ratio		0.628997	0.536514	0.55232	-0.719086
BIOSYNTHESIS OF COFACTORS, PROSTHETIC GROUPS, AND CARRIERS	Heme and porphyrin				3	correl_mRNA_to_prot
BIOSYNTHESIS OF COFACTORS, PROSTHETIC GROUPS, AND CARRIERS	Menaquinone and ubiquinone	l80459	ispa	farnesyl diphosphate synthase (ec:2,5,1,10)	9		1	0.6	0.79	0.865	0.84	1	0.447714	0.575282	0.582551	0.602373
BIOSYNTHESIS OF COFACTORS, PROSTHETIC GROUPS, AND CARRIERS	Menaquinone and ubiquinone	l179531	ispb	heptaprenyl diphosphate synthase component ii (ec:2,5,1,30)	9		1	1.05	1.09	1.275	1.25	1	0.909754	1.06552	1.69654	0.726893
BIOSYNTHESIS OF COFACTORS, PROSTHETIC GROUPS, AND CARRIERS	Menaquinone and ubiquinone	l0171	menb	naphthoate synthase (ec:4,1,3,36)	9		1	0.65	0.685	0.825	0.735	1	0.857713	0.906585	0.833199	0.885787	1.884	1.872	2.088	2.289	2.427	4050	3473.74	3671.67	3374.46	3587.44																2149.68	1855.63	1758.46	1474.2	1478.14
BIOSYNTHESIS OF COFACTORS, PROSTHETIC GROUPS, AND CARRIERS	Menaquinone and ubiquinone	l0169	mend	2-oxoglutarate decarboxylase (ec:4,1,1,71)	9		1	0.7	0.69	0.78	0.755
BIOSYNTHESIS OF COFACTORS, PROSTHETIC GROUPS, AND CARRIERS	Menaquinone and ubiquinone	l0172	mene	o-succinylbenzoic acid-coa ligase (ec:6,2,1,26)	9		1	0.77	0.83	1.03	1.025
BIOSYNTHESIS OF COFACTORS, PROSTHETIC GROUPS, AND CARRIERS	Menaquinone and ubiquinone	l0168	menf	menaquinone-specific isochorismate synthase (ec:5,4,4,2)	9		1	0.65	0.65	0.875	0.875
BIOSYNTHESIS OF COFACTORS, PROSTHETIC GROUPS, AND CARRIERS	Menaquinone and ubiquinone	l0170	menx	ytxm-like protein	9		1	0.69	0.755	0.82	0.77
BIOSYNTHESIS OF COFACTORS, PROSTHETIC GROUPS, AND CARRIERS	Menaquinone and ubiquinone	l186258	prea	prenyl transferase	9		1	0.74	1.08	1.14	1.12
BIOSYNTHESIS OF COFACTORS, PROSTHETIC GROUPS, AND CARRIERS	Menaquinone and ubiquinone	l131805	yhdb	racemase	9		1	0.71	0.77	0.98	0.995	1	0.928897	1.23029	1.21081
BIOSYNTHESIS OF COFACTORS, PROSTHETIC GROUPS, AND CARRIERS	Menaquinone and ubiquinone				9	AVG	1	0.728889	0.815556	0.954444	0.929444	1	0.786019	0.944419	1.08078	0.738351	1.884	1.872	2.088	2.289	2.427	4050	3473.74	3671.67	3374.46	3587.44																2149.68	1855.63	1758.46	1474.2	1478.14
BIOSYNTHESIS OF COFACTORS, PROSTHETIC GROUPS, AND CARRIERS	Menaquinone and ubiquinone				9	STDEV	0	0.123238	0.153504	0.157453	0.169024	0	0.19705	0.24191	0.42	0.115987	0	0	0	0	0	0	0	0	0	0																0	0	0	0	0
BIOSYNTHESIS OF COFACTORS, PROSTHETIC GROUPS, AND CARRIERS	Menaquinone and ubiquinone				9	AVG STDEV	0	16.9077	18.8221	16.4968	18.1855	0	25.0694	25.6147	38.861	15.7089	0	0	0	0	0	0	0	0	0	0																0	0	0	0	0
BIOSYNTHESIS OF COFACTORS, PROSTHETIC GROUPS, AND CARRIERS	Menaquinone and ubiquinone				9	MIN	1	0.6	0.65	0.78	0.735	1	0.447714	0.575282	0.582551	0.602373	1.884	1.872	2.088	2.289	2.427	4050	3473.74	3671.67	3374.46	3587.44																2149.68	1855.63	1758.46	1474.2	1478.14
BIOSYNTHESIS OF COFACTORS, PROSTHETIC GROUPS, AND CARRIERS	Menaquinone and ubiquinone				9	MAX	1	1.05	1.09	1.275	1.25	1	0.928897	1.23029	1.69654	0.885787	1.884	1.872	2.088	2.289	2.427	4050	3473.74	3671.67	3374.46	3587.44																2149.68	1855.63	1758.46	1474.2	1478.14
BIOSYNTHESIS OF COFACTORS, PROSTHETIC GROUPS, AND CARRIERS	Menaquinone and ubiquinone				9	SUM	9	6.56	7.34	8.59	8.365	4	3.14408	3.77768	4.3231	2.21505	1.884	1.872	2.088	2.289	2.427	4050	3473.74	3671.67	3374.46	3587.44																2149.68	1855.63	1758.46	1474.2	1478.14
BIOSYNTHESIS OF COFACTORS, PROSTHETIC GROUPS, AND CARRIERS	Menaquinone and ubiquinone				9	COUNT	9	9	9	9	9	4	4	4	4	3	1	1	1	1	1	1	1	1	1	1																1	1	1	1	1
BIOSYNTHESIS OF COFACTORS, PROSTHETIC GROUPS, AND CARRIERS	Menaquinone and ubiquinone				9	REL COUNT	100	100	100	100	100	44.4444	44.4444	44.4444	44.4444	33.3333	11.1111	11.1111	11.1111	11.1111	11.1111	11.1111	11.1111	11.1111	11.1111	11.1111	0	0	0	0	0	0	0	0	0	0	0	0	0	0	0	11.1111	11.1111	11.1111	11.1111	11.1111	0	0	0
BIOSYNTHESIS OF COFACTORS, PROSTHETIC GROUPS, AND CARRIERS	Menaquinone and ubiquinone				9	CI	0	0.0947293	0.117994	0.121029	0.129923	0	0.31355	0.384933	0.668313	0.288127
BIOSYNTHESIS OF COFACTORS, PROSTHETIC GROUPS, AND CARRIERS	Menaquinone and ubiquinone				9	AVG+CI	1	0.823618	0.933549	1.07547	1.05937	1	1.09957	1.32935	1.74909	1.02648
BIOSYNTHESIS OF COFACTORS, PROSTHETIC GROUPS, AND CARRIERS	Menaquinone and ubiquinone				9	AVG-CI	1	0.63416	0.697562	0.833416	0.799521	1	0.472469	0.559487	0.412462	0.450224
BIOSYNTHESIS OF COFACTORS, PROSTHETIC GROUPS, AND CARRIERS	Menaquinone and ubiquinone				9	T-TEST PVALUE		0.000253224	0.00938096	0.436855	0.271645		0.15656	0.717291	0.760972
BIOSYNTHESIS OF COFACTORS, PROSTHETIC GROUPS, AND CARRIERS	Menaquinone and ubiquinone				9	ratio 1 to1	1	1	1	1	1	1	1	1	1	1
BIOSYNTHESIS OF COFACTORS, PROSTHETIC GROUPS, AND CARRIERS	Menaquinone and ubiquinone				9	ratio 1 to2	1	0.571429	0.724771	0.678431	0.672	1	0.492126	0.539909	0.343376	0.828695
BIOSYNTHESIS OF COFACTORS, PROSTHETIC GROUPS, AND CARRIERS	Menaquinone and ubiquinone				9	ratio 1 to3	1	0.923077	1.15328	1.04848	1.14286	1	0.521986	0.634559	0.699174	0.680043
BIOSYNTHESIS OF COFACTORS, PROSTHETIC GROUPS, AND CARRIERS	Menaquinone and ubiquinone				9	ratio 1 to4	1	0.857143	1.14493	1.10897	1.11258
BIOSYNTHESIS OF COFACTORS, PROSTHETIC GROUPS, AND CARRIERS	Menaquinone and ubiquinone				9	ratio 1 to5	1	0.779221	0.951807	0.839806	0.819512
BIOSYNTHESIS OF COFACTORS, PROSTHETIC GROUPS, AND CARRIERS	Menaquinone and ubiquinone				9	ratio 1 to6	1	0.923077	1.21538	0.988571	0.96
BIOSYNTHESIS OF COFACTORS, PROSTHETIC GROUPS, AND CARRIERS	Menaquinone and ubiquinone				9	ratio 1 to7	1	0.869565	1.04636	1.05488	1.09091
BIOSYNTHESIS OF COFACTORS, PROSTHETIC GROUPS, AND CARRIERS	Menaquinone and ubiquinone				9	ratio 1 to8	1	0.810811	0.731481	0.758772	0.75
BIOSYNTHESIS OF COFACTORS, PROSTHETIC GROUPS, AND CARRIERS	Menaquinone and ubiquinone				9	ratio 1 to9	1	0.84507	1.02597	0.882653	0.844221	1	0.481984	0.467598	0.481126
BIOSYNTHESIS OF COFACTORS, PROSTHETIC GROUPS, AND CARRIERS	Menaquinone and ubiquinone				9	correl_ratio		0.0216198	-0.00506319	-0.104294	-0.174239		-0.504388	-0.624639	-0.405565	-0.262394
BIOSYNTHESIS OF COFACTORS, PROSTHETIC GROUPS, AND CARRIERS	Menaquinone and ubiquinone				9	correl_mRNA_to_prot		0.535351	0.231804	0.922188	-0.260593
BIOSYNTHESIS OF COFACTORS, PROSTHETIC GROUPS, AND CARRIERS	Pantothenate	l66222	coaa	pantothenate kinase (ec:2,7,1,33)	4		1	1.35	1.24	0.955	0.915	1	1.07746	0.916441	0.875638	0.635043	1.176	1.323	1.794	2.106	2.25	1971	2123.67	1806.31	1725.88	1251.67																1676.02	1605.19	1006.86	819.507	556.298
BIOSYNTHESIS OF COFACTORS, PROSTHETIC GROUPS, AND CARRIERS	Pantothenate	l166912	dfpa	phosphopantothenoylcysteine decarboxylase (ec:4,1,1,36)	4		1	1.32	1.095	0.8	0.765	1	0.521995	0.517118	0.511874	0.375208	0.912	0.972	1.308	1.32	1.38	621	324.159	321.131	317.874	233.004																680.921	333.496	245.513	240.813	168.844
BIOSYNTHESIS OF COFACTORS, PROSTHETIC GROUPS, AND CARRIERS	Pantothenate	l167675	dfpb	phosphopantothenate--cysteine ligase	4		1	1.42	1.28	0.85	0.88	1	1.04749	0.999421	1.10481	1.02654
BIOSYNTHESIS OF COFACTORS, PROSTHETIC GROUPS, AND CARRIERS	Pantothenate	l157055	pane	2-dehydropantoate 2-reductase (ec:1,1,1,169)	4		1	2	1.7	1.14	1.29	1	1.1055	1.07021	1.85374	0.942988											0.536778	0.274783	0.210808	0.267779	0.225135	0.0536778	0.0549566	0.0632424	0.107112	0.112568	1	0.511912	0.392729	0.498864	0.41942
BIOSYNTHESIS OF COFACTORS, PROSTHETIC GROUPS, AND CARRIERS	Pantothenate				4	AVG	1	1.5225	1.32875	0.93625	0.9625	1	0.938109	0.875798	1.08651	0.744944	1.044	1.1475	1.551	1.713	1.815	1296	1223.91	1063.72	1021.88	742.337	0.536778	0.274783	0.210808	0.267779	0.225135	0.0536778	0.0549566	0.0632424	0.107112	0.112568	1	0.511912	0.392729	0.498864	0.41942	1178.47	969.344	626.186	530.16	362.571
BIOSYNTHESIS OF COFACTORS, PROSTHETIC GROUPS, AND CARRIERS	Pantothenate				4	STDEV	0	0.278062	0.225121	0.130258	0.197056	0	0.241118	0.214115	0.490827	0.258505	0.132	0.1755	0.243	0.393	0.435	675	899.755	742.587	704.004	509.333	0	0	0	0	0	0	0	0	0	0	0	0	0	0	0	497.55	635.848	380.673	289.347	193.727
BIOSYNTHESIS OF COFACTORS, PROSTHETIC GROUPS, AND CARRIERS	Pantothenate				4	AVG STDEV	0	18.2635	16.9424	13.9128	20.4734	0	25.7025	24.448	45.1745	34.7012	12.6437	15.2941	15.6673	22.9422	23.9669	52.0833	73.5146	69.8106	68.8932	68.6121	0	0	0	0	0	0	0	0	0	0	0	0	0	0	0	42.2199	65.5957	60.7924	54.5772	53.4315
BIOSYNTHESIS OF COFACTORS, PROSTHETIC GROUPS, AND CARRIERS	Pantothenate				4	MIN	1	1.32	1.095	0.8	0.765	1	0.521995	0.517118	0.511874	0.375208	0.912	0.972	1.308	1.32	1.38	621	324.159	321.131	317.874	233.004	0.536778	0.274783	0.210808	0.267779	0.225135	0.0536778	0.0549566	0.0632424	0.107112	0.112568	1	0.511912	0.392729	0.498864	0.41942	680.921	333.496	245.513	240.813	168.844
BIOSYNTHESIS OF COFACTORS, PROSTHETIC GROUPS, AND CARRIERS	Pantothenate				4	MAX	1	2	1.7	1.14	1.29	1	1.1055	1.07021	1.85374	1.02654	1.176	1.323	1.794	2.106	2.25	1971	2123.67	1806.31	1725.88	1251.67	0.536778	0.274783	0.210808	0.267779	0.225135	0.0536778	0.0549566	0.0632424	0.107112	0.112568	1	0.511912	0.392729	0.498864	0.41942	1676.02	1605.19	1006.86	819.507	556.298
BIOSYNTHESIS OF COFACTORS, PROSTHETIC GROUPS, AND CARRIERS	Pantothenate				4	SUM	4	6.09	5.315	3.745	3.85	4	3.75244	3.50319	4.34605	2.97978	2.088	2.295	3.102	3.426	3.63	2592	2447.83	2127.44	2043.76	1484.67	0.536778	0.274783	0.210808	0.267779	0.225135	0.0536778	0.0549566	0.0632424	0.107112	0.112568	1	0.511912	0.392729	0.498864	0.41942	2356.94	1938.69	1252.37	1060.32	725.141
BIOSYNTHESIS OF COFACTORS, PROSTHETIC GROUPS, AND CARRIERS	Pantothenate				4	COUNT	4	4	4	4	4	4	4	4	4	4	2	2	2	2	2	2	2	2	2	2	1	1	1	1	1	1	1	1	1	1	1	1	1	1	1	2	2	2	2	2
BIOSYNTHESIS OF COFACTORS, PROSTHETIC GROUPS, AND CARRIERS	Pantothenate				4	REL COUNT	100	100	100	100	100	100	100	100	100	100	50	50	50	50	50	50	50	50	50	50	25	25	25	25	25	25	25	25	25	25	25	25	25	25	25	50	50	50	50	50	0	0	0
BIOSYNTHESIS OF COFACTORS, PROSTHETIC GROUPS, AND CARRIERS	Pantothenate				4	CI	0	0.442459	0.358219	0.20727	0.313561	0	0.383672	0.340705	0.781016	0.411339	1.18597	1.5768	2.18327	3.53096	3.90832	6064.63	8083.98	6671.88	6325.22	4576.17																4470.31	5712.86	3420.21	2599.68	1740.57
BIOSYNTHESIS OF COFACTORS, PROSTHETIC GROUPS, AND CARRIERS	Pantothenate				4	AVG+CI	1	1.96496	1.68697	1.14352	1.27606	1	1.32178	1.2165	1.86753	1.15628	2.22997	2.7243	3.73427	5.24396	5.72332	7360.63	9307.89	7735.6	7347.1	5318.51																5648.78	6682.21	4046.4	3129.84	2103.14
BIOSYNTHESIS OF COFACTORS, PROSTHETIC GROUPS, AND CARRIERS	Pantothenate				4	AVG-CI	1	1.08004	0.970531	0.72898	0.648939	1	0.554436	0.535092	0.305498	0.333605	-0.141973	-0.429305	-0.632268	-1.81796	-2.09332	-4768.63	-6860.06	-5608.17	-5303.35	-3833.84																-3291.84	-4743.52	-2794.03	-2069.52	-1378
BIOSYNTHESIS OF COFACTORS, PROSTHETIC GROUPS, AND CARRIERS	Pantothenate				4	T-TEST PVALUE		0.0473226	0.0854726	0.458885	0.763367		0.686734	0.389057	0.7801	0.185994		0.253295	0.137213	0.236805	0.238385		0.802413	0.180261	0.0671088	0.185092																	0.371968	0.132765	0.197825	0.226935
BIOSYNTHESIS OF COFACTORS, PROSTHETIC GROUPS, AND CARRIERS	Pantothenate				4	ratio 1 to1	1	1	1	1	1	1	1	1	1	1	1	1	1	1	1	1	1	1	1	1																1	1	1	1	1
BIOSYNTHESIS OF COFACTORS, PROSTHETIC GROUPS, AND CARRIERS	Pantothenate				4	ratio 1 to2	1	1.02273	1.13242	1.19375	1.19608	1	2.06412	1.77221	1.71065	1.69251	1.28947	1.36111	1.37156	1.59545	1.63043	3.17391	6.55133	5.62483	5.42946	5.37187																2.4614	4.81322	4.10105	3.40308	3.29475
BIOSYNTHESIS OF COFACTORS, PROSTHETIC GROUPS, AND CARRIERS	Pantothenate				4	ratio 1 to3	1	0.950704	0.96875	1.12353	1.03977	1	1.02861	0.916972	0.792572	0.618626
BIOSYNTHESIS OF COFACTORS, PROSTHETIC GROUPS, AND CARRIERS	Pantothenate				4	ratio 1 to4	1	0.675	0.729412	0.837719	0.709302	1	0.974637	0.856319	0.472363	0.673437
BIOSYNTHESIS OF COFACTORS, PROSTHETIC GROUPS, AND CARRIERS	Pantothenate				4	correl_ratio		-0.84006	-0.750095	-0.460626	-0.653609		-0.269762	-0.388022	-0.615216	-0.536857	0.447214	0.447214	0.447214	0.447214	0.447214	0.447214	0.447214	0.447214	0.447214	0.447214																0.447214	0.447214	0.447214	0.447214	0.447214
BIOSYNTHESIS OF COFACTORS, PROSTHETIC GROUPS, AND CARRIERS	Pantothenate				4	correl_mRNA_to_prot		0.480797	0.759217	0.895783	0.588296						1	1	1	1	1
BIOSYNTHESIS OF COFACTORS, PROSTHETIC GROUPS, AND CARRIERS	Riboflavin and cobalamin	l1889160	cobc	alpha-ribazole-5'-phosphate phosphatase (ec:3,1,3,-)	6		1	1.13	1.395	1.16	1.135	1	0.934928	0.661586	0.627194
BIOSYNTHESIS OF COFACTORS, PROSTHETIC GROUPS, AND CARRIERS	Riboflavin and cobalamin	l113931	cobq	cobyric acid synthase	6		1	1.5	1.51	1.425	1.325	1	1.04298	1.00656	1.12377	0.955369
BIOSYNTHESIS OF COFACTORS, PROSTHETIC GROUPS, AND CARRIERS	Riboflavin and cobalamin	l0165	riba	3,4-dihydroxy-2-butanone 4-phosphate synthase (ec:3,5,4,25)	6		1	0.32	0.31	0.31	0.1875
BIOSYNTHESIS OF COFACTORS, PROSTHETIC GROUPS, AND CARRIERS	Riboflavin and cobalamin	l0164	ribb	riboflavin synthase subunit alpha (ec:2,5,1,9)	6		1	0.3	0.29	0.295	0.205
BIOSYNTHESIS OF COFACTORS, PROSTHETIC GROUPS, AND CARRIERS	Riboflavin and cobalamin	l0163	ribg	riboflavin-specific deaminase (ec:3,5,4,-)	6		1	0.32	0.28	0.241667	0.2
BIOSYNTHESIS OF COFACTORS, PROSTHETIC GROUPS, AND CARRIERS	Riboflavin and cobalamin	l0166	ribh	6,7-dimethyl-8-ribityllumazine synthase (ec:2,5,1,9)	6		1	0.34	0.35	0.283333	0.27
BIOSYNTHESIS OF COFACTORS, PROSTHETIC GROUPS, AND CARRIERS	Riboflavin and cobalamin				6	AVG	1	0.651667	0.689167	0.619167	0.55375	1	0.988953	0.834071	0.875483	0.955369
BIOSYNTHESIS OF COFACTORS, PROSTHETIC GROUPS, AND CARRIERS	Riboflavin and cobalamin				6	STDEV	0	0.481194	0.541221	0.482671	0.482026	0	0.0540255	0.172485	0.248288	0
BIOSYNTHESIS OF COFACTORS, PROSTHETIC GROUPS, AND CARRIERS	Riboflavin and cobalamin				6	AVG STDEV	0	73.8404	78.5327	77.9549	87.0477	0	5.46289	20.6799	28.3602	0
BIOSYNTHESIS OF COFACTORS, PROSTHETIC GROUPS, AND CARRIERS	Riboflavin and cobalamin				6	MIN	1	0.3	0.28	0.241667	0.1875	1	0.934928	0.661586	0.627194	0.955369
BIOSYNTHESIS OF COFACTORS, PROSTHETIC GROUPS, AND CARRIERS	Riboflavin and cobalamin				6	MAX	1	1.5	1.51	1.425	1.325	1	1.04298	1.00656	1.12377	0.955369
BIOSYNTHESIS OF COFACTORS, PROSTHETIC GROUPS, AND CARRIERS	Riboflavin and cobalamin				6	SUM	6	3.91	4.135	3.715	3.3225	2	1.97791	1.66814	1.75097	0.955369
BIOSYNTHESIS OF COFACTORS, PROSTHETIC GROUPS, AND CARRIERS	Riboflavin and cobalamin				6	COUNT	6	6	6	6	6	2	2	2	2	1
BIOSYNTHESIS OF COFACTORS, PROSTHETIC GROUPS, AND CARRIERS	Riboflavin and cobalamin				6	REL COUNT	100	100	100	100	100	33.3333	33.3333	33.3333	33.3333	16.6667	0	0	0	0	0	0	0	0	0	0	0	0	0	0	0	0	0	0	0	0	0	0	0	0	0	0	0	0	0	0	0	0	0
BIOSYNTHESIS OF COFACTORS, PROSTHETIC GROUPS, AND CARRIERS	Riboflavin and cobalamin				6	CI	0	0.504982	0.567977	0.506532	0.505856	0	0.4854	1.54972	2.23078
BIOSYNTHESIS OF COFACTORS, PROSTHETIC GROUPS, AND CARRIERS	Riboflavin and cobalamin				6	AVG+CI	1	1.15665	1.25714	1.1257	1.05961	1	1.47435	2.38379	3.10626
BIOSYNTHESIS OF COFACTORS, PROSTHETIC GROUPS, AND CARRIERS	Riboflavin and cobalamin				6	AVG-CI	1	0.146685	0.12119	0.112635	0.0478943	1	0.503554	-0.715646	-1.3553
BIOSYNTHESIS OF COFACTORS, PROSTHETIC GROUPS, AND CARRIERS	Riboflavin and cobalamin				6	T-TEST PVALUE		0.166441	0.25535	0.137959	0.0932272		0.871598	0.512331	0.704068
BIOSYNTHESIS OF COFACTORS, PROSTHETIC GROUPS, AND CARRIERS	Riboflavin and cobalamin				6	ratio 1 to1	1	1	1	1	1	1	1	1	1
BIOSYNTHESIS OF COFACTORS, PROSTHETIC GROUPS, AND CARRIERS	Riboflavin and cobalamin				6	ratio 1 to2	1	0.753333	0.923841	0.814035	0.856604	1	0.896402	0.657277	0.558116
BIOSYNTHESIS OF COFACTORS, PROSTHETIC GROUPS, AND CARRIERS	Riboflavin and cobalamin				6	ratio 1 to3	1	3.53125	4.5	3.74194	6.05333
BIOSYNTHESIS OF COFACTORS, PROSTHETIC GROUPS, AND CARRIERS	Riboflavin and cobalamin				6	ratio 1 to4	1	3.76667	4.81034	3.9322	5.53659
BIOSYNTHESIS OF COFACTORS, PROSTHETIC GROUPS, AND CARRIERS	Riboflavin and cobalamin				6	ratio 1 to5	1	3.53125	4.98214	4.8	5.675
BIOSYNTHESIS OF COFACTORS, PROSTHETIC GROUPS, AND CARRIERS	Riboflavin and cobalamin				6	ratio 1 to6	1	3.32353	3.98571	4.09412	4.2037
BIOSYNTHESIS OF COFACTORS, PROSTHETIC GROUPS, AND CARRIERS	Riboflavin and cobalamin				6	correl_ratio		0.779795	0.7738	0.863615	0.673903		-0.242536	-0.242536	-0.242536
BIOSYNTHESIS OF COFACTORS, PROSTHETIC GROUPS, AND CARRIERS	Riboflavin and cobalamin				6	correl_mRNA_to_prot		0.268642	0.0751147	0.193079
BIOSYNTHESIS OF COFACTORS, PROSTHETIC GROUPS, AND CARRIERS	Thioredoxin, glutaredoxin, and glutathione	l0198	gpo	glutathione peroxidase (ec:1,11,1,9)	6		1	0.6	0.51	0.365	0.365	1	0.70077	0.543087	0.400629	0.377715	1.773	1.332	1.332	1.122	1.113	2139	1498.95	1161.66	856.945	807.932																1206.43	1125.33	872.12	763.766	725.905
BIOSYNTHESIS OF COFACTORS, PROSTHETIC GROUPS, AND CARRIERS	Thioredoxin, glutaredoxin, and glutathione	l0197	gshr	glutathione reductase (ec:1,8,1,7)	6		1	0.62	0.535	0.405	0.375	1	0.809582	0.692599	0.543557	0.484658	1.581	1.299	1.269	1.128	1.128	891	721.338	617.106	484.31	431.831																563.567	555.302	486.293	429.352	382.829
BIOSYNTHESIS OF COFACTORS, PROSTHETIC GROUPS, AND CARRIERS	Thioredoxin, glutaredoxin, and glutathione	l0195	trxa	thioredoxin	6		1	0.58	0.7	0.7	0.775	1	0.857713	0.975044	1.03354	1.04299	2.79	2.589	2.76	3.18	3.45	7710	6612.97	7517.59	7968.57	8041.49																2763.44	2554.25	2723.76	2505.84	2330.87
BIOSYNTHESIS OF COFACTORS, PROSTHETIC GROUPS, AND CARRIERS	Thioredoxin, glutaredoxin, and glutathione	l0196	trxb1	thioredoxin reductase (ec:1,8,1,9)	6		1	0.8	0.83	0.865	0.815	1	1.01054	1.00169	0.956422	1.06991											0.0423638	0.0385695	0.0347751	0.0309807	0.0271864	0.00423638	0.00771389	0.0104325	0.0123923	0.0135932	1	0.910434	0.820868	0.731302	0.641736
BIOSYNTHESIS OF COFACTORS, PROSTHETIC GROUPS, AND CARRIERS	Thioredoxin, glutaredoxin, and glutathione	l00196	trxb2	thioredoxin reductase (ec:1,8,1,9)	6		1	0.53	0.7	0.84	0.94	1	0.914894	0.990529	0.995345	0.870851
BIOSYNTHESIS OF COFACTORS, PROSTHETIC GROUPS, AND CARRIERS	Thioredoxin, glutaredoxin, and glutathione	l195348	trxh	thioredoxin h-type	6		1	1.23	1.135	0.78	0.87	1	0.975382	0.878884	0.845995	0.554017	1.119	1.149	1.5	1.779	1.926	1398	1363.58	1228.68	1182.7	774.516																1249.33	1186.76	819.12	664.812	402.137
BIOSYNTHESIS OF COFACTORS, PROSTHETIC GROUPS, AND CARRIERS	Thioredoxin, glutaredoxin, and glutathione				6	AVG	1	0.726667	0.735	0.659167	0.69	1	0.878147	0.846972	0.795914	0.733358	1.81575	1.59225	1.71525	1.80225	1.90425	3034.5	2549.21	2631.26	2623.13	2513.94	0.0423638	0.0385695	0.0347751	0.0309807	0.0271864	0.00423638	0.00771389	0.0104325	0.0123923	0.0135932	1	0.910434	0.820868	0.731302	0.641736	1445.69	1355.41	1225.32	1090.94	960.434
BIOSYNTHESIS OF COFACTORS, PROSTHETIC GROUPS, AND CARRIERS	Thioredoxin, glutaredoxin, and glutathione				6	STDEV	0	0.240254	0.209006	0.201027	0.231876	0	0.104015	0.172309	0.239598	0.273418	0.610647	0.579592	0.609068	0.83906	0.951112	2735.64	2364.53	2831.08	3096.07	3194.72	0	0	0	0	0	0	0	0	0	0	0	0	0	0	0	807.838	734.639	877.674	825.873	802.872
BIOSYNTHESIS OF COFACTORS, PROSTHETIC GROUPS, AND CARRIERS	Thioredoxin, glutaredoxin, and glutathione				6	AVG STDEV	0	33.0625	28.4361	30.4971	33.6053	0	11.8448	20.3442	30.1035	37.283	33.6306	36.4008	35.509	46.5563	49.9468	90.1513	92.7554	107.594	118.029	127.08	0	0	0	0	0	0	0	0	0	0	0	0	0	0	0	55.879	54.2004	71.6279	75.7027	83.5947
BIOSYNTHESIS OF COFACTORS, PROSTHETIC GROUPS, AND CARRIERS	Thioredoxin, glutaredoxin, and glutathione				6	MIN	1	0.53	0.51	0.365	0.365	1	0.70077	0.543087	0.400629	0.377715	1.119	1.149	1.269	1.122	1.113	891	721.338	617.106	484.31	431.831	0.0423638	0.0385695	0.0347751	0.0309807	0.0271864	0.00423638	0.00771389	0.0104325	0.0123923	0.0135932	1	0.910434	0.820868	0.731302	0.641736	563.567	555.302	486.293	429.352	382.829
BIOSYNTHESIS OF COFACTORS, PROSTHETIC GROUPS, AND CARRIERS	Thioredoxin, glutaredoxin, and glutathione				6	MAX	1	1.23	1.135	0.865	0.94	1	1.01054	1.00169	1.03354	1.06991	2.79	2.589	2.76	3.18	3.45	7710	6612.97	7517.59	7968.57	8041.49	0.0423638	0.0385695	0.0347751	0.0309807	0.0271864	0.00423638	0.00771389	0.0104325	0.0123923	0.0135932	1	0.910434	0.820868	0.731302	0.641736	2763.44	2554.25	2723.76	2505.84	2330.87
BIOSYNTHESIS OF COFACTORS, PROSTHETIC GROUPS, AND CARRIERS	Thioredoxin, glutaredoxin, and glutathione				6	SUM	6	4.36	4.41	3.955	4.14	6	5.26888	5.08183	4.77548	4.40015	7.263	6.369	6.861	7.209	7.617	12138	10196.8	10525	10492.5	10055.8	0.0423638	0.0385695	0.0347751	0.0309807	0.0271864	0.00423638	0.00771389	0.0104325	0.0123923	0.0135932	1	0.910434	0.820868	0.731302	0.641736	5782.77	5421.65	4901.3	4363.77	3841.74
BIOSYNTHESIS OF COFACTORS, PROSTHETIC GROUPS, AND CARRIERS	Thioredoxin, glutaredoxin, and glutathione				6	COUNT	6	6	6	6	6	6	6	6	6	6	4	4	4	4	4	4	4	4	4	4	1	1	1	1	1	1	1	1	1	1	1	1	1	1	1	4	4	4	4	4
BIOSYNTHESIS OF COFACTORS, PROSTHETIC GROUPS, AND CARRIERS	Thioredoxin, glutaredoxin, and glutathione				6	REL COUNT	100	100	100	100	100	100	100	100	100	100	66.6667	66.6667	66.6667	66.6667	66.6667	66.6667	66.6667	66.6667	66.6667	66.6667	16.6667	16.6667	16.6667	16.6667	16.6667	16.6667	16.6667	16.6667	16.6667	16.6667	16.6667	16.6667	16.6667	16.6667	16.6667	66.6667	66.6667	66.6667	66.6667	66.6667	0	0	0
BIOSYNTHESIS OF COFACTORS, PROSTHETIC GROUPS, AND CARRIERS	Thioredoxin, glutaredoxin, and glutathione				6	CI	0	0.252132	0.219338	0.210965	0.243339	0	0.109157	0.180828	0.251442	0.286935	0.971676	0.92226	0.969163	1.33513	1.51343	4353.02	3762.49	4504.88	4926.53	5083.52																1285.45	1168.97	1396.58	1314.15	1277.55
BIOSYNTHESIS OF COFACTORS, PROSTHETIC GROUPS, AND CARRIERS	Thioredoxin, glutaredoxin, and glutathione				6	AVG+CI	1	0.978798	0.954338	0.870131	0.933339	1	0.987304	1.0278	1.04736	1.02029	2.78743	2.51451	2.68441	3.13738	3.41768	7387.52	6311.7	7136.14	7549.66	7597.46																2731.14	2524.39	2621.9	2405.09	2237.98
BIOSYNTHESIS OF COFACTORS, PROSTHETIC GROUPS, AND CARRIERS	Thioredoxin, glutaredoxin, and glutathione				6	AVG-CI	1	0.474535	0.515662	0.448202	0.446661	1	0.76899	0.666144	0.544472	0.446423	0.844074	0.66999	0.746087	0.467118	0.390818	-1318.52	-1213.28	-1873.62	-2303.4	-2569.58																160.241	186.437	-171.251	-223.206	-317.114
BIOSYNTHESIS OF COFACTORS, PROSTHETIC GROUPS, AND CARRIERS	Thioredoxin, glutaredoxin, and glutathione				6	T-TEST PVALUE		0.0516458	0.0364543	0.0127432	0.0304669		0.047124	0.103798	0.115174	0.0810464		0.107117	0.619286	0.968837	0.829063		0.138287	0.12743	0.29149	0.224546																	0.123929	0.10497	0.0375936	0.0385878
BIOSYNTHESIS OF COFACTORS, PROSTHETIC GROUPS, AND CARRIERS	Thioredoxin, glutaredoxin, and glutathione				6	ratio 1 to1	1	1	1	1	1	1	1	1	1	1	1	1	1	1	1	1	1	1	1	1																1	1	1	1	1
BIOSYNTHESIS OF COFACTORS, PROSTHETIC GROUPS, AND CARRIERS	Thioredoxin, glutaredoxin, and glutathione				6	ratio 1 to2	1	0.967742	0.953271	0.901235	0.973333	1	0.865594	0.78413	0.73705	0.779342	1.12144	1.0254	1.04965	0.994681	0.986702	2.40067	2.07801	1.88244	1.76942	1.87095																2.1407	2.02653	1.7934	1.77888	1.89616
BIOSYNTHESIS OF COFACTORS, PROSTHETIC GROUPS, AND CARRIERS	Thioredoxin, glutaredoxin, and glutathione				6	ratio 1 to3	1	1.03448	0.728571	0.521429	0.470968	1	0.817021	0.556987	0.387629	0.362145	0.635484	0.514484	0.482609	0.35283	0.322609	0.277432	0.226668	0.154526	0.107541	0.10047																0.436568	0.440573	0.320189	0.304795	0.311431
BIOSYNTHESIS OF COFACTORS, PROSTHETIC GROUPS, AND CARRIERS	Thioredoxin, glutaredoxin, and glutathione				6	ratio 1 to4	1	0.75	0.614458	0.421965	0.447853	1	0.693459	0.542173	0.418883	0.353033
BIOSYNTHESIS OF COFACTORS, PROSTHETIC GROUPS, AND CARRIERS	Thioredoxin, glutaredoxin, and glutathione				6	ratio 1 to5	1	1.13208	0.728571	0.434524	0.388298	1	0.765957	0.54828	0.402503	0.433731
BIOSYNTHESIS OF COFACTORS, PROSTHETIC GROUPS, AND CARRIERS	Thioredoxin, glutaredoxin, and glutathione				6	ratio 1 to6	1	0.487805	0.449339	0.467949	0.41954	1	0.718456	0.617928	0.47356	0.681774	1.58445	1.15927	0.888	0.630691	0.577882	1.53004	1.09927	0.945456	0.724567	1.04314																0.965662	0.948243	1.0647	1.14884	1.80512
BIOSYNTHESIS OF COFACTORS, PROSTHETIC GROUPS, AND CARRIERS	Thioredoxin, glutaredoxin, and glutathione				6	correl_ratio		-0.5325	-0.916322	-0.865738	-0.868514		-0.870541	-0.766761	-0.778509	-0.537359	0.621211	0.23888	-0.223393	-0.524847	-0.565237	0.0315757	-0.153193	-0.220794	-0.345188	-0.152824																-0.258257	-0.264961	-0.148356	-0.0818696	0.303621
BIOSYNTHESIS OF COFACTORS, PROSTHETIC GROUPS, AND CARRIERS	Thioredoxin, glutaredoxin, and glutathione				6	correl_mRNA_to_prot		0.561572	0.542409	0.917932	0.695079						0.975159	0.974735	0.946952	0.92144	0.897989
BIOSYNTHESIS OF COFACTORS, PROSTHETIC GROUPS, AND CARRIERS	Thiamin	l124107	apbe	thiamine biosynthesis lipoprotein	5		1	1.02	1.085	1.265	1.32
BIOSYNTHESIS OF COFACTORS, PROSTHETIC GROUPS, AND CARRIERS	Thiamin	l0200	thid1	phosphomethylpyrimidine kinase (ec:2,7,4,7)	5		1	0.83	1.065	0.97	0.985
BIOSYNTHESIS OF COFACTORS, PROSTHETIC GROUPS, AND CARRIERS	Thiamin	l0202	thid2	phosphomethylpyrimidine kinase (ec:2,7,4,7)	5		1	1.45	1.42	3.985	1.2	1	0.951784	0.848842	0.851037	1.24911
BIOSYNTHESIS OF COFACTORS, PROSTHETIC GROUPS, AND CARRIERS	Thiamin	l0201	thie	thiamin-phosphate pyrophosphorylase (ec:2,5,1,3)	5
BIOSYNTHESIS OF COFACTORS, PROSTHETIC GROUPS, AND CARRIERS	Thiamin	l94809	thim	hydroxyethylthiazole kinase (ec:2,7,1,50)	5		1		0.9	1.035	1
BIOSYNTHESIS OF COFACTORS, PROSTHETIC GROUPS, AND CARRIERS	Thiamin				5	AVG	1	1.1	1.1175	1.81375	1.12625	1	0.951784	0.848842	0.851037	1.24911
BIOSYNTHESIS OF COFACTORS, PROSTHETIC GROUPS, AND CARRIERS	Thiamin				5	STDEV	0	0.259358	0.188829	1.25835	0.140418	0	0	0	0	0
BIOSYNTHESIS OF COFACTORS, PROSTHETIC GROUPS, AND CARRIERS	Thiamin				5	AVG STDEV	0	23.578	16.8974	69.3786	12.4677	0	0	0	0	0
BIOSYNTHESIS OF COFACTORS, PROSTHETIC GROUPS, AND CARRIERS	Thiamin				5	MIN	1	0.83	0.9	0.97	0.985	1	0.951784	0.848842	0.851037	1.24911
BIOSYNTHESIS OF COFACTORS, PROSTHETIC GROUPS, AND CARRIERS	Thiamin				5	MAX	1	1.45	1.42	3.985	1.32	1	0.951784	0.848842	0.851037	1.24911
BIOSYNTHESIS OF COFACTORS, PROSTHETIC GROUPS, AND CARRIERS	Thiamin				5	SUM	4	3.3	4.47	7.255	4.505	1	0.951784	0.848842	0.851037	1.24911
BIOSYNTHESIS OF COFACTORS, PROSTHETIC GROUPS, AND CARRIERS	Thiamin				5	COUNT	4	3	4	4	4	1	1	1	1	1
BIOSYNTHESIS OF COFACTORS, PROSTHETIC GROUPS, AND CARRIERS	Thiamin				5	REL COUNT	80	60	80	80	80	20	20	20	20	20	0	0	0	0	0	0	0	0	0	0	0	0	0	0	0	0	0	0	0	0	0	0	0	0	0	0	0	0	0	0	0	0	0
BIOSYNTHESIS OF COFACTORS, PROSTHETIC GROUPS, AND CARRIERS	Thiamin				5	CI	0	0.644281	0.300468	2.00232	0.223436
BIOSYNTHESIS OF COFACTORS, PROSTHETIC GROUPS, AND CARRIERS	Thiamin				5	AVG+CI	1	1.74428	1.41797	3.81607	1.34969
BIOSYNTHESIS OF COFACTORS, PROSTHETIC GROUPS, AND CARRIERS	Thiamin				5	AVG-CI	1	0.455719	0.817032	-0.188572	0.902814
BIOSYNTHESIS OF COFACTORS, PROSTHETIC GROUPS, AND CARRIERS	Thiamin				5	T-TEST PVALUE			0.360074	0.344266	0.217274
BIOSYNTHESIS OF COFACTORS, PROSTHETIC GROUPS, AND CARRIERS	Thiamin				5	ratio 1 to1	1	1	1	1	1
BIOSYNTHESIS OF COFACTORS, PROSTHETIC GROUPS, AND CARRIERS	Thiamin				5	ratio 1 to2	1	1.22892	1.01878	1.30412	1.3401
BIOSYNTHESIS OF COFACTORS, PROSTHETIC GROUPS, AND CARRIERS	Thiamin				5	ratio 1 to3	1	0.703448	0.764085	0.31744	1.1
BIOSYNTHESIS OF COFACTORS, PROSTHETIC GROUPS, AND CARRIERS	Thiamin				5	ratio 1 to4
BIOSYNTHESIS OF COFACTORS, PROSTHETIC GROUPS, AND CARRIERS	Thiamin				5	ratio 1 to5	1		1.20556	1.22222	1.32
BIOSYNTHESIS OF COFACTORS, PROSTHETIC GROUPS, AND CARRIERS	Thiamin				5	correl_ratio		-0.35595	0.414188	0.0435183	0.564709
BIOSYNTHESIS OF COFACTORS, PROSTHETIC GROUPS, AND CARRIERS	Thiamin				5	correl_mRNA_to_prot
BIOSYNTHESIS OF COFACTORS, PROSTHETIC GROUPS, AND CARRIERS	Pyridine nucleotides	l0203	nade	nad synthetase (ec:6,3,1,5)	2		1	0.85	0.825	0.875	0.8	1	1.05758	0.991213	0.938525	0.934863	1.809	1.998	2.301	2.547	2.742	7200	7614.6	7136.73	6757.38	6731.01																3980.1	3811.11	3101.58	2653.07	2454.78
BIOSYNTHESIS OF COFACTORS, PROSTHETIC GROUPS, AND CARRIERS	Pyridine nucleotides	l122198	yvdg	pyridine nucleotide-disulfide oxidoreductase	2		1	0.34	0.5	0.565	0.605
BIOSYNTHESIS OF COFACTORS, PROSTHETIC GROUPS, AND CARRIERS	Pyridine nucleotides				2	AVG	1	0.595	0.6625	0.72	0.7025	1	1.05758	0.991213	0.938525	0.934863	1.809	1.998	2.301	2.547	2.742	7200	7614.6	7136.73	6757.38	6731.01																3980.1	3811.11	3101.58	2653.07	2454.78
BIOSYNTHESIS OF COFACTORS, PROSTHETIC GROUPS, AND CARRIERS	Pyridine nucleotides				2	STDEV	0	0.255	0.1625	0.155	0.0975	0	0	0	0	0	0	0	0	0	0	0	0	0	0	0																0	0	0	0	0
BIOSYNTHESIS OF COFACTORS, PROSTHETIC GROUPS, AND CARRIERS	Pyridine nucleotides				2	AVG STDEV	0	42.8571	24.5283	21.5278	13.879	0	0	0	0	0	0	0	0	0	0	0	0	0	0	0																0	0	0	0	0
BIOSYNTHESIS OF COFACTORS, PROSTHETIC GROUPS, AND CARRIERS	Pyridine nucleotides				2	MIN	1	0.34	0.5	0.565	0.605	1	1.05758	0.991213	0.938525	0.934863	1.809	1.998	2.301	2.547	2.742	7200	7614.6	7136.73	6757.38	6731.01																3980.1	3811.11	3101.58	2653.07	2454.78
BIOSYNTHESIS OF COFACTORS, PROSTHETIC GROUPS, AND CARRIERS	Pyridine nucleotides				2	MAX	1	0.85	0.825	0.875	0.8	1	1.05758	0.991213	0.938525	0.934863	1.809	1.998	2.301	2.547	2.742	7200	7614.6	7136.73	6757.38	6731.01																3980.1	3811.11	3101.58	2653.07	2454.78
BIOSYNTHESIS OF COFACTORS, PROSTHETIC GROUPS, AND CARRIERS	Pyridine nucleotides				2	SUM	2	1.19	1.325	1.44	1.405	1	1.05758	0.991213	0.938525	0.934863	1.809	1.998	2.301	2.547	2.742	7200	7614.6	7136.73	6757.38	6731.01																3980.1	3811.11	3101.58	2653.07	2454.78
BIOSYNTHESIS OF COFACTORS, PROSTHETIC GROUPS, AND CARRIERS	Pyridine nucleotides				2	COUNT	2	2	2	2	2	1	1	1	1	1	1	1	1	1	1	1	1	1	1	1																1	1	1	1	1
BIOSYNTHESIS OF COFACTORS, PROSTHETIC GROUPS, AND CARRIERS	Pyridine nucleotides				2	REL COUNT	100	100	100	100	100	50	50	50	50	50	50	50	50	50	50	50	50	50	50	50	0	0	0	0	0	0	0	0	0	0	0	0	0	0	0	50	50	50	50	50	0	0	0
BIOSYNTHESIS OF COFACTORS, PROSTHETIC GROUPS, AND CARRIERS	Pyridine nucleotides				2	CI	0	2.29108	1.46	1.39262	0.876003
BIOSYNTHESIS OF COFACTORS, PROSTHETIC GROUPS, AND CARRIERS	Pyridine nucleotides				2	AVG+CI	1	2.88608	2.1225	2.11262	1.5785
BIOSYNTHESIS OF COFACTORS, PROSTHETIC GROUPS, AND CARRIERS	Pyridine nucleotides				2	AVG-CI	1	-1.69608	-0.797505	-0.67262	-0.173503
BIOSYNTHESIS OF COFACTORS, PROSTHETIC GROUPS, AND CARRIERS	Pyridine nucleotides				2	T-TEST PVALUE		0.35773	0.285666	0.321863	0.201618
BIOSYNTHESIS OF COFACTORS, PROSTHETIC GROUPS, AND CARRIERS	Pyridine nucleotides				2	ratio 1 to1	1	1	1	1	1	1	1	1	1	1	1	1	1	1	1	1	1	1	1	1																1	1	1	1	1
BIOSYNTHESIS OF COFACTORS, PROSTHETIC GROUPS, AND CARRIERS	Pyridine nucleotides				2	ratio 1 to2	1	2.5	1.65	1.54867	1.32231
BIOSYNTHESIS OF COFACTORS, PROSTHETIC GROUPS, AND CARRIERS	Pyridine nucleotides				2	correl_ratio		1	1	1	1
BIOSYNTHESIS OF COFACTORS, PROSTHETIC GROUPS, AND CARRIERS	Pyridine nucleotides				2	correl_mRNA_to_prot
CELL ENVELOPE	Membranes, lipoproteins, and porins	l61620	bmpa	basic membrane protein a	12		1	2.7	2.155	1.25	1.545	1	1.37234	1.62756	1.5672	1.99537	2.58	5.37	5.43	5.82	6.03	6120	8398.72	9960.64	9591.28	12211.7																2372.09	1564.01	1834.37	1647.99	2025.15
CELL ENVELOPE	Membranes, lipoproteins, and porins	l182799	cdsa	phosphatidate cytidylyltransferase (ec:2,7,7,41)	12		1	1.66	1.455	1.305	1.185	1	0.880692	0.886476	1.23759												0.105513	0.0935418	0.0881619	0.0847116	0.0821038	0.0105513	0.0187084	0.0264486	0.0338846	0.0410519	1	0.886544	0.835556	0.802856	0.778141
CELL ENVELOPE	Membranes, lipoproteins, and porins	l187016	clsa	cardiolipin synthase	12		1	1.02	1.05	1.26	1.18																0.0527564	0.0467709	0.044081	0.0423558	0.0410519	0.00527564	0.00935418	0.0132243	0.0169423	0.020526	1	0.886544	0.835556	0.802856	0.778141
CELL ENVELOPE	Membranes, lipoproteins, and porins	l186875	clsb	cardiolipin synthase	12		1	0.94	0.94	0.98	0.97	1	0.919169	0.972884	1.03419	0.739012	0.726	1.026	1.086	1.263	1.32	156.6	143.942	152.354	161.954	115.729	0.0527564	0.0467709	0.044081	0.0423558	0.0410519	0.00527564	0.00935418	0.0132243	0.0169423	0.020526	1	0.886544	0.835556	0.802856	0.778141	215.702	140.294	140.289	128.229	87.6737	1.69005	3.26012	4.35446
CELL ENVELOPE	Membranes, lipoproteins, and porins	l95012	dgka	diacylglycerol kinase (ec:2,7,1,107)	12		1	0.69	0.82	1.065	0.985
CELL ENVELOPE	Membranes, lipoproteins, and porins	l5776	lgt	prolipoprotein diacylglyceryl transferase	12		1	1.47	1.24	1.355	1.37
CELL ENVELOPE	Membranes, lipoproteins, and porins	l29672	pgsa	cdp-diacylglycerol--glycerol-3-phosphate 3-phosphatidyltransferase	12		1	0.91	1.03	1.08	1.04																0.0527564	0.0467709	0.044081	0.0423558	0.0410519	0.00527564	0.00935418	0.0132243	0.0169423	0.020526	1	0.886544	0.835556	0.802856	0.778141
CELL ENVELOPE	Membranes, lipoproteins, and porins	l117444	plpa	outer membrane lipoprotein precursor	12		1	4.61	3.98	2.655	2.595	1	1.001	1.3561	1.66286	2.03177	0.2949	0.57	0.837	1.485	1.644	423	423.424	573.63	703.39	859.439																1434.38	742.848	685.341	473.663	522.773
CELL ENVELOPE	Membranes, lipoproteins, and porins	l118475	plpb	outer membrane lipoprotein precursor	12		1	2.02	1.82	2.105	2.125	1	1.08547	1.33091	1.38218	1.45573	0.555	1.269	1.407	2.058	2.307	744	807.587	990.196	1028.34	1083.06																1340.54	636.397	703.764	499.679	469.468
CELL ENVELOPE	Membranes, lipoproteins, and porins	l119452	plpc	outer membrane lipoprotein precursor	12		1	1.74	1.75	2.37	2.34	1	1.10825	1.12388	1.22452	1.24678
CELL ENVELOPE	Membranes, lipoproteins, and porins	l120334	plpd	outer membrane lipoprotein precursor	12		1	1.57	1.695	2.295	2.245
CELL ENVELOPE	Membranes, lipoproteins, and porins	l196178	yfjc	acylphosphate phosphohydrolase (ec:3,6,1,7)	12		1	0.86	0.75	0.35	0.405	1	0.804076	0.501511	0.26669	0.224618
CELL ENVELOPE	Membranes, lipoproteins, and porins				12	AVG	1	1.6825	1.55708	1.50583	1.49875	1	1.02443	1.11419	1.19646	1.28221	1.03897	2.05875	2.19	2.6565	2.82525	1860.9	2443.42	2919.21	2871.24	3567.48	0.0659455	0.0584636	0.0551012	0.0529448	0.0513149	0.00659455	0.0116927	0.0165304	0.0211779	0.0256575	1	0.886544	0.835556	0.802856	0.778141	1340.68	770.887	840.941	687.389	776.267	1.69005	3.26012	4.35446
CELL ENVELOPE	Membranes, lipoproteins, and porins				12	STDEV	0	1.04202	0.845319	0.659939	0.647274	0	0.17429	0.341493	0.428078	0.647479	0.902855	1.92815	1.8815	1.84934	1.88415	2467.77	3446.36	4076.15	3892.14	5003.56	0.0228442	0.0202524	0.0190876	0.0183406	0.017776	0.00228442	0.00405048	0.00572628	0.00733624	0.008888	0	0	0	0	0	764.553	511.264	616.613	573.655	740.315	0	0	0
CELL ENVELOPE	Membranes, lipoproteins, and porins				12	AVG STDEV	0	61.9327	54.2886	43.8255	43.1876	0	17.0134	30.6495	35.7787	50.497	86.8987	93.6563	85.9131	69.6155	66.6898	132.612	141.047	139.632	135.556	140.255	34.641	34.641	34.641	34.641	34.641	34.641	34.641	34.641	34.641	34.641	0	0	0	0	0	57.0273	66.3215	73.3242	83.4542	95.3686	0	0	0
CELL ENVELOPE	Membranes, lipoproteins, and porins				12	MIN	1	0.69	0.75	0.35	0.405	1	0.804076	0.501511	0.26669	0.224618	0.2949	0.57	0.837	1.263	1.32	156.6	143.942	152.354	161.954	115.729	0.0527564	0.0467709	0.044081	0.0423558	0.0410519	0.00527564	0.00935418	0.0132243	0.0169423	0.020526	1	0.886544	0.835556	0.802856	0.778141	215.702	140.294	140.289	128.229	87.6737	1.69005	3.26012	4.35446
CELL ENVELOPE	Membranes, lipoproteins, and porins				12	MAX	1	4.61	3.98	2.655	2.595	1	1.37234	1.62756	1.66286	2.03177	2.58	5.37	5.43	5.82	6.03	6120	8398.72	9960.64	9591.28	12211.7	0.105513	0.0935418	0.0881619	0.0847116	0.0821038	0.0105513	0.0187084	0.0264486	0.0338846	0.0410519	1	0.886544	0.835556	0.802856	0.778141	2372.09	1564.01	1834.37	1647.99	2025.15	1.69005	3.26012	4.35446
CELL ENVELOPE	Membranes, lipoproteins, and porins				12	SUM	12	20.19	18.685	18.07	17.985	7	7.17099	7.79932	8.37522	7.69328	4.1559	8.235	8.76	10.626	11.301	7443.6	9773.68	11676.8	11485	14269.9	0.263782	0.233854	0.220405	0.211779	0.20526	0.0263782	0.0467709	0.0661214	0.0847116	0.10263	4	3.54618	3.34222	3.21142	3.11256	5362.72	3083.55	3363.77	2749.56	3105.07	1.69005	3.26012	4.35446
CELL ENVELOPE	Membranes, lipoproteins, and porins				12	COUNT	12	12	12	12	12	7	7	7	7	6	4	4	4	4	4	4	4	4	4	4	4	4	4	4	4	4	4	4	4	4	4	4	4	4	4	4	4	4	4	4	1	1	1
CELL ENVELOPE	Membranes, lipoproteins, and porins				12	REL COUNT	100	100	100	100	100	58.3333	58.3333	58.3333	58.3333	50	33.3333	33.3333	33.3333	33.3333	33.3333	33.3333	33.3333	33.3333	33.3333	33.3333	33.3333	33.3333	33.3333	33.3333	33.3333	33.3333	33.3333	33.3333	33.3333	33.3333	33.3333	33.3333	33.3333	33.3333	33.3333	33.3333	33.3333	33.3333	33.3333	33.3333	8.33333	8.33333	8.33333
CELL ENVELOPE	Membranes, lipoproteins, and porins				12	CI	0	0.662067	0.53709	0.419306	0.411258	0	0.161191	0.315828	0.395906	0.679487	1.43664	3.06811	2.99388	2.94271	2.99811	3926.78	5483.93	6486.07	6193.26	7961.79	0.0363502	0.0322261	0.0303727	0.029184	0.0282856	0.00363502	0.00644522	0.0091118	0.0116736	0.0141428	0	0	0	0	0	1216.58	813.535	981.169	912.813	1178.01
CELL ENVELOPE	Membranes, lipoproteins, and porins				12	AVG+CI	1	2.34457	2.09417	1.92514	1.91001	1	1.18562	1.43002	1.59237	1.9617	2.47562	5.12686	5.18388	5.59921	5.82336	5787.68	7927.35	9405.27	9064.5	11529.3	0.102296	0.0906897	0.0854738	0.0821288	0.0796005	0.0102296	0.0181379	0.0256422	0.0328515	0.0398002	1	0.886544	0.835556	0.802856	0.778141	2557.26	1584.42	1822.11	1600.2	1954.27
CELL ENVELOPE	Membranes, lipoproteins, and porins				12	AVG-CI	1	1.02043	1.01999	1.08653	1.08749	1	0.863236	0.79836	0.800555	0.602726	-0.397669	-1.00936	-0.803881	-0.286208	-0.172858	-2065.88	-3040.51	-3566.86	-3322.02	-4394.31	0.0295953	0.0262375	0.0247285	0.0237608	0.0230293	0.00295953	0.00524751	0.00741856	0.00950431	0.0115147	1	0.886544	0.835556	0.802856	0.778141	124.105	-42.6478	-140.228	-225.424	-401.739
CELL ENVELOPE	Membranes, lipoproteins, and porins				12	T-TEST PVALUE		0.0525642	0.0513497	0.0273754	0.0267276		0.743077	0.44406	0.303899			0.187004	0.139253	0.0676776	0.0597329		0.378851	0.337299	0.307082	0.328357		0.0153924	0.0153924	0.0153924	0.0153924		0.0153924	0.0153924	0.0153924	0.0153924		0	0	0	0		0.041997	0.0431129	0.0438793	0.06214
CELL ENVELOPE	Membranes, lipoproteins, and porins				12	ratio 1 to1	1	1	1	1	1	1	1	1	1	1	1	1	1	1	1	1	1	1	1	1																1	1	1	1	1
CELL ENVELOPE	Membranes, lipoproteins, and porins				12	ratio 1 to2	1	1.62651	1.4811	0.957854	1.3038	1	1.55825	1.83598	1.26633
CELL ENVELOPE	Membranes, lipoproteins, and porins				12	ratio 1 to3	1	2.64706	2.05238	0.992063	1.30932
CELL ENVELOPE	Membranes, lipoproteins, and porins				12	ratio 1 to4	1	2.87234	2.29255	1.27551	1.59278	1	1.49302	1.67292	1.51539	2.70006	3.55372	5.23392	5	4.60808	4.56818	39.0805	58.348	65.3784	59.2223	105.519																10.9971	11.1481	13.0757	12.8519	23.0988
CELL ENVELOPE	Membranes, lipoproteins, and porins				12	ratio 1 to5	1	3.91304	2.62805	1.17371	1.56853
CELL ENVELOPE	Membranes, lipoproteins, and porins				12	ratio 1 to6	1	1.83673	1.7379	0.922509	1.12774
CELL ENVELOPE	Membranes, lipoproteins, and porins				12	ratio 1 to7	1	2.96703	2.09223	1.15741	1.48558
CELL ENVELOPE	Membranes, lipoproteins, and porins				12	ratio 1 to8	1	0.585683	0.541457	0.47081	0.595376	1	1.37097	1.20017	0.942474	0.982085	8.74873	9.42105	6.48746	3.91919	3.66788	14.4681	19.8353	17.3642	13.6358	14.2089																1.65374	2.10542	2.67658	3.47924	3.87387
CELL ENVELOPE	Membranes, lipoproteins, and porins				12	ratio 1 to9	1	1.33663	1.18407	0.593824	0.727059	1	1.26429	1.22289	1.13387	1.3707	4.64865	4.23168	3.85928	2.82799	2.61378	8.22581	10.3998	10.0593	9.32697	11.2751																1.7695	2.4576	2.60651	3.29809	4.31372
CELL ENVELOPE	Membranes, lipoproteins, and porins				12	ratio 1 to10	1	1.55172	1.23143	0.527426	0.660256	1	1.2383	1.44815	1.27986	1.60042
CELL ENVELOPE	Membranes, lipoproteins, and porins				12	ratio 1 to11	1	1.71975	1.27139	0.544662	0.688196
CELL ENVELOPE	Membranes, lipoproteins, and porins				12	ratio 1 to12	1	3.13953	2.87333	3.57143	3.81481	1	1.70673	3.2453	5.8765	8.88342
CELL ENVELOPE	Membranes, lipoproteins, and porins				12	correl_ratio		0.00223992	0.0273881	0.244625	0.20378		0.336775	0.468366	0.554735	0.519544	0.755353	0.644612	0.656985	0.453068	0.391111	0.00957717	-0.0206337	-0.0717154	-0.0875502	-0.155232																-0.19235	-0.13506	-0.128817	-0.0579476	-0.122108
CELL ENVELOPE	Membranes, lipoproteins, and porins				12	correl_mRNA_to_prot		0.375804	0.634422	0.74959	0.77107						0.981886	0.993658	0.996365	0.994345	0.989506
CELL ENVELOPE	Murein sacculus and peptidoglycan	l68758	acma	autolysin (ec:3,5,1,28)	29		1	2.01	1.61	0.95	0.945	1	0.866529	1.07901	0.939308	0.980051	1.59	2.424	2.742	2.994	3.15	969	839.667	1045.56	910.19	949.669																609.434	346.397	381.312	304.005	301.482
CELL ENVELOPE	Murein sacculus and peptidoglycan	l159324	acmb	n-acetylmuramoyl-l-alanine amidase (ec:3,5,1,28)	29		1	0.95	0.725	0.57	0.49
CELL ENVELOPE	Murein sacculus and peptidoglycan	l2183	acmc	n-acetylmuramidase (ec:3,5,1,28)	29		1	1.16	1.215	0.805	0.73
CELL ENVELOPE	Murein sacculus and peptidoglycan	l127411	acmd	n-acetylmuramidase (ec:3,5,1,28)	29		1	1.87	1.435	0.92	0.89
CELL ENVELOPE	Murein sacculus and peptidoglycan	l66199	asd	aspartate-semialdehyde dehydrogenase (ec:1,2,1,11)	29		1	2.75	2.175	1.465	1.415	1	0.941159	1.12019	0.96529	1.13467	1.011	1.662	2.046	2.877	3.03	795	748.221	890.553	767.406	902.062	-0.482186	-0.418822	-0.354367	-0.321597	-0.242339	-0.0482186	-0.0837644	-0.10631	-0.128639	-0.121169	1	0.868589	0.734917	0.666956	0.502583	786.35	450.193	435.265	266.738	297.71	-3.04273	-5.61623	-5.98866
CELL ENVELOPE	Murein sacculus and peptidoglycan	l139168	daca	d-alanyl-d-alanine carboxypeptidase	29		1	1.6	1.42	1.16	1.14	1	1.15887	1.19935	1.29217	1.18204	0.714	0.984	1.227	1.539	1.641	175.5	203.381	210.486	226.776	207.448																245.798	206.688	171.545	147.353	126.416
CELL ENVELOPE	Murein sacculus and peptidoglycan	l175147	dacb	d-alanyl-d-alanine carboxypeptidase (ec:3,4,16,4)	29		1	0.96	1.09	0.92	0.915	1	1.10245	0.889825	0.907769	0.797674											0.186758	0.165569	0.156047	0.14994	0.145324	0.0186758	0.0331138	0.046814	0.0599758	0.0726619	1	0.886544	0.835556	0.802856	0.778141
CELL ENVELOPE	Murein sacculus and peptidoglycan	l0103	alr	alanine racemase (ec:5,1,1,1)	29		1	1.79	1.515	1.71	1.755
CELL ENVELOPE	Murein sacculus and peptidoglycan	l140690	ddl	d-alanyl-alanine synthetase a (ec:6,3,2,4)	29		1	1.9	1.59	0.98	1.07	1	0.907074	0.973513	0.871501	0.883037	0.753	0.936	1.236	1.521	1.689	3150	2857.28	3066.56	2745.23	2781.57	0.186758	0.165569	0.156047	0.14994	0.145324	0.0186758	0.0331138	0.046814	0.0599758	0.0726619	1	0.886544	0.835556	0.802856	0.778141	4183.27	3052.65	2481.04	1804.88	1646.87	0.297429	0.581395	0.765841
CELL ENVELOPE	Murein sacculus and peptidoglycan	l134450	glmu	glucosamine-1-phosphate n-acetyltransferase /	29		1	1.34	1.085	0.86	0.835	1	0.998792	0.93292	0.881598	0.878463	1.899	2.265	2.547	2.907	3.12	4710	4704.31	4394.05	4152.33	4137.56	0.373516	0.331138	0.312093	0.299879	0.290648	0.0373516	0.0662276	0.0936279	0.119952	0.145324	1	0.886544	0.835556	0.802856	0.778141	2480.25	2076.96	1725.19	1428.39	1326.14	0.397835	0.70625	1.06895
CELL ENVELOPE	Murein sacculus and peptidoglycan	l91444	mray	phospho-n-acetylmuramoyl-pentapeptide-transferase (ec:2,7,8,13)	29		1	1.06	1.065	1.31	1.26																0.186758	0.165569	0.156047	0.14994	0.145324	0.0186758	0.0331138	0.046814	0.0599758	0.0726619	1	0.886544	0.835556	0.802856	0.778141
CELL ENVELOPE	Murein sacculus and peptidoglycan	l98749	mrec	rod shape-determining protein mrec	29		1	1.27	1.22	0.93	1.01	1	1.06959	0.97789	0.999195	1.14831	0.588	0.642	0.915	1.107	1.152	273.6	292.639	267.551	273.38	314.179																465.306	455.823	292.405	246.956	272.724
CELL ENVELOPE	Murein sacculus and peptidoglycan	l98132	mred	cell shape determining protein	29		1	1.14	1.01	0.945	0.985
CELL ENVELOPE	Murein sacculus and peptidoglycan	l113067	mura1	udp-n-acetylglucosamine 1-carboxyvinyltransferase (ec:2,5,1,7)	29		1	1.1	0.99	1.335	1.415																0.186758	0.165569	0.156047	0.14994	0.145324	0.0186758	0.0331138	0.046814	0.0599758	0.0726619	1	0.886544	0.835556	0.802856	0.778141
CELL ENVELOPE	Murein sacculus and peptidoglycan	l134243	mura2	udp-n-acetylglucosamine 1-carboxyvinyltransferase (ec:2,5,1,7)	29		1	1.27	1.135	1.06	1.14	1	0.974746	0.955704	1.10826	1.08508	0.93	1.26	1.44	1.878	2.109	843	821.711	805.659	934.265	914.723	0.186758	0.165569	0.156047	0.14994	0.145324	0.0186758	0.0331138	0.046814	0.0599758	0.0726619	1	0.886544	0.835556	0.802856	0.778141	906.452	652.152	559.485	497.479	433.723	1.11139	2.02165	2.91501
CELL ENVELOPE	Murein sacculus and peptidoglycan	l173881	murb	udp-n-acetylenolpyruvoylglucosamine reductase (ec:1,1,1,158)	29		1	1.73	1.715	1.23	1.345	1	1.00556	0.904707	0.870489	0.739887	1.683	2.247	3.12	3.93	4.2	1197	1203.65	1082.93	1041.97	885.645	0.186758	0.165569	0.156047	0.14994	0.145324	0.0186758	0.0331138	0.046814	0.0599758	0.0726619	1	0.886544	0.835556	0.802856	0.778141	711.23	535.671	347.094	265.134	210.868	0.782708	1.38014	2.16865
CELL ENVELOPE	Murein sacculus and peptidoglycan	l101678	murc	udp-n-acetylmuramate--l-alanine ligase (ec:6,3,2,8)	29		1	0.88	0.88	0.92	0.96	1	0.993313	0.993289	1.15059	1.51079	1.929	2.214	2.493	3.03	3.24	2208	2193.24	2193.18	2540.51	3335.83	0.186758	0.165569	0.156047	0.14994	0.145324	0.0186758	0.0331138	0.046814	0.0599758	0.0726619	1	0.886544	0.835556	0.802856	0.778141	1144.63	990.621	879.736	838.452	1029.58	0.424321	0.757424	1.07082
CELL ENVELOPE	Murein sacculus and peptidoglycan	l0237	murd	udp-n-acetylmuramoyl-l-alanyl-d-glutamate synthetase (ec:6,3,2,9)	29		1	1.04	0.945	0.865	0.91	1	0.945536	1.04375	1.03165	1.01889	0.843	0.921	1.095	1.398	1.557	450	425.491	469.688	464.243	458.498	0.186758	0.165569	0.156047	0.14994	0.145324	0.0186758	0.0331138	0.046814	0.0599758	0.0726619	1	0.886544	0.835556	0.802856	0.778141	533.808	461.988	428.939	332.076	294.475	2.082	3.90421	5.00013
CELL ENVELOPE	Murein sacculus and peptidoglycan	l53929	mure	udp-n-acetylmuramoylalanyl-d-glutamate--2,6-diaminopimelate ligase	29		1	1.09	0.915	1.03	1.005	1	1.0126	1.14915	1.30267	1.35984	0.606	0.786	0.822	1.146	1.197	1113	1127.02	1279	1449.87	1513.5	0.186758	0.165569	0.156047	0.14994	0.145324	0.0186758	0.0331138	0.046814	0.0599758	0.0726619	1	0.886544	0.835556	0.802856	0.778141	1836.63	1433.87	1555.97	1265.16	1264.41	0.84178	1.47398	1.83619
CELL ENVELOPE	Murein sacculus and peptidoglycan	l141766	murf	d-ala-d-ala adding enzyme	29		1	0.99	0.98	0.88	0.905	1	1.06503	1.12453	1.24428	1.19636	1.233	1.332	1.674	2.049	2.19	1221	1300.4	1373.06	1519.26	1460.75	0.186758	0.165569	0.156047	0.14994	0.145324	0.0186758	0.0331138	0.046814	0.0599758	0.0726619	1	0.886544	0.835556	0.802856	0.778141	990.268	976.278	820.225	741.466	667.009	0.767323	1.27746	1.71042
CELL ENVELOPE	Murein sacculus and peptidoglycan	l0238	murg	undecaprenyldiphospho-muramoylpentapeptide	29		1	1.08	1.045	1.075	1.075	1	0.845362	0.932938	0.776945	0.752846	0.96	1.245	1.452	1.881	2.055	603	509.753	562.562	468.498	453.966	0.186758	0.165569	0.156047	0.14994	0.145324	0.0186758	0.0331138	0.046814	0.0599758	0.0726619	1	0.886544	0.835556	0.802856	0.778141	628.125	409.44	387.439	249.069	220.908	1.55373	3.25885	4.17466
CELL ENVELOPE	Murein sacculus and peptidoglycan	l0120	muri	glutamate racemase (ec:5,1,1,3)	29		1	1.83	1.715	1.125	1.105	1	1.01231	0.933572	1.00397	0.713681
CELL ENVELOPE	Murein sacculus and peptidoglycan	l191431	pbp1b	penicillin-binding protein 1b	29		1	1.26	1.125	0.77	0.74	1	1.00279	0.982009	0.98904	1.28547	2.136	2.652	3.06	3.06	3.15	315	315.878	309.333	311.547	404.924																147.472	119.109	101.089	101.813	128.547
CELL ENVELOPE	Murein sacculus and peptidoglycan	l160485	pbp2a	penicillin-binding protein 2a	29		1	1.01	1.135	1.33	1.28	1	1.03046	1.40592	1.30648	1.33032											0.186758	0.165569	0.156047	0.14994	0.145324	0.0186758	0.0331138	0.046814	0.0599758	0.0726619	1	0.886544	0.835556	0.802856	0.778141
CELL ENVELOPE	Murein sacculus and peptidoglycan	l137682	pbp2b	penicillin-binding protein 2b	29		1	0.95	1.045	1.24	1.305	1	1.01709	1.34992	1.19506
CELL ENVELOPE	Murein sacculus and peptidoglycan	l89079	pbpx	penicillin-binding protein	29		1	1.19	0.955	1.045	1.015	1	1.18563	1.15609	1.07943	0.890868
CELL ENVELOPE	Murein sacculus and peptidoglycan	l129183	pona	penicillin-binding protein 1a	29		1	0.81	0.735	0.835	0.785	1	0.617553	0.633631	0.653772	0.613902
CELL ENVELOPE	Murein sacculus and peptidoglycan	l92665	racd	aspartate racemase (ec:5,1,1,13)	29		1	0.83	0.93	1.15	1.075	1	0.962468	0.954722	0.868323	0.898322	1.203	1.587	1.8	2.184	2.301	2271	2185.77	2168.17	1971.96	2040.09	0.186758	0.165569	0.156047	0.14994	0.145324	0.0186758	0.0331138	0.046814	0.0599758	0.0726619	1	0.886544	0.835556	0.802856	0.778141	1887.78	1377.29	1204.54	902.913	886.61	0.41255	0.760013	1.08317
CELL ENVELOPE	Murein sacculus and peptidoglycan	l183602	upps	undecaprenyl pyrophosphate synthetase (ec:2,5,1,31)	29		1	1.5	1.385	1.055	1.07	1	1.0068	0.946759	0.873006	0.968496	0.99	1.149	1.548	2.115	2.166	1323	1332	1252.56	1154.99	1281.32																1336.36	1159.27	809.148	546.093	591.56
CELL ENVELOPE	Murein sacculus and peptidoglycan				29	AVG	1	1.32276	1.19948	1.05069	1.05414	1	0.98735	1.02906	1.01413	1.01757	1.19175	1.51913	1.82606	2.226	2.37169	1351.07	1316.28	1335.68	1308.28	1377.61	0.154612	0.137648	0.132422	0.1285	0.129168	0.0154612	0.0275295	0.0397266	0.0513999	0.0645839	1	0.885347	0.828847	0.793796	0.75977	1180.82	919.025	786.276	621.124	606.19	0.511668	0.955012	1.43683
CELL ENVELOPE	Murein sacculus and peptidoglycan				29	STDEV	0	0.43985	0.326775	0.230272	0.247366	0	0.113319	0.161013	0.174495	0.233683	0.486229	0.627568	0.729662	0.793791	0.832256	1169.9	1144.36	1096.15	1046.24	1115.41	0.176421	0.154323	0.13577	0.125945	0.105668	0.0176421	0.0308645	0.0407309	0.0503782	0.052834	0	0.00447862	0.0251038	0.0338993	0.0687362	989.031	751.277	634.484	489.82	466.742	1.23838	2.31903	2.6821
CELL ENVELOPE	Murein sacculus and peptidoglycan				29	AVG STDEV	0	33.2525	27.243	21.9163	23.4662	0	11.4771	15.6466	17.2065	22.9648	40.7995	41.3112	39.9582	35.66	35.0913	86.5904	86.9396	82.0664	79.971	80.9673	114.105	112.114	102.528	98.0122	81.8067	114.105	112.114	102.528	98.0122	81.8067	0	0.505861	3.02876	4.27053	9.04697	83.7578	81.7471	80.6948	78.8604	76.9961	242.027	242.827	186.667
CELL ENVELOPE	Murein sacculus and peptidoglycan				29	MIN	1	0.81	0.725	0.57	0.49	1	0.617553	0.633631	0.653772	0.613902	0.588	0.642	0.822	1.107	1.152	175.5	203.381	210.486	226.776	207.448	-0.482186	-0.418822	-0.354367	-0.321597	-0.242339	-0.0482186	-0.0837644	-0.10631	-0.128639	-0.121169	1	0.868589	0.734917	0.666956	0.502583	147.472	119.109	101.089	101.813	126.416	-3.04273	-5.61623	-5.98866
CELL ENVELOPE	Murein sacculus and peptidoglycan				29	MAX	1	2.75	2.175	1.71	1.755	1	1.18563	1.40592	1.30648	1.51079	2.136	2.652	3.12	3.93	4.2	4710	4704.31	4394.05	4152.33	4137.56	0.373516	0.331138	0.312093	0.299879	0.290648	0.0373516	0.0662276	0.0936279	0.119952	0.145324	1	0.886544	0.835556	0.802856	0.778141	4183.27	3052.65	2481.04	1804.88	1646.87	2.082	3.90421	5.00013
CELL ENVELOPE	Murein sacculus and peptidoglycan				29	SUM	29	38.36	34.785	30.47	30.57	22	21.7217	22.6394	22.3108	21.369	19.068	24.306	29.217	35.616	37.947	21617.1	21060.4	21370.9	20932.4	22041.7	2.31918	2.06471	1.98633	1.9275	1.93752	0.231918	0.412943	0.5959	0.770999	0.968759	15	13.2802	12.4327	11.9069	11.3966	18893.2	14704.4	12580.4	9937.98	9699.04	5.62835	10.5051	15.8052
CELL ENVELOPE	Murein sacculus and peptidoglycan				29	COUNT	29	29	29	29	29	22	22	22	22	21	16	16	16	16	16	16	16	16	16	16	15	15	15	15	15	15	15	15	15	15	15	15	15	15	15	16	16	16	16	16	11	11	11
CELL ENVELOPE	Murein sacculus and peptidoglycan				29	REL COUNT	100	100	100	100	100	75.8621	75.8621	75.8621	75.8621	72.4138	55.1724	55.1724	55.1724	55.1724	55.1724	55.1724	55.1724	55.1724	55.1724	55.1724	51.7241	51.7241	51.7241	51.7241	51.7241	51.7241	51.7241	51.7241	51.7241	51.7241	51.7241	51.7241	51.7241	51.7241	51.7241	55.1724	55.1724	55.1724	55.1724	55.1724	37.931	37.931	37.931
CELL ENVELOPE	Murein sacculus and peptidoglycan				29	CI	0	0.16731	0.124298	0.0875909	0.0940929	0	0.0502428	0.0713892	0.0773669	0.106371	0.259093	0.334408	0.38881	0.422981	0.443478	623.393	609.789	584.095	557.503	594.362	0.0976986	0.085461	0.0751867	0.0697463	0.058517	0.00976986	0.0170922	0.022556	0.0278985	0.0292585	0	0.00248018	0.013902	0.0187728	0.0380648	527.018	400.327	338.093	261.007	248.709	0.831953	1.55795	1.80186
CELL ENVELOPE	Murein sacculus and peptidoglycan				29	AVG+CI	1	1.49007	1.32378	1.13828	1.14823	1	1.03759	1.10045	1.09149	1.12394	1.45084	1.85353	2.21487	2.64898	2.81517	1974.46	1926.06	1919.78	1865.78	1971.97	0.252311	0.223108	0.207609	0.198246	0.187685	0.0252311	0.0446217	0.0622826	0.0792984	0.0938424	1	0.887827	0.842749	0.812569	0.797835	1707.84	1319.35	1124.37	882.13	854.899	1.34362	2.51296	3.23869
CELL ENVELOPE	Murein sacculus and peptidoglycan				29	AVG-CI	1	1.15545	1.07518	0.963099	0.960045	1	0.937107	0.957674	0.93676	0.9112	0.932657	1.18472	1.43725	1.80302	1.92821	727.675	706.487	751.587	750.774	783.247	0.0569135	0.0521865	0.0572354	0.0587535	0.0706509	0.00569135	0.0104373	0.0171706	0.0235014	0.0353255	1	0.882867	0.814945	0.775023	0.721705	653.806	518.698	448.183	360.117	357.48	-0.320285	-0.602934	-0.365025
CELL ENVELOPE	Murein sacculus and peptidoglycan				29	T-TEST PVALUE		0.000574758	0.00315382	0.253923	0.256612		0.614291	0.417445	0.71435			2.62367e-05	1.7521e-06	2.30107e-07	1.1825e-07		0.12536	0.603753	0.503144	0.782705		0.0123203	0.0613194	0.0746746	0.205176		0.00418618	0.00150736	0.00107012	0.000132289		3.99397e-21	3.88525e-13	1.85191e-12	3.08041e-09		0.00184218	0.00137146	0.00126467	0.00184158		0.225236	0.0718276
CELL ENVELOPE	Murein sacculus and peptidoglycan				29	ratio 1 to1	1	1	1	1	1	1	1	1	1	1	1	1	1	1	1	1	1	1	1	1																1	1	1	1	1
CELL ENVELOPE	Murein sacculus and peptidoglycan				29	ratio 1 to2	1	2.11579	2.22069	1.66667	1.92857
CELL ENVELOPE	Murein sacculus and peptidoglycan				29	ratio 1 to3	1	1.73276	1.3251	1.18012	1.29452
CELL ENVELOPE	Murein sacculus and peptidoglycan				29	ratio 1 to4	1	1.07487	1.12195	1.03261	1.0618
CELL ENVELOPE	Murein sacculus and peptidoglycan				29	ratio 1 to5	1	0.730909	0.74023	0.648464	0.667845	1	0.920705	0.963233	0.973084	0.863733	1.5727	1.45848	1.34018	1.04067	1.0396	1.21887	1.12222	1.17405	1.18606	1.05278																0.775016	0.769441	0.876044	1.13971	1.01267
CELL ENVELOPE	Murein sacculus and peptidoglycan				29	ratio 1 to6	1	1.25625	1.1338	0.818966	0.828947	1	0.747739	0.899659	0.726924	0.829117	2.22689	2.46341	2.23472	1.94542	1.91956	5.52137	4.12854	4.96735	4.01361	4.57786																2.47941	1.67594	2.22281	2.06311	2.38485
CELL ENVELOPE	Murein sacculus and peptidoglycan				29	ratio 1 to7	1	2.09375	1.47706	1.03261	1.03279	1	0.786005	1.2126	1.03474	1.22864
CELL ENVELOPE	Murein sacculus and peptidoglycan				29	ratio 1 to8	1	1.12291	1.06271	0.555556	0.538462
CELL ENVELOPE	Murein sacculus and peptidoglycan				29	ratio 1 to9	1	1.05789	1.01258	0.969388	0.883178	1	0.955302	1.10836	1.07781	1.10986	2.11155	2.58974	2.21845	1.96844	1.86501	0.307619	0.293869	0.340954	0.331553	0.341415																0.145684	0.113474	0.15369	0.168434	0.183064
CELL ENVELOPE	Murein sacculus and peptidoglycan				29	ratio 1 to10	1	1.5	1.48387	1.10465	1.13174	1	0.867577	1.15659	1.06546	1.11564	0.837283	1.0702	1.07656	1.02993	1.00962	0.205732	0.178489	0.237948	0.2192	0.229524																0.245714	0.166781	0.221026	0.21283	0.227338
CELL ENVELOPE	Murein sacculus and peptidoglycan				29	ratio 1 to11	1	1.89623	1.51174	0.725191	0.75
CELL ENVELOPE	Murein sacculus and peptidoglycan				29	ratio 1 to12	1	1.58268	1.31967	1.02151	0.935644	1	0.810154	1.1034	0.940065	0.85347	2.70408	3.7757	2.99672	2.70461	2.73438	3.54167	2.8693	3.90789	3.3294	3.02271																1.30975	0.759937	1.30405	1.23101	1.10545
CELL ENVELOPE	Murein sacculus and peptidoglycan				29	ratio 1 to13	1	1.76316	1.59406	1.00529	0.959391
CELL ENVELOPE	Murein sacculus and peptidoglycan				29	ratio 1 to14	1	1.82727	1.62626	0.71161	0.667845
CELL ENVELOPE	Murein sacculus and peptidoglycan				29	ratio 1 to15	1	1.58268	1.4185	0.896226	0.828947	1	0.888979	1.12902	0.84755	0.903206	1.70968	1.92381	1.90417	1.59425	1.4936	1.14947	1.02185	1.29777	0.97423	1.0382																0.672329	0.53116	0.68154	0.61109	0.695103
CELL ENVELOPE	Murein sacculus and peptidoglycan				29	ratio 1 to16	1	1.16185	0.938776	0.772358	0.702602	1	0.861739	1.19266	1.07906	1.32459	0.944742	1.07877	0.878846	0.761832	0.75	0.809524	0.697598	0.965486	0.873524	1.07229																0.856873	0.64666	1.09858	1.14661	1.42972
CELL ENVELOPE	Murein sacculus and peptidoglycan				29	ratio 1 to17	1	2.28409	1.82955	1.03261	0.984375	1	0.872363	1.0863	0.816368	0.648699	0.824261	1.09485	1.09988	0.988119	0.972222	0.438859	0.382844	0.476731	0.35827	0.284687																0.532427	0.349677	0.433439	0.362578	0.292821
CELL ENVELOPE	Murein sacculus and peptidoglycan				29	ratio 1 to18	1	1.93269	1.7037	1.09827	1.03846	1	0.916442	1.03378	0.910491	0.961886	1.88612	2.63192	2.50411	2.14163	2.02312	2.15333	1.97341	2.22607	1.96059	2.07126																1.14167	0.749797	0.888966	0.915466	1.02379
CELL ENVELOPE	Murein sacculus and peptidoglycan				29	ratio 1 to19	1	1.84404	1.75956	0.92233	0.940299	1	0.855746	0.93896	0.721064	0.720711	2.62376	3.08397	3.33577	2.61257	2.63158	0.87062	0.74503	0.817477	0.627773	0.627465																0.331821	0.241581	0.245064	0.24029	0.238437
CELL ENVELOPE	Murein sacculus and peptidoglycan				29	ratio 1 to20	1	2.0303	1.64286	1.07955	1.0442	1	0.81362	0.959514	0.754902	0.819197	1.28954	1.81982	1.63799	1.4612	1.43836	0.793612	0.645698	0.761481	0.5991	0.650124																0.615423	0.354814	0.464887	0.410005	0.451991
CELL ENVELOPE	Murein sacculus and peptidoglycan				29	ratio 1 to21	1	1.86111	1.54067	0.883721	0.87907	1	1.02504	1.15657	1.20898	1.3018	1.65625	1.94699	1.88843	1.59171	1.53285	1.60697	1.6472	1.85856	1.94278	2.09194																0.970243	0.846026	0.984185	1.22057	1.36474
CELL ENVELOPE	Murein sacculus and peptidoglycan				29	ratio 1 to22	1	1.09836	0.938776	0.844444	0.855204	1	0.85599	1.15578	0.935594	1.37323
CELL ENVELOPE	Murein sacculus and peptidoglycan				29	ratio 1 to23	1	1.59524	1.43111	1.23377	1.27703	1	0.864121	1.09877	0.949718	0.762404	0.744382	0.914027	0.896078	0.978431	1	3.07619	2.6582	3.38004	2.92151	2.3453																4.13254	2.90823	3.77204	2.98591	2.3453
CELL ENVELOPE	Murein sacculus and peptidoglycan				29	ratio 1 to24	1	1.9901	1.4185	0.714286	0.738281	1	0.840916	0.767473	0.718962	0.736702
CELL ENVELOPE	Murein sacculus and peptidoglycan				29	ratio 1 to25	1	2.11579	1.54067	0.766129	0.724138	1	0.85197	0.799313	0.785993
CELL ENVELOPE	Murein sacculus and peptidoglycan				29	ratio 1 to26	1	1.68908	1.68586	0.909091	0.931034	1	0.730861	0.933323	0.87019	1.10011
CELL ENVELOPE	Murein sacculus and peptidoglycan				29	ratio 1 to27	1	2.48148	2.19048	1.13772	1.20382	1	1.40317	1.70289	1.43675	1.59643
CELL ENVELOPE	Murein sacculus and peptidoglycan				29	ratio 1 to28	1	2.42169	1.73118	0.826087	0.87907	1	0.90032	1.13018	1.08175	1.09098	1.3217	1.52741	1.52333	1.37088	1.36897	0.426684	0.384152	0.482229	0.461566	0.465504																0.322831	0.251506	0.316562	0.336693	0.340039
CELL ENVELOPE	Murein sacculus and peptidoglycan				29	ratio 1 to29	1	1.34	1.16245	0.900474	0.883178	1	0.860676	1.13968	1.07595	1.01193	1.60606	2.10966	1.77132	1.4156	1.45429	0.732426	0.630382	0.834735	0.788052	0.741165																0.456039	0.298807	0.471251	0.55669	0.509639
CELL ENVELOPE	Murein sacculus and peptidoglycan				29	correl_ratio		0.451694	0.325182	-0.19079	-0.21225		0.136818	0.12337	0.0905949	0.164121	-0.107138	0.00859254	0.0458493	0.0154612	0.0294868	-0.214385	-0.198108	-0.163808	-0.158493	-0.200918																0.00102763	-0.0590942	-0.0225194	-0.0763507	-0.148873
CELL ENVELOPE	Murein sacculus and peptidoglycan				29	correl_mRNA_to_prot		-0.00646381	0.0787984	0.239475	0.0296086						0.425529	0.334317	0.25404	0.225655	0.268748
CELL ENVELOPE	Surface polysaccharides, lipopolysaccharides and antigens	l91510	dlta	d-alanine--poly(phosphoribitol) ligase subunit 1 (ec:6,1,1,13)	43		1	1.02	0.65	0.785	0.72	1	0.934155	1.01474	1.19584	0.855291	0.915	0.576	0.606	0.861	0.858	684	638.962	694.082	817.953	585.019																747.541	1109.31	1145.35	950.003	681.84
CELL ENVELOPE	Surface polysaccharides, lipopolysaccharides and antigens	l90287	dltb	peptidoglycan biosynthesis protein	43		1	0.96	0.62	0.805	0.735
CELL ENVELOPE	Surface polysaccharides, lipopolysaccharides and antigens	l90005	dltc	d-alanine--poly(phosphoribitol) ligase subunit 2 (ec:6,1,1,13)	43		1	0.77	0.54	0.73	0.695
CELL ENVELOPE	Surface polysaccharides, lipopolysaccharides and antigens	l88729	dltd	d-alanine transfer protein	43		1	0.73	0.495	0.645	0.665
CELL ENVELOPE	Surface polysaccharides, lipopolysaccharides and antigens	l144410	dlte	oxidoreductase	43		1		0.77	0.99	1.17
CELL ENVELOPE	Surface polysaccharides, lipopolysaccharides and antigens	l145739	flol	flotillin-like protein	43		1	0.91	0.76	0.635	0.635	1	0.770978	0.810801	0.631621	0.63382	1.77	1.926	1.974	1.923	2.085	1824	1406.26	1478.9	1152.08	1156.09																1030.51	730.147	749.19	599.104	554.478
CELL ENVELOPE	Surface polysaccharides, lipopolysaccharides and antigens	l177590	hasc	utp-glucose-1-phosphate uridylyltransferase (ec:2,7,7,9)	43		1	1.27	1.155	0.935	0.99	1	0.868085	0.913685	0.993493	1.0402	1.77	2.49	2.73	3.06	3.27	3090	2682.38	2823.29	3069.89	3214.22																1745.76	1077.26	1034.17	1003.23	982.943
CELL ENVELOPE	Surface polysaccharides, lipopolysaccharides and antigens	l80399	icaa	glycosyl transferase	43		1	0.53	0.56	0.69	0.61
CELL ENVELOPE	Surface polysaccharides, lipopolysaccharides and antigens	l82521	icab	intercellular adhesion protein	43
CELL ENVELOPE	Surface polysaccharides, lipopolysaccharides and antigens	l83620	icac	collagen adhesin	43		1	0.43	0.575	0.65	0.655
CELL ENVELOPE	Surface polysaccharides, lipopolysaccharides and antigens	l10433	mvaa	hydroxymethylglutaryl-coa reductase (ec:1,1,1,88)	43		1	1.26	1.28	1.18	1.47	1	0.889942	1.1746	0.896941	0.948678
CELL ENVELOPE	Surface polysaccharides, lipopolysaccharides and antigens	l180241	myca	myosin-cross-reactive antigen	43		1	0.76	0.67	0.555	0.52
CELL ENVELOPE	Surface polysaccharides, lipopolysaccharides and antigens	l87107	pspa	glucosyltransferase-s (ec:2,4,1,5)	43		1	1.27	1.1	1.105	1.105
CELL ENVELOPE	Surface polysaccharides, lipopolysaccharides and antigens	l88643	pspb	glucosyltransferase-s (ec:2,4,1,5)	43		1	1.03	1.085	1.33	1.325
CELL ENVELOPE	Surface polysaccharides, lipopolysaccharides and antigens	l1389	rgpa	rhamnosyltransferase	43		1	0.99	1.03	1.015	1.025	1	1.08081	1.23591	1.03268	1.11875
CELL ENVELOPE	Surface polysaccharides, lipopolysaccharides and antigens	l2599	rgpb	rhamnosyltransferase	43		1	0.94	1.09	1.2	1.21
CELL ENVELOPE	Surface polysaccharides, lipopolysaccharides and antigens	l6907	rgpe	glycosyltransferase	43		1	1.27	1.375	1.28	1.325	1	0.981646	0.948991	0.952692	0.895961	0.69	0.996	1.284	1.677	1.785	381	374.007	361.566	362.976	341.361																552.174	375.509	281.593	216.443	191.239
CELL ENVELOPE	Surface polysaccharides, lipopolysaccharides and antigens	l7894	rgpf	polysaccharide biosynthesis protein	43		1	1.91	1.87	1.645	1.52	1	1.39856	1.28429	1.54485	1.5103	0.72	1.23	1.68	2.229	2.208	480	671.31	616.457	741.527	724.945																666.667	545.781	366.939	332.673	328.326
CELL ENVELOPE	Surface polysaccharides, lipopolysaccharides and antigens	l152603	tagb	teichoic acid biosynthesis protein b	43		1		1.47	1.57	1.7
CELL ENVELOPE	Surface polysaccharides, lipopolysaccharides and antigens	l19816	tagd1	glycerol-3-phosphate cytidiltransferase	43		1	0.95	1.425	1.415	1.455	1	1.15541	1.16478	1.21312	1.18448	0.834	1.404	1.788	2.097	2.142	684	790.298	796.71	829.774	810.182	0.292271	0.259111	0.244208	0.234651	0.227428	0.0292271	0.0518222	0.0732625	0.0938605	0.113714	1	0.886544	0.835556	0.802856	0.778141	820.144	562.891	445.587	395.696	378.236	2.1436	3.28957	4.61314
CELL ENVELOPE	Surface polysaccharides, lipopolysaccharides and antigens	l150584	tagd2	glycerol-3-phosphate cytidyltransferase (ec:2,7,7,39)	43		1			1.16	1.35
CELL ENVELOPE	Surface polysaccharides, lipopolysaccharides and antigens	l151480	tagf	teichoic acid biosynthesis protein f	43		1		1.25	1.41	1.44
CELL ENVELOPE	Surface polysaccharides, lipopolysaccharides and antigens	l135727	tagl	exopolysaccharide biosynthesis protein	43		1			3.36	5.68
CELL ENVELOPE	Surface polysaccharides, lipopolysaccharides and antigens	l146188	tagx	teichoic acid biosynthesis protein	43		1			2.17	2.89
CELL ENVELOPE	Surface polysaccharides, lipopolysaccharides and antigens	l143992	tagy	teichoic acid biosynthesis protein	43		1			3.11	3.82
CELL ENVELOPE	Surface polysaccharides, lipopolysaccharides and antigens	l141091	tagz	teichoic acid biosynthesis protein	43		1		1.86	3.26	4.55
CELL ENVELOPE	Surface polysaccharides, lipopolysaccharides and antigens	l11285	ycbb	glycosyltransferase	43		1	1.09	1.58	1.935	1.9
CELL ENVELOPE	Surface polysaccharides, lipopolysaccharides and antigens	l12335	ycbd	udp-glucose 4-epimerase	43		1	1.17	1.44	1.61	1.57	1	0.893699	0.874731	0.85857	0.891143
CELL ENVELOPE	Surface polysaccharides, lipopolysaccharides and antigens	l14736	ycbf	lps biosynthesis protein	43		1	1.34	1.72	2.305	2.16
CELL ENVELOPE	Surface polysaccharides, lipopolysaccharides and antigens	l15884	ycbg	lps biosynthesis protein	43		1	1.39	1.595	2.255	2.09
CELL ENVELOPE	Surface polysaccharides, lipopolysaccharides and antigens	l16653	ycbh	sugar transferase	43		1	1.41	1.7	2.025	1.985	1	1.51472	1.80353	1.35979
CELL ENVELOPE	Surface polysaccharides, lipopolysaccharides and antigens	l17695	ycbi	sugar transferase	43		1	1.39	1.63	1.92	1.805
CELL ENVELOPE	Surface polysaccharides, lipopolysaccharides and antigens	l18600	ycbj	lps biosynthesis protein	43		1	1.27	1.55	1.745	1.675	1	1.11871	1.16148	1.14925	1.43218
CELL ENVELOPE	Surface polysaccharides, lipopolysaccharides and antigens	l13324	ycbk	polysaccharide biosynthesis export protein	43		1	1.75	1.965	2.805	2.405
CELL ENVELOPE	Surface polysaccharides, lipopolysaccharides and antigens	l98542	yijg	glycosyl transferase	43		1		1.1	0.93	0.99
CELL ENVELOPE	Surface polysaccharides, lipopolysaccharides and antigens	l148651	yjef	lipopolysaccharide biosynthesis protein	43		1			2.74	3.04
CELL ENVELOPE	Surface polysaccharides, lipopolysaccharides and antigens	l95846	ymje	glycosyl transferase	43		1	0.48	0.63	0.555	0.465
CELL ENVELOPE	Surface polysaccharides, lipopolysaccharides and antigens	l98310	ymjf	udp-n-acetylglucosamine 2-epimerase	43		1	0.39	0.535	0.415	0.375	1	0.891857	0.67131	0.591038	0.427165	1.659	1.332	1.224	1.083	1.065	2277	2030.76	1528.57	1345.79	972.654																1372.51	1524.59	1248.83	1242.65	913.29
CELL ENVELOPE	Surface polysaccharides, lipopolysaccharides and antigens	l76469	yohh	lipopolysaccharide biosynthesis protein	43
CELL ENVELOPE	Surface polysaccharides, lipopolysaccharides and antigens	l78550	yohj	lipopolysaccharide biosynthesis protein	43
CELL ENVELOPE	Surface polysaccharides, lipopolysaccharides and antigens	l35751	ysfc	polysacharide biosynthesis protein	43		1	1.16	1.035	1.165	0.97
CELL ENVELOPE	Surface polysaccharides, lipopolysaccharides and antigens	l189090	ywaf	glycosyltransferase	43		1	1.12	1.105	0.94	0.92	1	1.78274	1.327	1.27191	1.75065	0.852	0	1.314	1.536	1.614	182.337	325.059	241.962	231.917	319.208																214.011	1.79769e+308	184.141	150.987	197.775
CELL ENVELOPE	Surface polysaccharides, lipopolysaccharides and antigens	l190226	ywag	lipopolysaccharide biosynthesis protein	43		1	1.64	1.275	1.01	1	1	1.14749	1.1193	1.33963	1.12217	0.828	0	1.284	1.674	1.782	91.8756	105.427	102.837	123.079	103.1	0.105513	0.0935418	0.0881619	0.0847116	0.0821038	0.0105513	0.0187084	0.0264486	0.0338846	0.0410519	1	0.886544	0.835556	0.802856	0.778141	110.961	1.79769e+308	80.0907	73.524	57.8564	5.7613	8.90226	12.9024
CELL ENVELOPE	Surface polysaccharides, lipopolysaccharides and antigens				43	AVG	1	1.08667	1.15686	1.44962	1.56525	1	1.10206	1.10751	1.07367	1.06237	1.11533	1.106	1.54267	1.79333	1.86767	1077.13	1002.72	960.486	963.888	914.087	0.198892	0.176326	0.166185	0.159681	0.154766	0.0198892	0.0352653	0.0498556	0.0638726	0.0773829	1	0.886544	0.835556	0.802856	0.778141	806.698	1.79769e+308	615.099	551.591	476.22	3.95245	6.09592	8.75777
CELL ENVELOPE	Surface polysaccharides, lipopolysaccharides and antigens				43	STDEV	0	0.364594	0.43654	0.782064	1.10228	0	0.276045	0.266591	0.264923	0.343427	0.442359	0.780497	0.561729	0.612018	0.662242	998.376	815.672	808.853	837.263	872.231	0.0933789	0.0827845	0.0780233	0.0749698	0.0726619	0.00933789	0.0165569	0.023407	0.0299879	0.036331	0	0	5.02675e-16	5.02675e-16	0	491.65	0	414.982	396.669	309.381	1.80885	2.80634	4.14462
CELL ENVELOPE	Surface polysaccharides, lipopolysaccharides and antigens				43	AVG STDEV	0	33.5516	37.735	53.9494	70.4217	0	25.0481	24.0712	24.6745	32.3265	39.6616	70.5694	36.4129	34.1274	35.4582	92.6881	81.3461	84.2129	86.8632	95.421	46.9496	46.9496	46.9496	46.9496	46.9496	46.9496	46.9496	46.9496	46.9496	46.9496	0	0	6.01605e-14	6.26109e-14	0	60.946	0	67.4658	71.9137	64.9659	45.7652	46.0365	47.3251
CELL ENVELOPE	Surface polysaccharides, lipopolysaccharides and antigens				43	MIN	1	0.39	0.495	0.415	0.375	1	0.770978	0.67131	0.591038	0.427165	0.69	0	0.606	0.861	0.858	91.8756	105.427	102.837	123.079	103.1	0.105513	0.0935418	0.0881619	0.0847116	0.0821038	0.0105513	0.0187084	0.0264486	0.0338846	0.0410519	1	0.886544	0.835556	0.802856	0.778141	110.961	375.509	80.0907	73.524	57.8564	2.1436	3.28957	4.61314
CELL ENVELOPE	Surface polysaccharides, lipopolysaccharides and antigens				43	MAX	1	1.91	1.965	3.36	5.68	1	1.78274	1.80353	1.54485	1.75065	1.77	2.49	2.73	3.06	3.27	3090	2682.38	2823.29	3069.89	3214.22	0.292271	0.259111	0.244208	0.234651	0.227428	0.0292271	0.0518222	0.0732625	0.0938605	0.113714	1	0.886544	0.835556	0.802856	0.778141	1745.76	1.79769e+308	1248.83	1242.65	982.943	5.7613	8.90226	12.9024
CELL ENVELOPE	Surface polysaccharides, lipopolysaccharides and antigens				43	SUM	40	32.6	40.49	57.985	62.61	14	15.4288	15.5052	15.0314	13.8108	10.038	9.954	13.884	16.14	16.809	9694.21	9024.47	8644.37	8674.99	8226.78	0.397784	0.352653	0.33237	0.319363	0.309531	0.0397784	0.0705305	0.0997111	0.127745	0.154766	2	1.77309	1.67111	1.60571	1.55628	7260.28	1.79769e+308	5535.9	4964.32	4285.98	7.9049	12.1918	17.5155
CELL ENVELOPE	Surface polysaccharides, lipopolysaccharides and antigens				43	COUNT	40	30	35	40	40	14	14	14	14	13	9	9	9	9	9	9	9	9	9	9	2	2	2	2	2	2	2	2	2	2	2	2	2	2	2	9	9	9	9	9	2	2	2
CELL ENVELOPE	Surface polysaccharides, lipopolysaccharides and antigens				43	REL COUNT	93.0233	69.7674	81.3953	93.0233	93.0233	32.5581	32.5581	32.5581	32.5581	30.2326	20.9302	20.9302	20.9302	20.9302	20.9302	20.9302	20.9302	20.9302	20.9302	20.9302	4.65116	4.65116	4.65116	4.65116	4.65116	4.65116	4.65116	4.65116	4.65116	4.65116	4.65116	4.65116	4.65116	4.65116	4.65116	20.9302	20.9302	20.9302	20.9302	20.9302	4.65116	4.65116	4.65116
CELL ENVELOPE	Surface polysaccharides, lipopolysaccharides and antigens				43	CI	0	0.136142	0.149957	0.250116	0.352525	0	0.159383	0.153925	0.152962	0.207531	0.340027	0.599943	0.431783	0.470438	0.509044	767.42	626.981	621.74	643.577	670.456	0.838976	0.743789	0.701011	0.673577	0.652841	0.0838976	0.148758	0.210303	0.269431	0.326421	0	0	4.51635e-15	4.51635e-15	0	377.916	0	318.983	304.907	237.811	16.2519	25.214	37.238
CELL ENVELOPE	Surface polysaccharides, lipopolysaccharides and antigens				43	AVG+CI	1	1.22281	1.30681	1.69974	1.91777	1	1.26144	1.26144	1.22663	1.2699	1.45536	1.70594	1.97445	2.26377	2.37671	1844.55	1629.7	1582.23	1607.47	1584.54	1.03787	0.920115	0.867197	0.833258	0.807607	0.103787	0.184023	0.260159	0.333303	0.403804	1	0.886544	0.835556	0.802856	0.778141	1184.61	0	934.083	856.498	714.032	20.2043	31.3099	45.9957
CELL ENVELOPE	Surface polysaccharides, lipopolysaccharides and antigens				43	AVG-CI	1	0.950525	1.0069	1.19951	1.21273	1	0.942674	0.953586	0.920711	0.854837	0.775306	0.506057	1.11088	1.32289	1.35862	309.715	375.737	338.746	320.31	243.631	-0.640084	-0.567463	-0.534826	-0.513895	-0.498076	-0.0640084	-0.113493	-0.160448	-0.205558	-0.249038	1	0.886544	0.835556	0.802856	0.778141	428.782	0	296.116	246.684	238.409	-12.2994	-19.1181	-28.4802
CELL ENVELOPE	Surface polysaccharides, lipopolysaccharides and antigens				43	T-TEST PVALUE				0.000911529	0.00271258		0.205418	0.169647	0.334318			0.963759	0.0406304	0.0196626	0.0145477		0.359496	0.258918	0.426363	0.359943		0.279443	0.279443	0.279443	0.279443		0.279443	0.279443	0.279443	0.279443		0	1.93413e-15	1.61331e-15	0		0	0.0942842	0.025041	0.00378143		0.277285	0.288039
CELL ENVELOPE	Surface polysaccharides, lipopolysaccharides and antigens				43	ratio 1 to1	1	1	1	1	1	1	1	1	1	1	1	1	1	1	1	1	1	1	1	1																1	1	1	1	1
CELL ENVELOPE	Surface polysaccharides, lipopolysaccharides and antigens				43	ratio 1 to2	1	1.0625	1.04839	0.975155	0.979592
CELL ENVELOPE	Surface polysaccharides, lipopolysaccharides and antigens				43	ratio 1 to3	1	1.32468	1.2037	1.07534	1.03597
CELL ENVELOPE	Surface polysaccharides, lipopolysaccharides and antigens				43	ratio 1 to4	1	1.39726	1.31313	1.21705	1.08271
CELL ENVELOPE	Surface polysaccharides, lipopolysaccharides and antigens				43	ratio 1 to5	1		0.844156	0.792929	0.615385
CELL ENVELOPE	Surface polysaccharides, lipopolysaccharides and antigens				43	ratio 1 to6	1	1.12088	0.855263	1.23622	1.13386	1	1.21165	1.25153	1.89328	1.34942	0.516949	0.299065	0.306991	0.447738	0.411511	0.375	0.454368	0.469323	0.709981	0.506034																0.72541	1.51929	1.52878	1.58571	1.2297
CELL ENVELOPE	Surface polysaccharides, lipopolysaccharides and antigens				43	ratio 1 to7	1	0.80315	0.562771	0.839572	0.727273	1	1.07611	1.1106	1.20367	0.822235	0.516949	0.231325	0.221978	0.281373	0.262385	0.221359	0.238207	0.245842	0.266444	0.182009																0.428203	1.02975	1.10751	0.946942	0.693672
CELL ENVELOPE	Surface polysaccharides, lipopolysaccharides and antigens				43	ratio 1 to8	1	1.92453	1.16071	1.13768	1.18033
CELL ENVELOPE	Surface polysaccharides, lipopolysaccharides and antigens				43	ratio 1 to9
CELL ENVELOPE	Surface polysaccharides, lipopolysaccharides and antigens				43	ratio 1 to10	1	2.37209	1.13043	1.20769	1.09924
CELL ENVELOPE	Surface polysaccharides, lipopolysaccharides and antigens				43	ratio 1 to11	1	0.809524	0.507812	0.665254	0.489796	1	1.04968	0.863901	1.33324	0.901561
CELL ENVELOPE	Surface polysaccharides, lipopolysaccharides and antigens				43	ratio 1 to12	1	1.34211	0.970149	1.41441	1.38462
CELL ENVELOPE	Surface polysaccharides, lipopolysaccharides and antigens				43	ratio 1 to13	1	0.80315	0.590909	0.710407	0.651584
CELL ENVELOPE	Surface polysaccharides, lipopolysaccharides and antigens				43	ratio 1 to14	1	0.990291	0.599078	0.590226	0.543396
CELL ENVELOPE	Surface polysaccharides, lipopolysaccharides and antigens				43	ratio 1 to15	1	1.0303	0.631068	0.773399	0.702439	1	0.864312	0.821045	1.15799	0.764508
CELL ENVELOPE	Surface polysaccharides, lipopolysaccharides and antigens				43	ratio 1 to16	1	1.08511	0.59633	0.654167	0.595041
CELL ENVELOPE	Surface polysaccharides, lipopolysaccharides and antigens				43	ratio 1 to17	1	0.80315	0.472727	0.613281	0.543396	1	0.951621	1.06928	1.25522	0.954607	1.32609	0.578313	0.471963	0.513417	0.480672	1.79528	1.70842	1.91966	2.25347	1.71378																1.35381	2.95415	4.06739	4.38915	3.56539
CELL ENVELOPE	Surface polysaccharides, lipopolysaccharides and antigens				43	ratio 1 to18	1	0.534031	0.347594	0.477204	0.473684	1	0.667939	0.79012	0.774081	0.566305	1.27083	0.468293	0.360714	0.386272	0.388587	1.425	0.951812	1.12592	1.10307	0.806984																1.12131	2.03252	3.12136	2.85567	2.07671
CELL ENVELOPE	Surface polysaccharides, lipopolysaccharides and antigens				43	ratio 1 to19	1		0.442177	0.5	0.423529
CELL ENVELOPE	Surface polysaccharides, lipopolysaccharides and antigens				43	ratio 1 to20	1	1.07368	0.45614	0.55477	0.494845	1	0.808507	0.871185	0.985754	0.722083	1.09712	0.410256	0.338926	0.410587	0.40056	1	0.808507	0.871185	0.985754	0.722083																0.911475	1.97074	2.57043	2.40084	1.80268
CELL ENVELOPE	Surface polysaccharides, lipopolysaccharides and antigens				43	ratio 1 to21	1			0.676724	0.533333
CELL ENVELOPE	Surface polysaccharides, lipopolysaccharides and antigens				43	ratio 1 to22	1		0.52	0.556738	0.5
CELL ENVELOPE	Surface polysaccharides, lipopolysaccharides and antigens				43	ratio 1 to23	1			0.233631	0.126761
CELL ENVELOPE	Surface polysaccharides, lipopolysaccharides and antigens				43	ratio 1 to24	1			0.361751	0.249135
CELL ENVELOPE	Surface polysaccharides, lipopolysaccharides and antigens				43	ratio 1 to25	1			0.252412	0.188482
CELL ENVELOPE	Surface polysaccharides, lipopolysaccharides and antigens				43	ratio 1 to26	1		0.349462	0.240798	0.158242
CELL ENVELOPE	Surface polysaccharides, lipopolysaccharides and antigens				43	ratio 1 to27	1	0.93578	0.411392	0.405685	0.378947
CELL ENVELOPE	Surface polysaccharides, lipopolysaccharides and antigens				43	ratio 1 to28	1	0.871795	0.451389	0.487578	0.458599	1	1.04527	1.16006	1.39282	0.959768
CELL ENVELOPE	Surface polysaccharides, lipopolysaccharides and antigens				43	ratio 1 to29	1	0.761194	0.377907	0.340564	0.333333
CELL ENVELOPE	Surface polysaccharides, lipopolysaccharides and antigens				43	ratio 1 to30	1	0.733813	0.407524	0.348115	0.344498
CELL ENVELOPE	Surface polysaccharides, lipopolysaccharides and antigens				43	ratio 1 to31	1	0.723404	0.382353	0.387654	0.36272	1	0.616716	0.56264	0.879426
CELL ENVELOPE	Surface polysaccharides, lipopolysaccharides and antigens				43	ratio 1 to32	1	0.733813	0.398773	0.408854	0.398892
CELL ENVELOPE	Surface polysaccharides, lipopolysaccharides and antigens				43	ratio 1 to33	1	0.80315	0.419355	0.449857	0.429851	1	0.835031	0.873661	1.04054	0.597193
CELL ENVELOPE	Surface polysaccharides, lipopolysaccharides and antigens				43	ratio 1 to34	1	0.582857	0.330789	0.279857	0.299376
CELL ENVELOPE	Surface polysaccharides, lipopolysaccharides and antigens				43	ratio 1 to35	1		0.590909	0.844086	0.727273
CELL ENVELOPE	Surface polysaccharides, lipopolysaccharides and antigens				43	ratio 1 to36	1			0.286496	0.236842
CELL ENVELOPE	Surface polysaccharides, lipopolysaccharides and antigens				43	ratio 1 to37	1	2.125	1.03175	1.41441	1.54839
CELL ENVELOPE	Surface polysaccharides, lipopolysaccharides and antigens				43	ratio 1 to38	1	2.61538	1.21495	1.89157	1.92	1	1.04743	1.51158	2.02329	2.00225	0.551537	0.432432	0.495098	0.795014	0.805634	0.300395	0.314642	0.454072	0.607785	0.601467																0.544651	0.72761	0.917136	0.764497	0.746576
CELL ENVELOPE	Surface polysaccharides, lipopolysaccharides and antigens				43	ratio 1 to39
CELL ENVELOPE	Surface polysaccharides, lipopolysaccharides and antigens				43	ratio 1 to40
CELL ENVELOPE	Surface polysaccharides, lipopolysaccharides and antigens				43	ratio 1 to41	1	0.87931	0.628019	0.67382	0.742268
CELL ENVELOPE	Surface polysaccharides, lipopolysaccharides and antigens				43	ratio 1 to42	1	0.910714	0.588235	0.835106	0.782609	1	0.524001	0.764686	0.940191	0.488557	1.07394	1.79769e+308	0.461187	0.560547	0.531599	3.75129	1.96568	2.86856	3.52693	1.83272																3.493	0	6.21995	6.29194	3.44756
CELL ENVELOPE	Surface polysaccharides, lipopolysaccharides and antigens				43	ratio 1 to43	1	0.621951	0.509804	0.777228	0.72	1	0.814083	0.906583	0.892664	0.762176	1.10507	1.79769e+308	0.471963	0.514337	0.481481	7.44485	6.06072	6.74937	6.64575	5.67428																6.73698	0	14.3007	12.921	11.7851
[truncated: 3,234 more rows]
[truncated: 54 more columns]

## Sheet: Table S10
specific groth rate, h-1							0.1	0.2	0.3	0.4	0.5	0.1	0.2	0.3	0.4	0.5	0.1	0.2	0.3	0.4	0.5	0.1	0.2	0.3	0.4	0.5	0.1	0.2	0.3	0.4	0.5	0.1	0.2	0.3	0.4	0.5	0.1	0.2	0.3	0.4	0.5	0.1	0.2	0.3	0.4	0.5	0.1	0.2	0.3
[truncated: 4,213 more rows]
[truncated: 54 more columns]

## Sheet: Table S11
												0.25334	0.257289	0.250315	0.252403								0.185362	0.18639	0.168189	0.161312		680421	876016	982561	1.00582e+06
[truncated: 2,323 more rows]
